# Supplementary material for: The impact of agrochemical pollutant mixtures on the selection of insecticide resistance in the malaria vector Anopheles gambiae: insights from experimental evolution and transcriptomics
Source: Malar J. 2024 Mar 5;23:69. doi: 10.1186/s12936-023-04791-0 (PMC10916200; doi:10.1186/s12936-023-04791-0)
Supplement: Supplementary file 4 — Additional file 4: Table S4. Transcription data obtained for all genes detected by RNA-seq. [file 12936_2023_4791_MOESM4_ESM.xlsx]

## Sheet: suppl table
Accession	Gene name	Description	Candidate gene	Chrom	Start	End	P value [ins Vs Ctrl]	FC [ins Vs Ctrl]	Log2FC [ins Vs Ctrl]	P value [Non-ins Vs Ctrl]	FC [Non-ins Vs Ctrl]	Log2FC [Non-ins Vs Ctrl]	P value [Mix Vs Ctrl]	FC [Mix Vs Ctrl]	Log2FC [Mix Vs Ctrl]
AGAP000440	ABCD2	ATP-binding cassette transporter (ABC transporter) family D member 2	ABC transp	chrX	7772090	7780456	0.803346	1.04975	0.0700445	0.260609	1.11027	0.150913	0.629023	1.06753	0.0942726
AGAP000506	ABCG2	ATP-binding cassette transporter (ABC transporter) family G member 2	ABC transp	chrX	8952821	8957458	0.58874	1.1738	0.231182	0.0907093	-1.38628	-0.471214	0.0169243	-1.56513	-0.64628
AGAP002050	ABCG13	ATP-binding cassette transporter (ABC transporter) family G member 13	ABC transp	chr2R	14554884	14584999	0.148278	-1.15047	-0.202227	0.652724	-1.07366	-0.102537	0.717252	-1.06639	-0.0927415
AGAP002051	ABCG14	ATP-binding cassette transporter (ABC transporter) family G member 14	ABC transp	chr2R	14587720	14601222	0.99372	1.03037	0.0431643	0.916161	-1.07735	-0.107492	0.999168	-1.01554	-0.0222464
AGAP002060	ABCH3	ATP-binding cassette transporter (ABC transporter) family H member 3	ABC transp	chr2R	14694002	14713430	0.0252939	1.83345	0.874564	0.111919	1.56734	0.648318	0.0507902	1.70541	0.770116
AGAP002071	ABCD1	ATP-binding cassette transporter (ABC transporter) family D member 1	ABC transp	chr2R	14785169	14799403	0.233014	1.10781	0.147709	0.0137565	1.2066	0.270946	0.16548	1.12048	0.164123
AGAP002182	ABCE1	ATP-binding cassette transporter (ABC transporter) family E member 1	ABC transp	chr2R	17198459	17201323	0.0203208	1.16628	0.221912	0.0382815	1.14774	0.198792	0.236353	1.09289	0.128143
AGAP002638	ABCH1	ATP-binding cassette transporter (ABC transporter) family H member 1	ABC transp	chr2R	24825285	24848323	0.0136277	1.9988	0.999133	0.602087	1.26509	0.339241	0.0540858	1.72417	0.785903
AGAP002693	ABCF1	ATP-binding cassette transporter (ABC transporter) family F member 1	ABC transp	chr2R	25663762	25666707	0.265458	1.27209	0.347204	0.56991	1.17818	0.236564	0.197694	1.30406	0.383013
AGAP003221	ABCC3	ATP-binding cassette transporter (ABC transporter) family C member 3	ABC transp	chr2R	34017957	34028112	0.980339	1.06984	0.0974016	0.546976	1.2718	0.346873	0.996435	1.03853	0.0545387
AGAP003680	ABCH2	ATP-binding cassette transporter (ABC transporter) family H member 2	ABC transp	chr2R	41888185	41916752	0.999994	1.00209	0.00300694	0.373042	-1.14557	-0.196063	0.638145	1.10174	0.139782
AGAP004603	ABCG4	ATP-binding cassette transporter (ABC transporter) family G member 4	ABC transp	chr2R	58318633	58325559	0.00265865	-1.61262	-0.689404	0.20039	-1.24131	-0.311865	0.00951012	-1.49114	-0.576414
AGAP006427	ABCC7	ATP-binding cassette transporter (ABC transporter) family C member 7	ABC transp	chr2L	31735666	31752427	0.261038	1.22564	0.293532	0.579913	1.14567	0.196186	0.0700856	1.33633	0.418277
AGAP008437	ABCC9	ATP-binding cassette transporter (ABC transporter) family C member 8	ABC transp	chr3R	10726455	10732272	0.00055451	-2.09656	-1.06803	0.068917	-1.42131	-0.507217	0.27723	-1.27189	-0.346978
AGAP008889	ABCG15	ATP-binding cassette transporter (ABC transporter) family G member 15	ABC transp	chr3R	20305691	20335643	0.00976308	1.2562	0.329069	0.000313698	1.46625	0.552135	0.00190902	1.33162	0.413186
AGAP009463	ABCG11	ATP-binding cassette transporter (ABC transporter) family G member 11	ABC transp	chr3R	33943638	33951119	0.894676	-1.05505	-0.0773153	0.989985	-1.02337	-0.0333252	0.323974	-1.14664	-0.197415
AGAP009464	ABCG10	ATP-binding cassette transporter (ABC transporter) family G member 10	ABC transp	chr3R	33956612	33975486	0.914367	-1.07622	-0.10597	0.999765	1.00999	0.0143356	0.911448	-1.07723	-0.107329
AGAP009466	ABCG8	ATP-binding cassette transporter (ABC transporter) family G member 8	ABC transp	chr3R	33978414	34000999	0.275631	-1.2541	-0.326653	0.125954	-1.33277	-0.41443	0.990341	1.03608	0.0511284
AGAP009467	ABCG16	ATP-binding cassette transporter (ABC transporter) family G member 16	ABC transp	chr3R	34003554	34006145	0.0021088	1.38354	0.468362	0.00449167	1.34023	0.422477	0.235933	1.14458	0.194814
AGAP009468	ABCG17	ATP-binding cassette transporter (ABC transporter) family G member 17	ABC transp	chr3R	34006709	34009946	0.0132608	1.29116	0.368672	0.449283	1.11067	0.151434	0.763084	1.0694	0.0968046
AGAP009471	ABCG19	ATP-binding cassette transporter (ABC transporter) family G member 19	ABC transp	chr3R	34016674	34020108	0.0416819	1.29333	0.371085	0.0468262	1.28606	0.362958	0.0244079	1.32702	0.408192
AGAP009472	ABCG20	ATP-binding cassette transporter (ABC transporter) family G member 20	ABC transp	chr3R	34021080	34024322	0.21601	1.2406	0.31104	0.396682	1.18526	0.245198	0.272216	1.22035	0.287294
AGAP012005	ABCF3	ATP-binding cassette transporter (ABC transporter) family F member 3	ABC transp	chr3L	36087902	36091062	0.407974	-1.06909	-0.0963774	0.0938546	-1.11364	-0.155286	0.305424	-1.07891	-0.109571
AGAP012249	ABCF2	ATP-binding cassette transporter (ABC transporter) family F member 2	ABC transp	chr3L	39301851	39304783	0.226725	1.14338	0.193309	0.654315	1.07998	0.111002	0.629258	1.08303	0.11507
AGAP028128	ABCC9	ATP-binding cassette transporter (ABC transporter) family C member 9	ABC transp	chr3R	10733103	10738160	0.999954	-1.00461	-0.00664139	0.00374595	1.50079	0.585727	0.858646	1.07398	0.102972
AGAP028729	ABCG18	ATP-binding cassette transporter (ABC transporter) family G member 18	ABC transp	chr3R	34010201	34014861	0.999168	-1.01151	-0.016511	0.198958	1.20106	0.26431	0.941797	1.04945	0.0696325
AGAP029451	ABCG3	ATP-binding cassette transporter (ABC transporter) family G member 3	ABC transp	chr2R	11467344	11496378	0.95948	-1.09967	-0.137074	0.989821	-1.06048	-0.0847206	0.759374	-1.2101	-0.275128
AGAP029457	ABCC4	ATP-binding cassette transporter (ABC transporter) family C member 4	ABC transp	chr2R	58307873	58316572	0.029012	-1.53914	-0.622124	0.00489785	-1.76308	-0.8181	0.261935	-1.29071	-0.36817
AGAP029500	ABCG7	ATP-binding cassette transporter (ABC transporter) family G member 7	ABC transp	chr3R	44324871	44343388	0.418144	-1.20671	-0.271085	0.624519	-1.15528	-0.208242	0.467495	-1.19347	-0.255164
AGAP029588	ABCE2	ATP-binding cassette transporter (ABC transporter) family E member 2	ABC transp	chr3L	6480602	6501230	0.0855644	-1.25385	-0.32637	0.0735721	-1.26345	-0.337373	0.797885	-1.08104	-0.112416
AGAP029686	ABCC6	ATP-binding cassette transporter (ABC transporter) family C member 6	ABC transp	chr2R	58299302	58307799	0.0643407	-1.91489	-0.937262	0.0522869	-1.96904	-0.977494	0.377542	-1.47018	-0.555989
AGAP001101	COEBE2O	carboxylesterase	CCE	chr2R	54602	60297	0.138133	-1.77634	-0.828909	0.319199	-1.54979	-0.632076	0.215643	-1.65662	-0.72824
AGAP001723	COEAE1A	carboxylesterase alpha esterase	CCE	chr2R	8931913	8933709	0.371757	1.25506	0.327753	0.0894602	1.42474	0.510701	0.254	1.30297	0.381801
AGAP002090	COE16738	carboxylesterase	CCE	chr2R	15198823	15211996	0.107706	1.70238	0.767557	0.517412	1.34721	0.429979	0.0934367	1.73357	0.793749
AGAP002391	COEAE5O	carboxylesterase	CCE	chr2R	20888558	20898575	0.177697	1.5424	0.625181	0.866758	1.16339	0.21834	0.30448	1.43507	0.52112
AGAP003115	COE2580	carboxylesterase	CCE	chr2R	32675581	32743945	0.533887	1.36763	0.451676	0.959692	1.11778	0.16063	0.103034	1.78024	0.832074
AGAP003568	COE22933	carboxylesterase	CCE	chr2R	39691787	39720251	0.589167	-1.11709	-0.159746	0.963767	-1.04158	-0.0587683	0.446374	-1.14187	-0.191403
AGAP005370	COEBE4C	carboxylesterase beta esterase	CCE	chr2L	14709900	14711640	0.987054	-1.07357	-0.102422	0.863169	-1.18217	-0.241436	0.999994	1.00567	0.00815439
AGAP005371	COEBE2C	carboxylesterase beta esterase	CCE	chr2L	14711919	14713741	0.0788801	1.82296	0.86628	0.121984	1.71954	0.782026	0.0191285	2.18717	1.12907
AGAP005372	COEBE3C	carboxylesterase beta esterase	CCE	chr2L	14714193	14716037	0.0842512	-1.58055	-0.660423	0.59962	-1.24318	-0.314034	0.513264	-1.2757	-0.351294
AGAP005756	COEAE1D	carboxylesterase	CCE	chr2L	20287341	20289292	0.419443	-1.29198	-0.369588	0.475604	-1.27013	-0.344971	0.469642	-1.27237	-0.347517
AGAP005757	COEAE2E	carboxylesterase alpha esterase	CCE	chr2L	20290151	20293785	0.313296	1.3686	0.4527	0.100287	1.55635	0.63817	0.713996	1.20294	0.266559
AGAP005758	COEAE3D	carboxylesterase	CCE	chr2L	20296054	20298771	0.0255344	1.67958	0.748098	0.0306554	1.65259	0.724727	0.111957	1.4696	0.555419
AGAP005834	COEJHE2E	carboxylesterase	CCE	chr2L	22298997	22304537	0.0204882	1.39277	0.477954	0.00937208	1.45394	0.53997	0.00521501	1.50254	0.587402
AGAP005837	COEJHE5E	carboxylesterase	CCE	chr2L	22316476	22318579	0.0473712	-1.3165	-0.396706	0.0225599	-1.36897	-0.453094	0.0192624	-1.3804	-0.465084
AGAP006228	COEAE2F	carboxylesterase	CCE	chr2L	28548433	28550748	0.0539522	-1.16379	-0.218833	0.410382	-1.08696	-0.120301	0.000957477	-1.32298	-0.40379
AGAP006723	COEAE2G	carboxylesterase	CCE	chr2L	37282152	37285191	0.968353	1.09486	0.130742	0.785915	-1.20755	-0.27208	0.901371	-1.14748	-0.198464
AGAP006724	COEAE3G	carboxylesterase	CCE	chr2L	37285915	37288160	0.131306	1.55246	0.634557	0.0809895	1.63823	0.712137	0.0593524	1.69424	0.760642
AGAP006725	COEAE3H	carboxylesterase alpha esterase	CCE	chr2L	37288762	37290797	0.360793	1.41353	0.499302	0.447874	1.36476	0.448646	0.19728	1.54057	0.623461
AGAP006726	COEAE5G	carboxylesterase	CCE	chr2L	37291002	37292961	0.0652474	1.38581	0.470735	0.0950613	1.35043	0.433415	0.0824732	1.36377	0.447597
AGAP006727	COEAE6G	carboxylesterase	CCE	chr2L	37292956	37295490	0.0122899	1.45959	0.54556	0.0578918	1.33479	0.416613	0.159878	1.25522	0.327937
AGAP006728	COEAE7G	carboxylesterase	CCE	chr2L	37296161	37298202	0.0007383	-2.52655	-1.33717	0.810344	1.15829	0.211994	0.0734053	-1.57363	-0.654097
AGAP006729	AGAP006729	Ester hydrolase C11orf54	CCE	chr2L	37298235	37299911	0.0292192	1.6725	0.742003	0.00853831	1.86953	0.902679	0.121721	1.46642	0.5523
AGAP006956	COE10O	carboxylesterase	CCE	chr2L	40240418	40252213	0.741201	1.28375	0.360361	0.979754	1.09886	0.136004	0.308224	1.56413	0.645362
AGAP010390	COE12O	carboxylesterase	CCE	chr3L	2482177	2486705	0.00177628	-2.70018	-1.43305	0.00924232	-2.20292	-1.13942	0.004457	-2.40192	-1.26419
AGAP010917	COE09916	carboxylesterase	CCE	chr3L	12933619	12936092	0.160105	1.32503	0.406024	0.606821	1.16826	0.224356	0.302135	1.25656	0.329475
AGAP011507	COE13O	carboxylesterase	CCE	chr3L	25783853	25785931	0.889352	-1.10155	-0.13954	0.913561	-1.09194	-0.1269	0.786452	-1.13505	-0.182761
AGAP011509	COEunkn	carboxylesterase	CCE	chr3L	26086824	26088889	0.471562	-1.18589	-0.245967	0.574191	-1.1615	-0.215992	0.997455	1.02207	0.0314894
AGAP011575	COE15O	carboxylesterase	CCE	chr3L	28013622	28024193	0.0539638	1.33282	0.41448	0.0787723	1.30406	0.38301	0.0692185	1.31388	0.39383
AGAP011916	COEB6582	carboxylesterase	CCE	chr3L	34977547	35045996	0.352629	1.22237	0.289682	0.294374	1.24148	0.312066	0.111193	1.33675	0.418731
AGAP013509	AGAP013509	carboxylesterase clade H, member 1	CCE	chr2R	30340073	30342397	0.033409	1.58378	0.663368	0.00117904	2.12344	1.08641	0.0505834	1.53024	0.613759
AGAP028426	COE09941	carboxylesterase	CCE	chr3L	12928825	12931669	0.057985	-1.34357	-0.426075	0.14613	-1.26918	-0.343896	0.0290359	-1.39969	-0.485107
AGAP028695	AGAP028695	carboxylesterase	CCE	chr3L	12905146	12907428	0.000252943	3.50678	1.81015	0.000258105	3.46701	1.79369	0.000387492	3.02834	1.59853
AGAP028696	COE09895	carboxylesterase	CCE	chr3L	12902266	12904826	0.206312	1.38173	0.466477	0.221134	1.37195	0.456227	0.4157	1.27817	0.354075
AGAP000047	CPR130	cuticular protein RR-2 family 130	Cuticle	chrX	752557	754633	0.0237395	2.0139	1.00999	0.00104545	3.0011	1.58549	0.0921608	1.71191	0.77561
AGAP000344	CPR127	cuticular protein RR-1 family 127	Cuticle	chrX	5961988	5967875	0.00137967	2.08956	1.0632	0.000800041	2.21575	1.1478	0.0144867	1.69637	0.762447
AGAP000345	CPR126	cuticular protein RR-2 family 126	Cuticle	chrX	5983741	5996498	0.00422901	2.90734	1.5397	0.00114664	3.57939	1.83972	0.0415637	2.10674	1.07501
AGAP000352	TWDL1	cuticular protein TWDL family (TWDL1)	Cuticle	chrX	6220473	6223199	0.134403	1.50184	0.586735	0.883968	-1.13254	-0.179568	0.0614387	1.62746	0.702618
AGAP000820	CPR125	cuticular protein RR-2 family 125	Cuticle	chrX	15281336	15283387	0.00521416	2.04177	1.02982	0.000682345	2.57903	1.36683	0.0913573	1.54665	0.629145
AGAP000986	CPAP3-D	cuticular protein	Cuticle	chrX	18925395	18930119	0.69581	1.0757	0.105275	0.393551	1.11497	0.157001	0.756388	1.06801	0.0949259
AGAP000987	CPAP3-A1b	cuticular protein	Cuticle	chrX	18933849	18935322	0.950878	-1.08229	-0.114092	0.193235	1.3802	0.46488	0.128252	-1.4352	-0.521255
AGAP000988	CPAP3-A1c	cuticular protein	Cuticle	chrX	18936440	18938933	0.0984223	1.4813	0.566862	0.01456	1.75494	0.811424	0.601353	1.21305	0.278645
AGAP000989	CPAP3-A1a	cuticular protein	Cuticle	chrX	18942806	18946454	0.999995	-1.00288	-0.00415421	0.990322	-1.03742	-0.0529957	0.464061	-1.20341	-0.267129
AGAP002613	CPR8	cuticular protein RR-1 family 8	Cuticle	chr2R	24143091	24143991	0.185334	1.57208	0.652677	0.4184	1.39261	0.477794	0.114118	1.67504	0.744197
AGAP002726	CPR9	cuticular protein RR-1 family 9	Cuticle	chr2R	26282085	26283021	0.914378	-1.06923	-0.0965662	0.996351	-1.02247	-0.0320654	0.092054	-1.30964	-0.389174
AGAP002994	CPR10	cuticular protein RR-2 family 10	Cuticle	chr2R	30716523	30717472	0.341345	-1.26541	-0.339605	0.623719	-1.17897	-0.237526	0.138587	-1.37331	-0.457659
AGAP003308	CPAP3-C	cuticular protein	Cuticle	chr2R	35613940	35629130	0.722197	1.16662	0.222338	0.104406	1.44845	0.534513	0.315733	-1.30279	-0.381609
AGAP003334	CPLCX2	cuticular protein unclassified	Cuticle	chr2R	36268351	36269396	0.000278281	3.08542	1.62547	0.00116334	2.38667	1.255	0.000629208	2.59344	1.37487
AGAP003390	CPR124	cuticular protein RR-2 family 124	Cuticle	chr2R	37233314	37234810	0.985894	-1.07489	-0.104191	0.866283	-1.17792	-0.236245	0.988893	-1.06882	-0.0960174
AGAP003751	CPAP1-C	cuticular protein	Cuticle	chr2R	42898087	42933564	0.208804	1.43176	0.517789	0.49955	1.27972	0.355831	0.087248	1.57184	0.652457
AGAP004576	TWDL12	cuticular protein TWDL family (TWDL12)	Cuticle	chr2R	57853553	57861870	0.960951	1.08081	0.112119	0.450239	-1.27797	-0.35385	0.870359	-1.12959	-0.175802
AGAP004690	CPF3	cuticular protein 3 from fifty-one aa family	Cuticle	chr2L	1133037	1133751	0.93286	1.29968	0.378161	0.219842	2.49535	1.31924	0.421424	2.02057	1.01476
AGAP005455	CPR14	cuticular protein RR-1 family 14	Cuticle	chr2L	15739852	15741314	0.0685839	2.50523	1.32494	0.307407	1.82788	0.87017	0.0162093	3.29647	1.72092
AGAP005456	CPR15	cuticular protein RR-1 family 15	Cuticle	chr2L	15758476	15760047	0.479808	-1.14979	-0.201369	0.213433	1.21752	0.283947	0.193744	-1.2249	-0.292666
AGAP005459	CPR16	cuticular protein RR-1 family 16	Cuticle	chr2L	15797627	15801993	0.376624	-1.28452	-0.361227	0.738568	1.16545	0.220884	0.328494	-1.30464	-0.383652
AGAP005995	CPR138	cuticular protein RR-1 family 138	Cuticle	chr2L	24600498	24606414	0.0518162	1.61108	0.688031	0.0711976	1.56335	0.644639	0.151797	1.45135	0.537392
AGAP005996	CPR21	cuticular protein RR-1 family 21	Cuticle	chr2L	24610050	24611529	0.165052	-1.40941	-0.495092	0.652974	-1.19625	-0.258522	0.848738	-1.13144	-0.178162
AGAP005998	CPR23	cuticular protein RR-1 family 23	Cuticle	chr2L	24621232	24621964	0.70985	1.23041	0.299136	0.495258	1.32201	0.40273	0.781926	-1.19968	-0.262649
AGAP005999	CPR24	cuticular protein RR-1 family 24	Cuticle	chr2L	24624141	24624663	0.851144	1.26506	0.339204	0.546198	1.48752	0.572911	0.98645	-1.10289	-0.141286
AGAP006000	CPR25	cuticular protein RR-1 family 25	Cuticle	chr2L	24625390	24625704	0.784643	-1.24269	-0.313464	0.937364	1.14252	0.192222	0.301703	-1.5312	-0.614662
AGAP006001	CPR26	cuticular protein RR-1 family 26	Cuticle	chr2L	24626033	24626971	0.193112	-1.67204	-0.741611	0.985848	-1.08478	-0.117399	0.112749	-1.81341	-0.858708
AGAP006009	CPR30	cuticular protein RR-1 family 30	Cuticle	chr2L	24639829	24641461	0.352934	-1.28302	-0.35954	0.0884534	-1.46275	-0.548679	0.614639	-1.19614	-0.258391
AGAP006095	CPR106	cuticular protein RR-1 family 106	Cuticle	chr2L	26615393	26616178	0.991684	-1.08269	-0.114617	0.255725	-1.73112	-0.791708	0.551878	-1.4589	-0.544885
AGAP006145	CPLCA1	cuticular protein 1 in CPLCA family	Cuticle	chr2L	27150726	27151310	0.0293273	2.37062	1.24526	0.0852304	2.01306	1.00939	0.586174	1.40443	0.489984
AGAP006146	CPLCA2	cuticular protein 2 in CPLCA family	Cuticle	chr2L	27153744	27154568	0.00844843	2.6724	1.41814	0.0193342	2.37506	1.24797	0.195437	1.69325	0.759794
AGAP006148	CPLCA3	cuticular protein 3 in CPLCA family	Cuticle	chr2L	27158330	27159179	0.551981	1.58652	0.665864	0.179811	2.11957	1.08377	0.998	-1.06222	-0.0870762
AGAP006149	CPLCX3	cuticular protein unclassified	Cuticle	chr2L	27173062	27174209	0.00396128	2.54741	1.34903	0.000504161	3.49819	1.80661	0.0490343	1.87175	0.904386
AGAP006283	CPR70	cuticular protein RR-2 family 70	Cuticle	chr2L	29534322	29535616	0.295501	1.60906	0.686215	0.00511934	3.00029	1.5851	0.0789486	1.99732	0.998066
AGAP006369	CPR144	cuticular protein RR-2 family 144	Cuticle	chr2L	30553004	30556554	0.000453495	2.07083	1.05021	0.0108158	1.58688	0.666196	0.000339499	2.16215	1.11246
AGAP006497	CPR134	cuticular protein RR-2 family 134	Cuticle	chr2L	33052163	33062575	0.268568	1.64037	0.714018	0.417653	1.50635	0.591054	0.904109	1.18985	0.250785
AGAP006829	CPR59	cuticular protein RR-1 family 59	Cuticle	chr2L	39074233	39077008	0.0131037	1.95933	0.970364	0.00229175	2.36668	1.24287	0.139573	1.52763	0.611293
AGAP006830	CPR58	cuticular protein RR-1 family 58	Cuticle	chr2L	39087872	39093776	0.0096587	2.40331	1.26502	0.0765208	1.83851	0.878535	0.0939062	1.78904	0.839186
AGAP006838	CPR68	cuticular protein RR-1 family 68	Cuticle	chr2L	39153888	39162819	0.187017	1.23724	0.30712	0.154305	1.25231	0.32459	0.994386	1.02468	0.0351772
AGAP006868	CPR140	cuticular protein RR-1 family 140	Cuticle	chr2L	39269028	39275406	0.01806	3.3418	1.74063	0.00446734	4.41125	2.14119	0.0235931	3.17258	1.66566
AGAP006931	CPR111	cuticular protein RR-2 family 111	Cuticle	chr2L	40110026	40112308	0.998836	1.04344	0.0613422	0.932748	1.18579	0.245844	0.895113	1.22342	0.290923
AGAP007042	CPR62	cuticular protein RR-1 family 62	Cuticle	chr2L	41386757	41387540	0.265482	1.41429	0.500077	0.00350414	2.24934	1.1695	0.710283	1.21261	0.278111
AGAP007980	CPCFC1	cuticular protein CPCFC family (CPCFC1)	Cuticle	chr3R	3648524	3649937	0.225265	1.47982	0.565419	0.0740735	1.68987	0.756913	0.992543	1.05374	0.0755205
AGAP008444	CPLCG1	cuticular protein CPLCG family (CPLCG1)	Cuticle	chr3R	10866472	10867194	0.00125123	1.5257	0.609472	0.00103621	1.54323	0.625951	0.0036321	1.44124	0.52731
AGAP008445	CPLCG2	cuticular protein CPLCG family (CPLCG2)	Cuticle	chr3R	10868343	10868923	0.149629	1.6151	0.691626	0.105535	1.68897	0.756144	0.725289	1.24289	0.313694
AGAP008446	CPLCG3	cuticular protein CPLCG family (CPLCG3)	Cuticle	chr3R	10871404	10872220	0.0937835	1.80323	0.850586	0.0246199	2.15137	1.10526	0.482947	1.3961	0.481401
AGAP008447	CPLCG4	cuticular protein CPLCG family (CPLCG4)	Cuticle	chr3R	10873291	10874010	0.00237233	2.89249	1.53231	0.00182875	3.00516	1.58744	0.129446	1.70795	0.772263
AGAP008449	CPLCG5	cuticular protein CPLCG family (CPLCG5)	Cuticle	chr3R	10877642	10878471	0.000413074	3.21489	1.68477	0.000266307	3.70751	1.89045	0.0021811	2.49332	1.31807
AGAP008459	CPLCG15	cuticular protein CPLCG family (CPLCG15)	Cuticle	chr3R	10897683	10898268	0.0118957	5.67682	2.50508	0.138834	2.94246	1.55702	0.176544	2.7442	1.45638
AGAP009405	CPAP3-E	cuticular protein	Cuticle	chr3R	32315394	32317217	0.707404	1.0924	0.127503	0.599097	1.10922	0.149551	0.875142	1.06324	0.0884638
AGAP009758	CPLCP11	cuticular protein CPLCP11	Cuticle	chr3R	42403201	42405868	0.86657	1.19581	0.257989	0.154184	1.70374	0.768709	0.957324	1.12345	0.167937
AGAP009759	CPLCP12	cuticular protein CPLCP12	Cuticle	chr3R	42429547	42432109	0.359009	1.45735	0.543344	0.0284426	2.06321	1.04489	0.778503	1.23261	0.301719
AGAP009790	CPAP3-B	cuticular protein	Cuticle	chr3R	43300528	43321197	0.110908	1.40316	0.48868	0.189328	1.3406	0.422874	0.999725	-1.0126	-0.0180635
AGAP009868	CPR73	cuticular protein RR-1 family 73	Cuticle	chr3R	44595744	44596889	0.00219733	2.82411	1.4978	0.00723152	2.41267	1.27063	0.0190094	2.13782	1.09614
AGAP009871	CPR75	cuticular protein RR-1 family 75	Cuticle	chr3R	44606879	44609038	0.0481346	1.37391	0.458287	0.00147805	1.716	0.779049	0.325101	1.20906	0.273891
AGAP009874	CPR76	cuticular protein RR-1 family 76	Cuticle	chr3R	44646654	44648844	0.010289	-2.372	-1.24611	0.54636	-1.35307	-0.436233	0.0318843	-2.05198	-1.03702
AGAP009875	CPR77	cuticular protein RR-1 family 77	Cuticle	chr3R	44651149	44651987	0.583977	1.23827	0.308323	0.463014	1.28294	0.359454	0.324169	1.34422	0.426773
AGAP009876	CPR78	cuticular protein RR-1 family 78	Cuticle	chr3R	44655489	44658811	0.999968	1.01192	0.0170908	0.981449	-1.10381	-0.142488	0.971134	1.12219	0.166316
AGAP009877	CPR79	cuticular protein RR-1 family 79	Cuticle	chr3R	44663646	44669862	0.828019	-1.09566	-0.131802	0.163139	1.27326	0.348526	0.916732	-1.07099	-0.0989504
AGAP009879	CPR81	cuticular protein RR-1 family 81	Cuticle	chr3R	44706628	44725025	0.150469	1.21272	0.278251	0.00550246	1.426	0.511976	1	1.00078	0.00112343
AGAP010122	CPR132	cuticular protein RR-2 family 132	Cuticle	chr3R	49237379	49238739	0.0903358	-1.48549	-0.57094	0.0299962	-1.63674	-0.710826	0.00360017	-1.974	-0.981124
AGAP010123	CPR131	cuticular protein RR-2 family 131	Cuticle	chr3R	49239817	49240669	0.318434	-1.46188	-0.547826	0.986919	-1.07219	-0.100563	0.417036	-1.3992	-0.484603
AGAP010717	CPR143	cuticular protein RR-2 family 143	Cuticle	chr3L	8939323	8941492	0.159281	1.32431	0.405236	0.0627167	1.42004	0.505927	0.039861	1.46701	0.552883
AGAP010887	CPR113	cuticular protein RR-2 family 113	Cuticle	chr3L	12573656	12576298	0.00838503	1.8004	0.848314	0.154689	1.4005	0.485943	0.0222364	1.65711	0.728669
AGAP012466	CPR146	cuticular protein RR-2 family 146	Cuticle	chrUNKN	4564723	4589021	0.231196	-1.65292	-0.725014	0.493067	-1.43311	-0.519145	0.159026	-1.75629	-0.812531
AGAP027993	CPLCP10	cuticular protein (putative) CPLCP10	Cuticle	chr3R	42387899	42389947	0.00029281	4.86279	2.28178	0.000238072	5.62131	2.49091	0.00105551	3.52138	1.81614
AGAP003645	AGAP003645	kelch-like protein 19	Detox-transcription factor	chr2R	40926195	40945169	0.790611	1.09167	0.12654	0.366995	1.17384	0.231241	0.549607	1.13635	0.184402
AGAP005300	AGAP005300	nuclear factor erythroid 2, invertebrate	Detox-transcription factor	chr2L	13816597	13858982	0.78321	1.26838	0.342982	0.675178	1.33206	0.413655	0.664545	1.33824	0.42034
AGAP010405	AGAP010405	transcription factor MAFF/G/K	Detox-transcription factor	chr3L	2785613	2786954	0.247212	-1.51867	-0.602811	0.383871	-1.41911	-0.504986	0.152774	-1.62325	-0.698889
AGAP028645	AGAP028645	Aryl hydrocarbon receptor nuclear translocator	Detox-transcription factor	chr3R	42147730	42286454	0.095653	-1.67101	-0.740717	0.348174	-1.41142	-0.497148	0.161239	-1.56744	-0.648409
AGAP000163	GSTMS2	glutathione transferase microsomal 2	GST	chrX	2843996	2846441	0.996426	1.03056	0.0434303	0.927521	-1.08953	-0.123706	0.692358	-1.16882	-0.225056
AGAP000165	GSTMS1	glutathione transferase microsomal 1	GST	chrX	2849321	2851042	0.999925	-1.00744	-0.0106945	0.996981	-1.02533	-0.036087	0.54656	-1.18339	-0.24293
AGAP000761	GSTT1	glutathione S-transferase theta class 1	GST	chrX	13784275	13785443	0.0172254	1.37795	0.462528	0.0353641	1.328	0.409257	0.639847	1.11312	0.154606
AGAP000888	GSTT2	glutathione S-transferase theta class 2	GST	chrX	16746634	16747763	0.573472	-1.21521	-0.28121	0.914846	-1.10085	-0.138614	0.19656	-1.37387	-0.458244
AGAP000947	GSTU1	glutathione S-transferase unclassified 1	GST	chrX	18315337	18316465	0.0063849	1.45767	0.543665	0.00314222	1.51551	0.599802	0.0217759	1.36655	0.450542
AGAP002898	GSTZ1	glutathione S-transferase zeta class 1	GST	chr2R	29080227	29096273	0.191686	-1.15751	-0.211029	0.919287	-1.04397	-0.0620766	0.0669344	-1.20943	-0.274324
AGAP003257	GSTU2	glutathione S-transferase unclassified 2	GST	chr2R	34496913	34498065	0.788204	1.15007	0.201728	0.0109027	1.77987	0.831769	0.301326	1.31827	0.398647
AGAP004163	GSTD7	glutathione S-transferase delta class 7	GST	chr2R	50989917	50993565	0.00069475	1.49032	0.575619	0.0226439	1.27284	0.348053	0.000391632	1.55087	0.633075
AGAP004164	GSTD1-4	glutathione S-transferase delta class 1	GST	chr2R	50997215	51001446	0.00230001	1.15788	0.211483	0.147809	1.07362	0.102478	0.524661	1.04368	0.0616817
AGAP004171	GSTD8	glutathione S-transferase delta class 8	GST	chr2R	51215221	51215969	0.0515148	3.18564	1.67158	0.0226012	3.83725	1.94007	0.121382	2.60807	1.38298
AGAP004378	GSTD11	glutathione S-transferase delta class 11	GST	chr2R	55501882	55502739	0.0452139	-1.58287	-0.662545	0.42179	-1.27192	-0.347005	0.0231707	-1.67786	-0.746619
AGAP004379	GSTD6	glutathione S-transferase delta class 6	GST	chr2R	55502982	55504235	0.875969	1.15421	0.206901	0.990011	1.05964	0.083571	0.999319	1.02427	0.0345998
AGAP004380	GSTD12	glutathione S-transferase delta class 12	GST	chr2R	55504530	55505364	0.923204	-1.22532	-0.293159	0.967749	-1.15973	-0.213793	0.886166	-1.2665	-0.340848
AGAP004382	GSTD3	glutathione S-transferase delta class 3	GST	chr2R	55509263	55510160	0.879066	-1.08173	-0.113338	0.672059	1.12885	0.17486	0.472009	-1.17146	-0.228312
AGAP005749	GSTO1	glutathione S-transferase omega class 1	GST	chr2L	20197176	20199146	0.000291996	1.56437	0.645577	0.000237813	1.62972	0.704627	0.00304236	1.36063	0.444275
AGAP009190	GSTE8	Glutathione S-transferase epsilon class 8	GST	chr3R	28590243	28592545	0.681961	-1.18465	-0.244462	0.299079	-1.32117	-0.401819	0.49532	-1.24387	-0.314836
AGAP009191	GSTE6	glutathione S-transferase epsilon class 6	GST	chr3R	28593714	28594762	0.997413	1.0243	0.0346398	0.574522	-1.17819	-0.236577	0.998554	-1.02008	-0.0286827
AGAP009192	GSTE5	glutathione S-transferase epsilon class 5	GST	chr3R	28594993	28595802	0.8635	-1.07475	-0.104	0.994987	-1.02244	-0.0320177	0.209902	-1.21446	-0.28031
AGAP009193	GSTE4	glutathione S-transferase epsilon class 4	GST	chr3R	28595948	28596868	0.102091	1.28683	0.363816	0.534384	-1.14626	-0.196938	0.99994	-1.00552	-0.00794315
AGAP009194	GSTE2	glutathione S-transferase epsilon class 2	GST	chr3R	28597652	28598640	0.000206393	1.89763	0.924195	0.997757	1.01445	0.0207033	0.00203561	1.46388	0.549797
AGAP009195	GSTE1	glutathione S-transferase epsilon class 1	GST	chr3R	28598871	28599816	0.475184	1.23924	0.309459	0.985398	-1.05091	-0.0716357	0.764949	1.15149	0.203505
AGAP009196	GSTE7	glutathione S-transferase epsilon class 7	GST	chr3R	28600347	28601354	0.948933	1.05427	0.076251	0.999771	1.00862	0.0123773	0.920061	1.06437	0.0900049
AGAP009197	GSTE3	glutathione S-transferase epsilon class 3	GST	chr3R	28601368	28602280	0.411988	-1.23106	-0.299898	0.698576	-1.1525	-0.204773	0.209683	-1.31158	-0.391304
AGAP009342	GSTU3	glutathione S-transferase unclassified 3	GST	chr3R	31556477	31558957	0.00518921	2.17356	1.12006	0.0764164	1.63758	0.711565	0.0348393	1.77905	0.831111
AGAP009946	GSTMS3	glutathione transferase microsomal 3	GST	chr3R	45853445	45854470	0.248705	1.29591	0.373969	0.152108	1.35191	0.435004	0.828959	1.11803	0.16096
AGAP010404	GSTS1	glutathione S-transferase sigma class 1	GST	chr3L	2779074	2784473	0.289065	-1.66432	-0.73493	0.846456	-1.24797	-0.319586	0.0421255	-2.30361	-1.2039
AGAP000579	AGAP000579	Niemann-Pick C1 protein	insecticide binding	chrX	10177677	10183088	0.223341	1.74705	0.804922	0.0116488	2.8159	1.4936	0.0729429	2.11119	1.07806
AGAP001303	SAP1	chemosensory protein 6	insecticide binding	chr2R	2712310	2723763	0.701302	-1.0967	-0.133169	0.687742	-1.0989	-0.136059	0.414624	-1.14493	-0.195254
AGAP001591	AGAP001591	cadherin-87A	insecticide binding	chr2R	6519174	6525698	0.4455	2.12653	1.0885	0.497783	2.02865	1.02052	0.594067	1.86806	0.901545
AGAP001956	AGAP001956	Niemann-Pick Type C-2	insecticide binding	chr2R	12803734	12805105	0.000199137	8.68848	3.1191	0.000199137	9.05105	3.17809	0.000199137	4.74698	2.24701
AGAP002847	AGAP002847	Niemann-Pick Type C-2	insecticide binding	chr2R	28299667	28300338	0.929958	-1.31781	-0.398139	0.0042505	-7.56237	-2.91884	0.620923	-1.75956	-0.815211
AGAP002848	AGAP002848	Niemann-Pick Type C-2	insecticide binding	chr2R	28300478	28301113	0.988237	1.07053	0.0983229	0.0638622	-1.8286	-0.870739	0.966626	-1.10293	-0.141344
AGAP002851	AGAP002851	Niemann-Pick C2 protein	insecticide binding	chr2R	28305680	28306258	0.988182	-1.15997	-0.214085	0.812813	-1.50774	-0.59239	0.723286	1.62975	0.704648
AGAP003579	AGAP003579	cadherin-87A	insecticide binding	chr2R	40169860	40252895	0.285164	1.10614	0.145536	0.0162102	1.21382	0.279554	0.0277944	1.19387	0.25565
AGAP008051	SAP1	sensory appendage protein 1	insecticide binding	chr3R	4866376	4867629	0.484756	1.15746	0.210967	0.939245	-1.05841	-0.0818958	0.76999	1.10117	0.139038
AGAP008052	SAP2	sensory appendage protein 2	insecticide binding	chr3R	4868639	4869304	0.8165	-1.20885	-0.273631	0.0397956	-1.95541	-0.967468	0.476538	-1.37793	-0.4625
AGAP008054	SAP3	sensory appendage protein 3	insecticide binding	chr3R	4879536	4881834	0.00024855	-1.75949	-0.815156	0.00688008	-1.38558	-0.470486	0.00325176	-1.43616	-0.522212
AGAP008137	AGAP008137	Niemann-Pick C1 protein	insecticide binding	chr3R	6053563	6091607	0.787511	1.09506	0.131006	0.538928	1.14259	0.192307	0.840385	1.08378	0.116072
AGAP009711	AGAP009711	cadherin	insecticide binding	chr3R	39465318	39474008	0.603788	-1.22684	-0.294943	0.464203	-1.27689	-0.352631	0.62552	-1.21944	-0.286221
AGAP009716	AGAP009716	cadherin	insecticide binding	chr3R	39947079	39970991	0.00540384	-1.75298	-0.809812	0.044997	-1.49099	-0.576273	0.00407688	-1.79269	-0.842127
AGAP009717	AGAP009717	cadherin	insecticide binding	chr3R	40236119	40259074	0.0385007	-1.78511	-0.836012	0.0583359	-1.70698	-0.771445	0.0362679	-1.79652	-0.845206
AGAP009723	AGAP009723	cadherin	insecticide binding	chr3R	41203404	41229906	0.0327843	-1.61991	-0.695915	0.141987	-1.42201	-0.507935	0.0263137	-1.65087	-0.72323
AGAP012352	AGAP012352	Niemann-Pick C2 protein	insecticide binding	chr3L	40909880	40910871	0.248925	-1.5285	-0.612112	0.341015	-1.45616	-0.542165	0.251683	-1.526	-0.609759
AGAP013106	AGAP013106	Niemann-Pick Type C-2	insecticide binding	chr2R	12805987	12806680	0.000199142	2.35458	1.23547	0.000199148	2.2994	1.20126	0.000199772	1.99113	0.993586
AGAP000038	AGAP000038	gamma-aminobutyric acid receptor subunit beta	insecticide target	chrX	480944	485896	0.205589	1.45934	0.545314	0.255133	1.42163	0.507542	0.141319	1.52379	0.60766
AGAP000039	AGAP000039	gamma-aminobutyric acid receptor subunit alpha	insecticide target	chrX	493747	496716	0.00592293	1.44624	0.532309	0.0218679	1.35301	0.436177	0.00120842	1.5819	0.661654
AGAP000138	alpha4	nicotinic acetylcholine receptor subunit alpha 4	insecticide target	chrX	2120272	2139554	0.999992	1.00726	0.0104427	0.999858	1.01951	0.027874	0.999357	1.03253	0.0461788
AGAP000329	alpha3	nicotinic acetylcholine receptor subunit alpha 3	insecticide target	chrX	5771583	5783307	0.683938	-1.16262	-0.217381	0.516333	-1.20877	-0.273541	0.744346	-1.14604	-0.196657
AGAP000466	ACE2	acetylcholinesterase	insecticide target	chrX	8044454	8067081	0.581989	-1.26814	-0.342713	0.38084	-1.35729	-0.440724	0.75736	-1.19903	-0.261862
AGAP000966	beta1	nicotinic acetylcholine receptor beta 1	insecticide target	chrX	18556614	18564282	0.535978	-1.44269	-0.528764	0.479173	-1.4822	-0.567739	0.508526	-1.46146	-0.547411
AGAP001356	ACE1	Acetylcholinesterase	insecticide target	chr2R	3483099	3497400	0.962789	-1.06113	-0.0856075	0.999531	1.01382	0.0198069	0.567184	1.17878	0.237297
AGAP002152	alpha6	nicotinic acetylcholine receptor subunit alpha 6	insecticide target	chr2R	16511152	16532268	0.978932	-1.04055	-0.0573397	0.557681	-1.14599	-0.196599	0.817044	-1.09329	-0.128676
AGAP002971	alpha8	nicotinic acetylcholine receptor subunit alpha 8	insecticide target	chr2R	30267141	30294999	0.30252	1.20628	0.270563	0.684134	1.121	0.164793	0.936295	1.06086	0.0852342
AGAP002972	alpha2	nicotinic acetylcholine receptor subunit alpha 2	insecticide target	chr2R	30323552	30371846	0.34388	-1.1495	-0.201011	0.087903	-1.23432	-0.303722	0.279928	-1.16338	-0.218318
AGAP002974	alpha1	nicotinic acetylcholine receptor subunit alpha 1	insecticide target	chr2R	30465337	30480412	0.859582	1.29626	0.374354	0.684089	1.44818	0.53424	0.525967	1.5848	0.664299
AGAP004707	para	voltage-gated sodium channel	insecticide target	chr2L	2358158	2431617	0.0400798	-1.26242	-0.336189	0.0041894	-1.39365	-0.478869	0.246858	-1.16097	-0.215335
AGAP008588	alpha5	Nicotinic acetylcholine receptor subunit alpha 5	insecticide target	chr3R	13317440	13417087	0.978756	1.07018	0.0978565	0.995794	-1.03984	-0.0563583	0.999934	-1.01	-0.0143595
AGAP009493	alpha9	nicotinic acetylcholine receptor subunit alpha 9	insecticide target	chr3R	34721350	34725605	0.206468	1.36603	0.449991	0.682034	1.1814	0.240501	0.40707	1.27039	0.345272
AGAP010057	AGAP010057	nicotinic acetylcholine receptor, beta-2 subunit	insecticide target	chr3R	48486042	48489073	0.0834987	-1.40283	-0.488345	0.956639	1.06601	0.0922155	0.00675128	-1.68797	-0.755287
AGAP000002	KIBRLG	WW domain-containing protein	no	chrX	582	16387	0.173115	1.3384	0.420508	0.142455	1.36033	0.443953	0.0693865	1.44028	0.526346
AGAP000005	AGAP000005	high mobility group protein B1	no	chrX	32382	38843	0.91147	1.11784	0.16071	0.971237	1.07673	0.106661	0.252014	1.39723	0.482569
AGAP000007	IGL1	contactin-like putative cell adhesion molecule	no	chrX	83817	88773	0.0802645	1.33507	0.416916	0.538484	1.15869	0.212499	0.227212	1.2449	0.316028
AGAP000008	AGAP000008	DnaJ (Hsp40) homolog subfamily A member 1	no	chrX	90142	94903	0.247815	1.26122	0.334826	0.996676	1.02471	0.0352182	0.564916	1.16804	0.224092
AGAP000009	AGAP000009	syntaxin-binding protein	no	chrX	96532	117445	0.993401	-1.03715	-0.0526314	0.8754	-1.1098	-0.150301	0.990504	-1.04215	-0.059556
AGAP000010	AGAP000010	ethanolamine kinase	no	chrX	120548	124129	0.317473	1.08842	0.122231	0.253471	1.09664	0.133088	0.0596411	1.144	0.194088
AGAP000011	AGAP000011	branched-chain-amino-acid aminotransferase 2	no	chrX	127704	134756	0.843971	-1.17178	-0.228696	0.95956	1.09965	0.137049	0.998857	1.02877	0.0409136
AGAP000012	TTRNA1	tyrosyl-tRNA synthetase	no	chrX	146181	147832	0.00951943	1.33381	0.415548	0.132885	1.19138	0.252638	0.036637	1.25997	0.333384
AGAP000013	AGAP000013		no	chrX	148957	163951	0.999981	1.00465	0.00669003	0.570332	1.17586	0.233716	0.82268	1.11225	0.153478
AGAP000014	AGAP000014		no	chrX	153943	155876	0.881852	1.13194	0.178793	0.997149	-1.034	-0.0482359	0.676923	1.21112	0.276342
AGAP000015	AGAP000015	proto-oncogene tyrosine-protein kinase ROS	no	chrX	170871	202868	0.211462	-1.16878	-0.225006	0.090353	-1.21624	-0.282432	0.712525	-1.08329	-0.115424
AGAP000016	SCRB10	Class B Scavenger Receptor (CD36 domain).	no	chrX	204167	207572	0.925065	-1.0462	-0.0651655	0.445362	-1.11961	-0.162992	0.291716	-1.1467	-0.197494
AGAP000017	AGAP000017		no	chrX	209892	238150	0.23753	-1.31554	-0.395656	0.417964	-1.24277	-0.313563	0.47213	-1.22553	-0.293403
AGAP000018	AGAP000018	phosphatidylinositol-4,5-bisphosphate 3-kinase	no	chrX	240703	256993	0.100177	-1.54707	-0.629537	0.208186	-1.43025	-0.516264	0.351535	-1.34289	-0.425336
AGAP000019	AGAP000019	chaoptin	no	chrX	259332	289517	0.138662	1.31224	0.392035	0.871535	1.09122	0.125937	0.340978	1.22356	0.291085
AGAP000021	AGAP000021		no	chrX	314467	315701	0.133041	1.17935	0.237998	0.465404	1.10954	0.149957	0.544179	1.09876	0.13588
AGAP000022	AGAP000022	amino acid transporter protein	no	chrX	309046	313230	0.0160753	1.19927	0.26216	0.113092	1.13283	0.179929	0.210473	1.11064	0.151398
AGAP000023	AGAP000023		no	chrX	320064	323468	0.939388	1.07542	0.104895	0.937316	-1.07639	-0.106204	0.294801	-1.26803	-0.342587
AGAP000025	AGAP000025		no	chrX	328314	336986	0.0116663	-1.60265	-0.680461	0.0525718	-1.43948	-0.525551	0.202456	-1.29995	-0.378453
AGAP000028	AGAP000028	calcium/calmodulin-dependent protein kinase (CaM kinase) II	no	chrX	357391	364560	0.00202871	1.381	0.465716	0.429059	1.10981	0.150311	0.00180674	1.38811	0.473118
AGAP000029	AGAP000029	E1A/CREB-binding protein	no	chrX	374582	400558	0.315957	-1.24069	-0.311148	0.456435	-1.19867	-0.261433	0.573011	-1.16934	-0.225691
AGAP000032	AGAP000032		no	chrX	405473	427161	0.636244	-1.09906	-0.13627	0.999012	1.01107	0.0158825	0.998548	-1.01256	-0.0180035
AGAP000033	AGAP000033	Protein retinal degeneration B	no	chrX	431841	443061	0.802147	-1.13716	-0.185438	0.352231	-1.27784	-0.353706	0.804871	-1.1363	-0.18434
AGAP000035	AGAP000035		no	chrX	444442	453228	0.906111	1.05051	0.0710926	0.173578	1.17692	0.235013	0.993365	-1.01949	-0.0278463
AGAP000037	AGAP000037		no	chrX	460577	479836	0.897555	-1.10595	-0.14529	0.454893	-1.2474	-0.318925	0.767996	-1.15139	-0.203373
AGAP000040	AGAP000040		no	chrX	503319	510089	0.084028	1.54764	0.630066	0.0154851	1.81691	0.861486	0.0309769	1.70223	0.767423
AGAP000041	AGAP000041		no	chrX	511724	518940	0.408948	1.2434	0.314287	0.112199	1.40047	0.48591	0.624703	1.1799	0.238664
AGAP000042	AGAP000042	histone-lysine N-methyltransferase	no	chrX	524352	542647	0.902478	-1.08917	-0.123232	0.870165	-1.10025	-0.137834	0.979897	-1.04938	-0.0695333
AGAP000043	AGAP000043	tousled-like kinase	no	chrX	607779	620396	0.165742	1.52017	0.604234	0.185902	1.49935	0.584333	0.0402986	1.78014	0.83199
AGAP000044	AGAP000044	thioredoxin domain-containing protein	no	chrX	626266	628342	0.761359	1.06114	0.0856142	0.0105082	1.2629	0.336742	0.976329	1.02484	0.0353985
AGAP000045	GPROAR1	putative octopamine receptor 1	no	chrX	686905	728985	0.173175	1.74643	0.804407	0.177952	1.73874	0.798045	0.159763	1.7692	0.8231
AGAP000046	AGAP000046		no	chrX	739969	744717	0.00951346	-1.45381	-0.539843	0.183092	-1.23133	-0.300214	0.587831	-1.13047	-0.176918
AGAP000048	AGAP000048		no	chrX	779216	788489	0.0282975	-1.19738	-0.259882	0.543893	-1.07728	-0.10739	0.359811	-1.098	-0.134884
AGAP000049	AGAP000049		no	chrX	803026	810496	0.663555	1.2404	0.310802	0.857928	1.15837	0.2121	0.47036	1.32086	0.401474
AGAP000051	HPX5	heme peroxidase 5	no	chrX	828269	841821	0.0185191	1.87992	0.910669	0.0043938	2.18463	1.12739	0.0212432	1.85374	0.890438
AGAP000053	AGAP000053	Mannose-6-phosphate isomerase	no	chrX	842664	844158	0.00021471	1.50497	0.589733	0.000241041	1.4669	0.552774	0.0274042	1.19149	0.252767
AGAP000056	AGAP000056	neuronal PAS domain-containing protein	no	chrX	900291	904742	0.999999	1.0055	0.00790596	0.994543	-1.08683	-0.120124	0.981644	1.13416	0.18163
AGAP000057	AGAP000057	paired box protein	no	chrX	921077	922938	0.322344	1.60343	0.681163	0.495558	1.4639	0.549815	0.105307	1.94562	0.960229
AGAP000058	AGAP000058		no	chrX	931301	947954	0.989117	1.02685	0.0382261	0.983673	1.03092	0.0439281	0.658465	1.10443	0.143296
AGAP000061	AGAP000061	One cut domain family member	no	chrX	954969	961877	0.00702936	1.24301	0.313843	0.999999	-1.00071	-0.00101757	0.288223	1.10453	0.143435
AGAP000062	AGAP000062		no	chrX	965551	978390	0.999398	1.0191	0.0272913	0.999099	-1.02177	-0.0310774	0.509189	1.25178	0.323982
AGAP000063	AGAP000063	paired box protein	no	chrX	979189	985184	0.807416	1.11318	0.15469	0.594107	1.16506	0.220405	0.519303	1.18335	0.242877
AGAP000064	plexA	plexin A	no	chrX	986837	1000922	0.863973	1.03673	0.0520449	0.195174	1.10473	0.143694	0.0238849	1.17104	0.227792
AGAP000065	AGAP000065		no	chrX	1013491	1025167	0.169873	1.55492	0.636842	0.374588	1.39431	0.479548	0.160168	1.56653	0.647569
AGAP000066	AGAP000066		no	chrX	1026072	1029625	0.33603	1.43317	0.519209	0.714772	1.24341	0.314305	0.288991	1.46579	0.551679
AGAP000067	AGAP000067		no	chrX	1035518	1037408	0.0125816	1.53269	0.616067	0.757721	1.1189	0.162078	0.045712	1.40896	0.494633
AGAP000068	NFI	nuclear factor I	no	chrX	1039508	1059116	0.949664	1.06606	0.0922899	0.999817	1.00974	0.013988	0.944489	1.06854	0.0956402
AGAP000070	AGAP000070	protein kinase	no	chrX	1098557	1107555	0.741867	1.12627	0.171552	0.999967	-1.00531	-0.00764561	0.122401	1.32899	0.410335
AGAP000073	AGAP000073	gamma-sarcoglycan	no	chrX	1159357	1169099	0.518422	-1.26577	-0.340019	0.273501	-1.37753	-0.462084	0.219837	-1.41255	-0.498303
AGAP000075	AGAP000075	otopetrin	no	chrX	1246535	1252054	0.997375	-1.01295	-0.0185671	0.461743	-1.10613	-0.145525	0.718919	-1.07338	-0.102161
AGAP000076	AGAP000076	sterol regulatory element-binding transcription factor 1	no	chrX	1254630	1261036	0.000246787	-1.33229	-0.413907	0.216197	-1.08668	-0.119926	0.000385536	-1.28473	-0.361464
AGAP000078	AGAP000078		no	chrX	1263159	1273692	0.0477729	1.33831	0.420407	0.0146372	1.42981	0.51582	0.0546806	1.32813	0.409393
AGAP000079	AGAP000079		no	chrX	1269003	1270895	0.0139748	-1.57077	-0.651472	0.173992	-1.31033	-0.389929	0.00343678	-1.73839	-0.797752
AGAP000080	AGAP000080		no	chrX	1283016	1373662	0.108341	1.80401	0.851206	0.207739	1.63774	0.711704	0.0346964	2.11075	1.07775
AGAP000081	AGAP000081	glucuronyl/N-acetylglucosaminyl transferase	no	chrX	1418523	1422973	0.0887785	1.55992	0.641476	0.184716	1.4446	0.530672	0.109242	1.52729	0.610977
AGAP000082	AGAP000082	translation initiation factor eIF-2B subunit epsilon	no	chrX	1423897	1426641	0.00254807	1.24873	0.320463	0.0688717	1.13985	0.188844	0.0793109	1.13539	0.18319
AGAP000090	AGAP000090	adenylate cyclase	no	chrX	1512423	1531038	0.969398	-1.01947	-0.0278196	0.0946312	1.11895	0.162141	0.396979	1.0734	0.102184
AGAP000091	AGAP000091	methylsterol monooxygenase	no	chrX	1532006	1534788	0.999783	1.00846	0.012147	0.564746	-1.14	-0.189037	0.512509	-1.15036	-0.202083
AGAP000092	AGAP000092	methylsterol monooxygenase	no	chrX	1537681	1539215	0.215742	1.12231	0.166468	0.0182738	1.2181	0.284632	0.331151	1.10368	0.142323
AGAP000093	AGAP000093		no	chrX	1541104	1543412	0.799998	-1.07124	-0.0992842	0.570455	-1.10468	-0.143635	0.267474	-1.157	-0.210385
AGAP000094	AGAP000094	4-nitrophenylphosphatase	no	chrX	1548088	1549242	0.167577	1.26357	0.337503	0.852762	1.08722	0.120649	0.999164	1.01401	0.0200653
AGAP000095	AGAP000095	anoctamin 5	no	chrX	1550317	1558031	0.127827	1.45063	0.536676	0.110742	1.47048	0.556284	0.103063	1.48042	0.566006
AGAP000096	AGAP000096		no	chrX	1565449	1566851	0.94138	-1.0807	-0.111963	0.846096	-1.11912	-0.162358	0.496081	-1.22109	-0.288168
AGAP000097	AGAP000097	solute carrier family 25	no	chrX	1568954	1577105	0.569421	1.08356	0.115777	0.0503881	1.19781	0.260395	0.437606	1.09931	0.136599
AGAP000098	APG1	autophagy related gene	no	chrX	1578586	1580968	0.0129603	1.374	0.458378	0.101502	1.2416	0.312205	0.0180696	1.35186	0.43495
AGAP000099	STAT2	JAKSTAT pathway signalling transcription factor	no	chrX	1585191	1621292	0.134011	1.4793	0.564913	0.115499	1.50177	0.586659	0.233548	1.39441	0.47966
AGAP000100	AGAP000100		no	chrX	1628900	1629785	0.987677	-1.03402	-0.0482669	0.289217	1.21318	0.278797	0.808342	1.09658	0.133008
AGAP000102	AGAP000102	alpha-1,6-mannosyltransferase	no	chrX	1734441	1738744	0.0293808	1.42579	0.511758	0.156105	1.28078	0.357027	0.100787	1.31883	0.399261
AGAP000104	AGAP000104		no	chrX	1739264	1746900	0.80123	1.2464	0.317772	0.992496	1.06874	0.0959053	0.814624	1.23839	0.308467
AGAP000105	AGAP000105		no	chrX	1749118	1751758	0.291915	1.44695	0.533017	0.387466	1.38736	0.472344	0.378096	1.39265	0.47783
AGAP000106	AGAP000106	Ubiquinone biosynthesis monooxygenase COQ6, mitochondrial	no	chrX	1752973	1765061	0.0854842	1.16947	0.225859	0.111471	1.1585	0.212255	0.999857	-1.00439	-0.00631809
AGAP000107	AGAP000107		no	chrX	1754563	1759615	0.117367	1.74106	0.79997	0.302077	1.51376	0.598136	0.0583101	1.91237	0.935358
AGAP000108	OEH	ovary ecdysteroidogenic hormone	no	chrX	1788029	1789220	0.00103274	2.06673	1.04735	0.0580631	1.4793	0.564916	0.0070297	1.74621	0.804227
AGAP000109	AGAP000109	cytochrome c oxidase subunit VIIa	no	chrX	1792391	1793512	0.998564	-1.01118	-0.0160341	0.928413	-1.0434	-0.0612898	0.750235	-1.07296	-0.101599
AGAP000110	mRpL40	39S ribosomal protein L40, mitochondrial	no	chrX	1793891	1794897	0.0128178	1.18605	0.246167	0.0249619	1.16557	0.22104	0.922457	1.02878	0.0409298
AGAP000112	AGAP000112	NAD+ synthase (glutamine-hydrolysing)	no	chrX	1798381	1835932	0.650829	1.23171	0.300658	0.444412	1.31357	0.393497	0.407063	1.33045	0.411919
AGAP000113	AGAP000113		no	chrX	1803101	1819656	1	1.00142	0.00204086	0.838957	1.19983	0.262829	0.873522	-1.17967	-0.238378
AGAP000114	AGAP000114	Ovo	no	chrX	1852650	1884326	0.751212	-1.19544	-0.257536	0.90675	-1.1266	-0.171974	0.996402	-1.03887	-0.0550203
AGAP000115	GPRNPY4	neuropeptide Y receptor 4	no	chrX	1865162	1866412	0.63987	1.17758	0.235821	0.514861	-1.21288	-0.27844	0.608008	-1.18639	-0.246575
AGAP000116	AGAP000116	Rab11 family-interacting protein 1/2/5	no	chrX	1918845	1925946	0.170464	1.44752	0.533586	0.181134	1.43815	0.524213	0.117645	1.50441	0.5892
AGAP000117	AGAP000117	Wnt inhibitory factor 1000117]	no	chrX	1928066	1935830	0.439551	1.2582	0.331365	0.784803	1.14918	0.200601	0.409559	1.26906	0.343765
AGAP000118	AGAP000118	ubiquinone biosynthesis monooxygenase Coq7	no	chrX	1937074	1938427	0.706892	1.0713	0.0993614	0.986219	1.0217	0.0309677	0.983666	1.02302	0.0328341
AGAP000119	AGAP000119	golgi to ER traffic protein 4 homolog	no	chrX	1940472	1942726	0.220007	-1.1326	-0.179645	0.216232	-1.1334	-0.180655	0.30626	-1.11696	-0.159575
AGAP000120	AGAP000120	tubulin folding cofactor B	no	chrX	1944205	1945422	0.139632	1.18163	0.240781	0.147613	1.17872	0.237217	0.188294	1.16578	0.22129
AGAP000121	AGAP000121		no	chrX	1965711	1974139	0.0565922	1.64707	0.719905	0.275548	1.38888	0.473921	0.174603	1.46415	0.550067
AGAP000123	CTLSE2	C-type lectin (CTL)	no	chrX	1992536	2014275	0.00246317	3.06702	1.61684	0.0152467	2.37012	1.24496	0.0108654	2.48244	1.31176
AGAP000124	AGAP000124	inositol polyphosphate-4-phosphatase	no	chrX	2016924	2027411	0.198786	-1.16653	-0.22222	0.538039	-1.1044	-0.143267	0.364619	-1.13095	-0.177538
AGAP000126	AGAP000126		no	chrX	2028124	2037975	0.702519	1.07858	0.109138	0.0731703	1.21022	0.275273	0.118565	1.1861	0.24623
AGAP000127	AGAP000127	zinc finger protein-like 1 homolog	no	chrX	2039086	2040978	0.088408	1.35891	0.44245	0.287894	1.24409	0.315095	0.0410753	1.43178	0.517813
AGAP000128	AGAP000128	MFS transporter, VNT family, synaptic vesicle glycoprotein 2	no	chrX	2057361	2061212	0.0551702	1.22905	0.297544	0.00234954	1.40225	0.487741	0.224139	1.15622	0.209421
AGAP000129	AGAP000129		no	chrX	2065516	2073304	0.217371	1.39446	0.479704	0.954351	1.08595	0.118954	0.608976	1.22241	0.289722
AGAP000131	AGAP000131		no	chrX	2077907	2083702	0.149347	1.17518	0.232883	0.0753352	1.2098	0.274767	0.305403	1.1365	0.184594
AGAP000132	AGAP000132		no	chrX	2083769	2084444	0.0671626	-1.82771	-0.870039	0.166395	-1.62251	-0.698229	0.024478	-2.07276	-1.05155
AGAP000136	AGAP000136	tetratricopeptide repeat domain 21B	no	chrX	2101325	2106566	0.44165	1.36302	0.446805	0.661656	1.26125	0.334857	0.435887	1.36601	0.449972
AGAP000137	AGAP000137	solute carrier family 45, member 1/2/4	no	chrX	2106805	2112000	0.0375526	-1.52193	-0.605898	0.014065	-1.64132	-0.714853	0.000299348	-2.43678	-1.28497
AGAP000139	AGAP000139	DNA polymerase gamma	no	chrX	2144202	2149391	0.999917	-1.00471	-0.00678492	0.838902	1.06516	0.0910759	0.590801	-1.10227	-0.140472
AGAP000140	IR100a	ionotropic receptor IR100a	no	chrX	2149467	2153072	0.0214757	1.30257	0.381363	0.424103	1.12858	0.174515	0.0550635	1.24965	0.32152
AGAP000141	AGAP000141		no	chrX	2158301	2169006	0.281238	1.48938	0.574717	0.324936	1.45694	0.542939	0.12589	1.6641	0.734742
AGAP000142	AGAP000142		no	chrX	2170384	2179345	0.999995	1.0033	0.00475025	0.924034	1.08494	0.11761	0.818607	1.12181	0.165826
AGAP000143	AGAP000143	beta-mannosidase	no	chrX	2179506	2186180	0.821012	1.08202	0.113725	0.00440457	1.48867	0.574024	0.579261	1.12543	0.170482
AGAP000144	AGAP000144	progestin and adipoQ receptor family member 3	no	chrX	2190074	2207047	0.482575	1.48369	0.569188	0.468395	1.49406	0.579237	0.160903	1.83586	0.876454
AGAP000145	eff	E2 ubiquitin-conjugating enzyme E2D, effete	no	chrX	2213770	2233007	0.0096606	-1.14254	-0.192242	1	1.00013	0.000187874	0.773098	-1.03325	-0.0471916
AGAP000146	AGAP000146		no	chrX	2307849	2318278	0.543072	1.33678	0.418767	0.783249	1.22204	0.289296	0.22273	1.54819	0.630581
AGAP000147	AGAP000147	PDZ-binding kinase	no	chrX	2329924	2334904	0.0358872	-1.36429	-0.448147	0.254023	-1.21291	-0.278471	0.989297	-1.03084	-0.0438232
AGAP000149	AGAP000149	Ras association domain-containing protein 2/4	no	chrX	2337429	2346372	0.449924	-1.08342	-0.115589	0.374399	-1.09187	-0.126805	0.971146	-1.02306	-0.0328836
AGAP000150	SG6	salivary gland protein 6	no	chrX	2405458	2406119	0.000427433	1.87151	0.904201	0.0293692	1.39841	0.483785	0.0199397	1.43056	0.516581
AGAP000151	AGAP000151		no	chrX	2454823	2455534	0.837056	-1.30553	-0.384636	0.950789	-1.18351	-0.243068	0.700737	-1.41737	-0.503213
AGAP000152	AGAP000152		no	chrX	2455825	2456455	0.519806	-1.72611	-0.787523	0.447289	-1.81701	-0.861564	0.0737372	-2.90197	-1.53703
AGAP000153	AGAP000153		no	chrX	2466316	2477593	0.246327	2.21482	1.14719	0.529419	1.74347	0.80196	0.216725	2.29302	1.19725
AGAP000154	AGAP000154	AMP dependent ligase	no	chrX	2485052	2486869	0.761686	-1.12739	-0.172991	0.0172147	1.54823	0.630619	0.752351	-1.12976	-0.176012
AGAP000155	AGAP000155	alkylated DNA repair protein alkB homolog	no	chrX	2489002	2491230	0.901283	1.07449	0.10365	0.639863	1.13404	0.181471	0.246007	1.23205	0.301059
AGAP000156	AGAP000156		no	chrX	2732910	2742579	0.0821709	-1.44634	-0.532411	0.264033	-1.30601	-0.385171	0.170013	-1.35994	-0.443542
AGAP000158	AGAP000158	histone arginine demethylase	no	chrX	2773438	2777901	0.901235	1.13258	0.179613	0.998223	1.03138	0.044579	0.661443	1.23514	0.304678
AGAP000159	AGAP000159	Kinesin-like protein	no	chrX	2780430	2816494	0.815019	1.24179	0.312417	0.825548	1.23525	0.304808	0.213948	1.66846	0.738517
AGAP000161	AGAP000161	Adaptor-related protein complex 3, delta 1 subunit	no	chrX	2821398	2831075	0.731304	1.10424	0.143057	0.557577	1.13643	0.184515	0.342993	1.18172	0.240892
AGAP000162	AGAP000162	Cystathionine beta-synthase	no	chrX	2832353	2836376	0.455081	-1.16012	-0.214272	0.458534	-1.15939	-0.213365	0.802268	-1.09236	-0.127452
AGAP000166	AGAP000166		no	chrX	2852547	2857964	0.934852	-1.13396	-0.181367	0.297414	1.48945	0.574781	0.934469	1.13427	0.181762
AGAP000167	AGAP000167	Lipid storage droplets surface-binding protein 2	no	chrX	2865740	2870153	0.104277	1.15265	0.204955	0.00445233	1.27783	0.353698	0.000742702	1.36908	0.453206
AGAP000168	GPRFZ3	Putative frizzled receptor 3	no	chrX	2873393	2895964	0.988274	1.03423	0.0485554	0.149898	1.27628	0.351941	0.665248	1.12951	0.175694
AGAP000169	AGAP000169	fanconi anemia group M protein	no	chrX	2896809	2902991	0.124846	1.68001	0.748471	0.234253	1.54049	0.62339	0.0933591	1.74476	0.80303
AGAP000170	AGAP000170	NADH dehydrogenase (ubiquinone) Fe-S protein 7	no	chrX	2904991	2906114	0.327627	1.16805	0.224108	0.488428	1.13582	0.183735	0.999981	-1.00331	-0.00476837
AGAP000171	AGAP000171	E3 ubiquitin-protein ligase	no	chrX	2911094	2926217	0.136292	-1.339	-0.42116	0.433529	-1.21226	-0.277695	0.195047	-1.3018	-0.380505
AGAP000173	AGAP000173		no	chrX	2938445	2941344	0.0336355	1.13003	0.176355	0.0151999	1.14988	0.201482	0.138953	1.09433	0.130054
AGAP000178	AGAP000178	splicing factor 3B subunit 1	no	chrX	2987079	2991906	0.434794	1.34801	0.430832	0.546062	1.29692	0.375094	0.746667	1.21325	0.278878
AGAP000179	AGAP000179	Amidophosphoribosyltransferase	no	chrX	2992904	2997011	0.363845	1.225	0.292787	0.415906	1.20968	0.27463	0.910709	1.08159	0.113156
AGAP000180	AGAP000180	phosphoribosylaminoimidazole carboxylase	no	chrX	3000116	3001857	0.179166	-1.3027	-0.3815	0.220752	-1.28133	-0.35764	0.327508	-1.23926	-0.309479
AGAP000181	AGAP000181	riboflavin transporter 2	no	chrX	3003900	3005901	0.0117271	1.36648	0.450462	0.00117149	1.53856	0.621583	0.00457301	1.43015	0.516166
AGAP000182	AGAP000182		no	chrX	3006198	3008379	0.985569	1.03643	0.0516205	0.625274	1.13625	0.184278	0.55437	1.15083	0.202672
AGAP000183	AGAP000183		no	chrX	3009411	3010662	0.4792	-1.54202	-0.624824	0.997034	-1.06053	-0.0847874	0.79301	-1.31083	-0.390481
AGAP000184	AGAP000184	malate dehydrogenase (oxaloacetate-decarboxylating)(NADP+)	no	chrX	3012698	3021784	0.334294	1.18078	0.239737	0.0617049	1.30696	0.386216	0.00479391	1.50261	0.587469
AGAP000185	AGAP000185	double stranded RNA-specific editase	no	chrX	3031360	3046362	0.469679	1.20866	0.273414	0.826046	1.11484	0.156837	0.0943622	1.3895	0.474569
AGAP000187	AGAP000187		no	chrX	3062107	3068297	0.293195	1.05624	0.0789433	0.271223	1.05796	0.0812893	0.019672	1.10845	0.148549
AGAP000188	AGAP000188	Uridine phosphorylase	no	chrX	3070951	3081974	0.560697	1.10953	0.149948	0.834664	1.06765	0.0944424	0.76726	1.07875	0.109355
AGAP000189	AGAP000189	transcription initiation factor TFIID subunit 3	no	chrX	3084792	3090951	0.99273	1.0182	0.026022	0.179462	1.15741	0.210901	0.635532	1.0835	0.115698
AGAP000190	AGAP000190		no	chrX	3105999	3159626	0.854351	1.12056	0.164218	0.339971	1.28464	0.361367	0.557927	1.21051	0.275618
AGAP000191	AGAP000191		no	chrX	3166550	3168189	0.0147378	1.58959	0.668652	0.75929	1.1327	0.179762	0.197261	1.3092	0.388688
AGAP000195	AGAP000195	cytoplasmic FMR1 interacting protein	no	chrX	3201611	3209952	0.999458	1.006	0.00863647	0.806652	1.04744	0.0668621	0.994419	1.0129	0.018487
AGAP000196	AGAP000196		no	chrX	3211660	3214634	0.512243	-1.29052	-0.36795	0.999473	-1.02085	-0.0297709	0.666367	-1.23012	-0.298794
AGAP000198	Cht5-5	Chitinase	no	chrX	3219388	3259374	0.999827	1.00618	0.00889111	0.00345167	1.42338	0.509317	0.99885	1.01152	0.0165248
AGAP000199	AGAP000199	phospholipase D3/4	no	chrX	3259796	3264654	0.574062	1.1103	0.150953	0.341435	1.1501	0.201759	0.799001	1.07554	0.105063
AGAP000200	AGAP000200		no	chrX	3266605	3276315	0.281672	-1.30182	-0.380534	0.99998	1.00536	0.0077076	0.808927	-1.13249	-0.179502
AGAP000201	AGAP000201	26S proteasome non-ATPase regulatory subunit 9	no	chrX	3279032	3280615	0.185099	-1.33123	-0.412762	0.141436	-1.36159	-0.445294	0.0525737	-1.47194	-0.557719
AGAP000202	AGAP000202		no	chrX	3335581	3335905	0.999596	1.01837	0.0262594	0.745886	1.19181	0.253158	0.502812	1.28266	0.359136
AGAP000203	AGAP000203	inositol-1,4,5-trisphosphate 5-phosphatase	no	chrX	3356005	3373136	0.0833441	1.13668	0.184828	0.212403	-1.10527	-0.144396	0.999903	1.00313	0.00451469
AGAP000204	AGAP000204		no	chrX	3375689	3377001	0.93611	-1.05346	-0.075139	0.995522	1.02088	0.0298161	0.33301	-1.17212	-0.229125
AGAP000205	AGAP000205		no	chrX	3379753	3426374	0.059949	1.43155	0.517578	0.0455415	1.46051	0.546476	0.0118915	1.60888	0.686055
AGAP000206	AGAP000206		no	chrX	3426857	3427908	0.814554	1.07313	0.101819	0.908123	1.05474	0.0768814	0.510369	1.12061	0.164281
AGAP000209	AGAP000209	glutamate receptor binding protein	no	chrX	3462170	3475941	0.0319612	1.71684	0.779758	0.0263092	1.74925	0.806738	0.0378189	1.68929	0.756421
AGAP000210	AGAP000210	triacylglycerol lipase	no	chrX	3476817	3479258	0.0624717	2.41251	1.27053	0.0929701	2.24278	1.16529	0.120288	2.1366	1.09532
AGAP000211	AGAP000211	triacylglycerol lipase	no	chrX	3480446	3482704	0.0102585	1.66435	0.73496	0.0851081	1.41724	0.503085	0.754464	1.13965	0.188586
AGAP000213	AGAP000213	ankyrin repeat and SOCS box protein 17	no	chrX	3485496	3486691	0.0108478	1.50477	0.58954	0.0952635	-1.31644	-0.396637	0.0401258	-1.38925	-0.474303
AGAP000214	AGAP000214	guanylate cyclase soluble subunit beta	no	chrX	3483003	3493840	0.465767	1.11178	0.152872	0.8145	-1.06412	-0.0896616	0.605492	1.09264	0.127813
AGAP000215	AGAP000215	homeobox protein OTX	no	chrX	3553375	3583834	0.202815	1.20465	0.268616	0.997899	1.0159	0.022758	0.57131	1.12266	0.166923
AGAP000217	AGAP000217		no	chrX	3631076	3639040	0.810744	1.37022	0.454404	0.538091	1.62658	0.701845	0.277311	1.96276	0.972882
AGAP000218	AGAP000218		no	chrX	4001911	4006662	0.485672	1.3826	0.467385	0.125969	1.70688	0.771364	0.30642	1.49881	0.583816
AGAP000219	AGAP000219	Tektin-3	no	chrX	4084811	4088452	0.5107	1.28368	0.360281	0.44787	1.30984	0.38939	0.727636	1.20148	0.264811
AGAP000220	AGAP000220	xylulokinase	no	chrX	4089326	4094219	0.0345807	-1.25089	-0.322954	0.793557	-1.06704	-0.0936174	0.0636596	-1.22014	-0.287043
AGAP000222	AGAP000222		no	chrX	4133125	4166559	0.212273	-1.17925	-0.23787	0.11525	1.216	0.282145	0.280879	-1.16147	-0.215958
AGAP000223	AGAP000223		no	chrX	4169109	4176611	0.28421	1.91178	0.934917	0.615998	1.53049	0.613997	0.196808	2.08371	1.05916
AGAP000225	AGAP000225	netrin 1	no	chrX	4180964	4238447	0.730894	1.46704	0.552907	0.362088	1.877	0.908427	0.888566	1.30273	0.381539
AGAP000228	AGAP000228	netrin 1	no	chrX	4267721	4327267	0.727093	-1.16445	-0.219647	0.999644	-1.01476	-0.0211363	0.661058	-1.18419	-0.243898
AGAP000232	AGAP000232	regulator of G-protein signaling	no	chrX	4337428	4376054	0.779355	-1.22878	-0.297221	0.848241	-1.19229	-0.253731	0.63608	-1.29842	-0.376753
AGAP000233	AGAP000233		no	chrX	4379120	4386304	0.632674	1.39209	0.477256	0.670627	1.36748	0.45152	0.568103	1.43496	0.521007
AGAP000234	AGAP000234		no	chrX	4388904	4408998	0.609509	1.12521	0.170199	0.732232	1.1028	0.141176	0.496529	1.14635	0.19705
AGAP000235	AGAP000235	Thymosin	no	chrX	4414895	4430015	0.0847174	-1.24526	-0.316447	0.380775	-1.14742	-0.198396	0.605343	-1.10918	-0.149491
AGAP000236	AGAP000236	3',5'-cyclic-nucleotide phosphodiesterase	no	chrX	4437207	4463288	0.663981	-1.22786	-0.296151	0.502628	-1.29038	-0.367796	0.677884	-1.22264	-0.289999
AGAP000237	AGAP000237	cAMP response element-binding protein (CREB)	no	chrX	4464198	4487101	0.616451	-1.13356	-0.180863	0.259317	-1.21841	-0.284996	0.57761	-1.14125	-0.190611
AGAP000238	AGAP000238		no	chrX	4494266	4496105	0.0868839	1.31058	0.390209	0.35705	1.19199	0.253375	0.234599	1.22932	0.297856
AGAP000240	AGAP000240	HtrA serine peptidase 2	no	chrX	4507891	4509554	0.600955	1.13325	0.18047	0.022719	1.40324	0.488762	0.687354	-1.11671	-0.159258
AGAP000241	AGAP000241	N-acetylglucosamine kinase	no	chrX	4510139	4520051	0.0169259	1.43744	0.5235	0.000330566	1.92292	0.943299	0.0118294	1.46778	0.553631
AGAP000242	AGAP000242	vesicle transport protein SEC20	no	chrX	4521866	4523624	0.939079	1.03366	0.0477562	0.855968	-1.04714	-0.0664597	0.26411	1.119	0.162206
AGAP000243	AGAP000243	Rhophilin-2	no	chrX	4524427	4557428	0.307908	1.63889	0.712719	0.329647	1.6168	0.693145	0.125018	1.92561	0.945317
AGAP000245	AGAP000245		no	chrX	4559969	4565956	0.170293	1.21897	0.285667	0.353356	1.16556	0.22102	0.0126245	1.39653	0.481843
AGAP000246	AGAP000246		no	chrX	4567469	4570158	0.135692	-1.37181	-0.456085	0.00166867	-1.9467	-0.961031	0.417556	-1.23654	-0.306309
AGAP000247	AGAP000247		no	chrX	4570338	4586224	0.664179	1.19664	0.258995	0.607604	1.21483	0.280749	0.98801	-1.05117	-0.0719957
AGAP000248	AGAP000248	protein phosphatase 1H	no	chrX	4572161	4575744	0.0883986	1.13032	0.176727	0.146508	1.11419	0.15599	0.0432498	1.15255	0.204824
AGAP000249	AGAP000249	mannosyl-glycoprotein endo-beta-N-acetylglucosaminidase	no	chrX	4593069	4596332	0.277832	1.18455	0.244333	0.002135	1.53838	0.621411	0.13428	1.23611	0.305811
AGAP000250	AGAP000250	STAGA complex 65 subunit gamma	no	chrX	4598047	4600227	0.977981	-1.03029	-0.043047	0.971915	-1.03302	-0.0468721	0.810088	-1.06928	-0.0966368
AGAP000251	AGAP000251		no	chrX	4600403	4604672	0.341331	1.42555	0.511523	0.407718	1.38624	0.471181	0.128562	1.62784	0.70296
AGAP000252	AGAP000252	oligopeptidase A	no	chrX	4606870	4609898	0.809236	1.03444	0.0488453	0.124844	1.09644	0.132831	0.055223	-1.11688	-0.15948
AGAP000253	AGAP000253	solute carrier family 25	no	chrX	4610008	4611922	0.0177414	1.69786	0.763717	0.000786392	2.28219	1.19042	0.070477	1.5085	0.593117
AGAP000254	AGAP000254	potassium voltage-gated channel Shaker-related subfamily A	no	chrX	4750295	4800681	0.685866	1.1439	0.193959	0.784893	1.11956	0.16293	0.58469	1.16807	0.224131
AGAP000255	AGAP000255	disks large protein 1	no	chrX	4818589	4894449	0.0662912	1.28176	0.358129	0.187019	1.21167	0.276994	0.00481212	1.46675	0.55262
AGAP000258	AGAP000258	Hexosyltransferase	no	chrX	4908750	4914403	0.352912	1.34581	0.428477	0.318067	1.36394	0.447781	0.292728	1.37816	0.462748
AGAP000260	ATPsynepsilon	mitochondrial ATP synthase epsilon chain	no	chrX	4916103	4917787	0.305233	-1.6976	-0.763499	0.522368	-1.49792	-0.58296	0.0599945	-2.28457	-1.19192
AGAP000261	AGAP000261	DnaJ-like protein subfamily C	no	chrX	4919509	4921713	0.0954329	1.16106	0.215438	0.042758	1.19307	0.254674	0.0709238	1.17293	0.230116
AGAP000264	AGAP000264		no	chrX	4937232	4952623	0.237813	1.27933	0.355392	0.07964	1.39174	0.476892	0.101077	1.36763	0.45168
AGAP000267	AGAP000267		no	chrX	4953448	4957565	0.0590667	1.79768	0.846134	0.203183	1.54009	0.623016	0.227431	1.51666	0.600893
AGAP000268	AGAP000268		no	chrX	4961558	4963460	0.411893	1.19561	0.257742	0.00696922	1.57972	0.659671	0.883833	1.08447	0.116985
AGAP000269	AGAP000269	ubiquitin carboxyl-terminal hydrolase 30	no	chrX	4976872	4981700	0.0960777	-1.31867	-0.399082	0.333386	-1.20846	-0.27317	0.146466	-1.28262	-0.359098
AGAP000270	AGAP000270	nucleolar protein 53	no	chrX	4983467	4985283	0.156978	1.2279	0.296189	0.545367	1.13017	0.176534	0.0458531	1.31217	0.391956
AGAP000271	AGAP000271		no	chrX	4986597	4992703	0.0596607	-1.62735	-0.702522	0.207393	-1.429	-0.515001	0.337231	-1.34861	-0.431475
AGAP000272	AGAP000272	transcription initiation factor TFIID subunit 9 / adenylate kinase	no	chrX	4994393	4996244	0.00286961	1.2138	0.279525	0.00554678	1.19353	0.255233	0.0158459	1.16341	0.21836
AGAP000273	AGAP000273		no	chrX	4997112	5005972	0.492106	1.16348	0.218451	0.224984	1.23754	0.307481	0.753666	1.10943	0.149821
AGAP000274	AGAP000274		no	chrX	5005958	5006816	0.881114	1.0789	0.10956	0.919467	1.06755	0.0943098	0.749723	1.10935	0.149719
AGAP000275	AGAP000275	epidermal retinal dehydrogenase	no	chrX	5008876	5020582	0.147081	1.23744	0.307358	0.0667626	1.29285	0.37055	0.00373872	1.50837	0.59299
AGAP000278	OBP9	odorant-binding protein 9	no	chrX	5035248	5036100	0.265018	1.29967	0.378146	0.3345	1.27041	0.34529	0.996077	1.03031	0.0430813
AGAP000280	AGAP000280	guanylate cyclase soluble subunit alpha	no	chrX	5040238	5043715	0.262668	1.43588	0.521933	0.560277	1.2823	0.358738	0.534447	1.29311	0.370849
AGAP000281	AGAP000281		no	chrX	5044431	5098284	0.75883	1.04948	0.0696773	0.632566	1.06092	0.0853224	0.171487	1.11492	0.156944
AGAP000283	AGAP000283		no	chrX	5109537	5111961	0.031834	1.5019	0.586787	0.76237	1.13156	0.178308	0.126217	1.356	0.439353
AGAP000285	AGAP000285		no	chrX	5115298	5119032	0.592808	1.09634	0.1327	0.736133	1.07689	0.106877	0.132626	1.1875	0.247926
AGAP000286	AGAP000286		no	chrX	5120170	5122415	0.987737	-1.06002	-0.0840912	0.996344	-1.03951	-0.0559101	0.677009	-1.2264	-0.294427
AGAP000287	AGAP000287	prostaglandin reductase 1, gene	no	chrX	5121994	5123598	0.136578	1.42134	0.507252	0.150206	1.40881	0.494482	0.119817	1.43852	0.52459
AGAP000288	AGAP000288	prostaglandin reductase 1	no	chrX	5124882	5126231	0.0268512	1.38161	0.466355	0.0260519	1.38394	0.468786	0.0227324	1.39448	0.479727
AGAP000289	AGAP000289	prostaglandin reductase 1, gene 2	no	chrX	5127054	5128808	0.00773494	1.29562	0.373644	0.00354012	1.33503	0.416872	0.0118357	1.27517	0.350688
AGAP000290	CLIPA27	CLIP-domain serine protease	no	chrX	5130353	5139642	0.066879	1.42542	0.511384	0.0688784	1.42229	0.508219	0.423842	1.22174	0.288939
AGAP000291	AGAP000291	Translocase of inner mitochondrial membrane 44 homolog (yeast)	no	chrX	5133995	5136022	0.361112	1.18184	0.241036	0.805752	1.09185	0.126774	0.978767	1.03902	0.0552254
AGAP000292	AGAP000292		no	chrX	5147890	5185545	0.551359	1.11687	0.159467	0.999043	1.01143	0.0163984	0.324762	1.15777	0.211344
AGAP000293	IR100h	ionotropic receptor IR100h	no	chrX	5199638	5204600	0.77844	1.26814	0.342713	0.338077	1.55132	0.633496	0.355937	-1.5363	-0.619459
AGAP000294	AGAP000294		no	chrX	5273955	5280360	0.713042	1.29065	0.368101	0.919251	1.163	0.21785	0.822077	1.22924	0.297761
AGAP000295	AGAP000295		no	chrX	5299117	5309094	0.559753	1.08527	0.118049	0.00933912	1.27288	0.348092	0.373282	1.10867	0.148826
AGAP000296	AGAP000296		no	chrX	5311763	5312670	0.632057	-1.25106	-0.323153	0.999846	1.01417	0.0202961	0.348213	-1.37885	-0.463466
AGAP000297	AGAP000297		no	chrX	5315567	5320730	0.98809	-1.03049	-0.0433292	0.0968312	1.2735	0.348799	0.431706	1.15814	0.211809
AGAP000298	AGAP000298		no	chrX	5324597	5325464	0.652319	-1.35577	-0.439109	0.636183	-1.36551	-0.449442	0.712641	-1.31948	-0.39997
AGAP000299	AGAP000299		no	chrX	5326140	5337482	0.999971	-1.00445	-0.00640011	0.257947	-1.2206	-0.287588	0.732756	-1.11143	-0.152415
AGAP000300	AGAP000300	Bifunctional pyrimidine biosynthesis protein (PyrABCN)	no	chrX	5337591	5363793	0.141186	1.42913	0.515139	0.119872	1.45134	0.537387	0.253518	1.34828	0.431121
AGAP000301	AGAP000301		no	chrX	5346135	5352888	0.695699	1.21945	0.286226	0.0116015	1.98705	0.990629	0.626907	1.2458	0.317072
AGAP000303	AGAP000303		no	chrX	5365314	5371281	0.656791	1.32596	0.407039	0.327209	1.53819	0.621234	0.0612654	1.99076	0.993317
AGAP000304	AGAP000304	Protein twisted gastrulation	no	chrX	5401645	5405666	0.594937	-1.07113	-0.0991344	0.157803	-1.13073	-0.177255	0.196414	-1.12215	-0.166266
AGAP000305	AGAP000305	SPARC	no	chrX	5410287	5411262	0.00242005	1.47664	0.562321	0.00151605	1.51501	0.599326	0.00672575	1.40285	0.488361
AGAP000306	AGAP000306	Histone H2A	no	chrX	5406871	5423585	0.174098	-1.38061	-0.465311	0.382299	-1.27415	-0.349539	0.462081	-1.24572	-0.316976
AGAP000307	AGAP000307	Integrin alpha-PS1	no	chrX	5431839	5445451	0.327135	1.16582	0.221348	0.0589955	1.28043	0.356629	0.0598948	1.27946	0.355532
AGAP000308	AGAP000308	proteasome activator subunit 3 (PA28 gamma)	no	chrX	5447851	5449889	0.795682	1.09886	0.136004	0.998986	-1.01463	-0.0209494	0.579373	1.14288	0.192677
AGAP000309	AGAP000309		no	chrX	5452491	5458462	0.0888304	1.4452	0.531265	0.0307875	1.57559	0.655895	0.0596512	1.49349	0.57869
AGAP000310	AGAP000310	mitogen-activated protein kinase kinase 3	no	chrX	5468098	5470361	0.218508	-1.30073	-0.379318	0.190056	-1.31608	-0.396246	0.621186	-1.1693	-0.22564
AGAP000311	AGAP000311	UNC93-like protein MFSD11	no	chrX	5474327	5479640	0.0501671	1.41261	0.498359	0.00192932	1.76961	0.82343	0.00325693	1.70177	0.767033
AGAP000312	AGAP000312		no	chrX	5487707	5491415	0.879795	1.14148	0.190906	0.807578	1.17398	0.231404	0.397408	1.34014	0.422383
AGAP000313	AGAP000313	alanine-glyoxylate aminotransferase 2-like	no	chrX	5495763	5503866	0.00500974	1.60944	0.686557	0.00593193	1.59172	0.670584	0.00330247	1.65546	0.727228
AGAP000314	AGAP000314		no	chrX	5511709	5522791	0.267704	1.99271	0.994734	0.373307	1.82572	0.868465	0.175628	2.20448	1.14044
AGAP000315	CLIPC6	CLIP-domain serine protease	no	chrX	10090324	10093280	0.731101	1.07788	0.108197	0.0528728	1.23631	0.306041	0.683944	1.08436	0.11685
AGAP000316	AGAP000316		no	chrX	5542940	5544636	0.852457	1.18975	0.25066	0.428787	1.40611	0.491707	0.375166	1.43907	0.525132
AGAP000317	AGAP000317		no	chrX	5607453	5617571	0.59292	-1.24216	-0.312845	0.472117	-1.28788	-0.365002	0.437703	-1.30203	-0.380757
AGAP000319	AGAP000319	katanin p80 WD40 repeat-containing subunit	no	chrX	5661004	5676527	0.447379	-1.25908	-0.332368	0.687158	-1.18206	-0.241305	0.688354	-1.18169	-0.240855
AGAP000320	AGAP000320	dynein intermediate chain, cytosolic	no	chrX	5679568	5695844	0.202836	1.32532	0.406341	0.218515	1.31662	0.396835	0.29613	1.28022	0.356395
AGAP000321	AGAP000321		no	chrX	5698848	5711854	0.768503	1.07485	0.104131	0.438924	1.12248	0.166686	0.556391	1.10491	0.143928
AGAP000322	AGAP000322	Adaptin ear-binding coat-associated protein 1	no	chrX	5719130	5721298	0.640375	1.3054	0.384494	0.594499	1.32847	0.409762	0.303328	1.50615	0.590865
AGAP000323	AGAP000323		no	chrX	5723668	5732265	0.999235	1.01135	0.0162864	0.620019	-1.11288	-0.154297	0.352386	1.16187	0.216454
AGAP000324	AGAP000324	tRNA (guanine9-N1)-methyltransferase	no	chrX	5732642	5734589	0.166475	1.26288	0.336712	0.930528	1.06425	0.0898304	0.334301	1.20172	0.265101
AGAP000325	AGAP000325	lysyl-tRNA synthetase, class II	no	chrX	5743590	5746202	0.109932	1.22202	0.289268	0.0961733	1.22997	0.298619	0.0844321	1.23766	0.30761
AGAP000326	AGAP000326		no	chrX	5748305	5750174	0.969623	1.03594	0.0509338	0.999983	-1.00292	-0.00421047	0.989719	-1.02455	-0.0349846
AGAP000327	AGAP000327	tyrosine aminotransferase	no	chrX	5751978	5755535	0.574449	1.08868	0.122576	0.568539	-1.0894	-0.12353	0.997622	1.01219	0.0174732
AGAP000328	AGAP000328	AMME syndrome candidate gene 1 protein	no	chrX	5757367	5767336	0.500691	-1.27237	-0.347524	0.607463	-1.23334	-0.302576	0.525156	-1.26315	-0.337021
AGAP000330	AGAP000330		no	chrX	5783883	5786645	0.00892823	1.38734	0.472323	0.461161	1.13296	0.180099	0.213524	1.18768	0.248152
AGAP000331	AGAP000331	low density lipoprotein-related protein 2]	no	chrX	5788372	5841117	0.999425	-1.0075	-0.0107794	0.912296	-1.04222	-0.0596533	0.999193	1.00836	0.0120115
AGAP000332	Vir	protein virilizer	no	chrX	5846884	5855601	0.76047	1.22017	0.287083	0.437626	1.36918	0.453317	0.808621	1.1977	0.260271
AGAP000334	AGAP000334		no	chrX	5858074	5864723	0.735965	1.06762	0.0943928	0.862202	1.05079	0.0714779	0.794329	1.06027	0.0844383
AGAP000336	AGAP000336	transcription initiation factor TFIID TATA-box-binding protein	no	chrX	5866613	5875559	0.641917	-1.08167	-0.11326	0.89897	-1.04642	-0.0654612	0.976698	1.02695	0.0383606
AGAP000337	AGAP000337	regulator of nonsense transcripts 2	no	chrX	5877411	5882209	0.124268	1.45261	0.53865	0.19615	1.3893	0.474359	0.195955	1.38944	0.474504
AGAP000338	AGAP000338	phosphomevalonate kinase	no	chrX	5884575	5885561	0.908025	-1.11351	-0.155113	0.934438	-1.09929	-0.136568	0.817483	-1.15186	-0.203964
AGAP000339	AGAP000339	E3 ubiquitin-protein ligase Hakai	no	chrX	5885819	5887823	0.453679	-1.14383	-0.193867	0.554946	-1.12566	-0.170772	0.61637	-1.11522	-0.157328
AGAP000340	AGAP000340		no	chrX	5890104	5892370	0.331115	-1.20375	-0.267539	0.78935	1.10216	0.14033	0.0569387	-1.35318	-0.436358
AGAP000341	GALE2	galectin 2	no	chrX	5898219	5899477	0.76601	1.20119	0.264467	0.446389	1.3356	0.417492	0.903091	1.13621	0.184236
AGAP000342	AGAP000342	inhibin, beta	no	chrX	5899591	5902185	0.164964	1.83973	0.879495	0.523755	1.46041	0.546376	0.301698	1.64734	0.720137
AGAP000343	Vps50	vacuolar protein sorting 50	no	chrX	5905558	5911115	0.884341	1.08716	0.12057	0.71072	1.13142	0.178137	0.279747	1.24352	0.314428
AGAP000346	SPZ1	spaetzle-like cytokine 1	no	chrX	6123699	6131481	0.00245938	1.3283	0.409585	0.999026	-1.00839	-0.0120506	0.0100836	1.26224	0.335985
AGAP000347	CAPA	pyrokinin capa-like	no	chrX	6135743	6139283	0.532359	-1.11903	-0.162245	0.023382	-1.31926	-0.399724	0.999114	1.01111	0.015934
AGAP000348	AGAP000348		no	chrX	6140641	6154004	0.986933	1.07678	0.106725	0.62297	-1.31544	-0.395546	0.211728	-1.59482	-0.673392
AGAP000349	AGAP000349	transient receptor potential cation channel subfamily C, invertebrate	no	chrX	6166032	6178804	0.021236	-1.45556	-0.54157	0.0574428	-1.36782	-0.451879	0.0853662	-1.33364	-0.415367
AGAP000351	GPRNPY1	neuropeptide Y receptor 1	no	chrX	6187880	6277170	0.708546	1.185	0.24489	0.974281	-1.06811	-0.0950537	0.956013	-1.08299	-0.115022
AGAP000354	AGAP000354		no	chrX	6307404	6318998	0.999291	1.00617	0.00888061	0.592023	-1.06413	-0.089673	0.948937	1.02632	0.0374756
AGAP000355	AGAP000355		no	chrX	6326317	6338708	0.502729	1.12145	0.165364	0.295714	1.15985	0.213943	0.0158759	1.33616	0.418094
AGAP000356	AGAP000356		no	chrX	6348420	6350337	0.0175601	1.80432	0.851455	0.00733096	1.96221	0.972478	0.0195336	1.78621	0.836901
AGAP000357	AGAP000357	E3 ubiquitin-protein ligase ZNRF1/2	no	chrX	6350261	6351219	0.516406	-1.22975	-0.298366	0.927576	-1.09323	-0.128603	0.361571	-1.28442	-0.361112
AGAP000358	AGAP000358		no	chrX	6354576	6355649	0.853391	-1.09212	-0.12713	0.989686	1.03422	0.0485363	0.66529	-1.1356	-0.183457
AGAP000359	AGAP000359	venom allergen	no	chrX	6357999	6381091	0.0016049	2.3254	1.21748	0.000409104	2.81928	1.49533	0.00504293	2.05785	1.04114
AGAP000360	AGAP000360		no	chrX	6486342	6504908	0.615611	-1.18645	-0.246655	0.225137	-1.32637	-0.407486	0.200719	-1.34041	-0.422679
AGAP000361	AGAP000361		no	chrX	6545061	6548897	0.0290356	1.53233	0.615727	0.0251038	1.54906	0.631393	0.0511737	1.46861	0.554452
AGAP000363	AGAP000363		no	chrX	6747236	6756993	0.0390443	1.22862	0.297039	0.999816	1.00535	0.00770378	0.189398	1.15368	0.206238
AGAP000364	AGAP000364	protein stoned-A	no	chrX	6756989	6762508	0.871974	1.20251	0.266047	0.166362	1.72772	0.788872	1	1.00138	0.0019927
AGAP000365	AGAP000365	alpha-1,3-fucosyltransferase	no	chrX	6766362	6768435	0.340176	1.21063	0.275759	0.0139292	1.49732	0.582384	0.279709	1.22961	0.298197
AGAP000366	AGAP000366		no	chrX	6771323	6772153	0.344313	-1.28072	-0.356959	0.845717	1.1227	0.166974	0.139578	-1.39661	-0.481934
AGAP000367	AGAP000367	glyoxalase domain-containing protein 4	no	chrX	6773087	6774793	0.768948	1.14582	0.196382	0.312838	1.29054	0.367972	0.138428	1.39317	0.478368
AGAP000368	AGAP000368	PI-3-kinase-related kinase SMG-1	no	chrX	6776805	6803638	0.00413807	-1.24887	-0.320619	0.878628	-1.03798	-0.0537729	0.122674	-1.13031	-0.176714
AGAP000372	AGAP000372		no	chrX	6805083	6813682	0.836935	-1.13521	-0.182958	0.998889	1.02232	0.0318413	0.919348	-1.10095	-0.138746
AGAP000374	AGAP000374	anaphase-promoting complex subunit 1	no	chrX	6846913	6860990	0.568968	-1.09886	-0.136009	0.0345838	-1.25539	-0.328138	0.866244	-1.05661	-0.0794363
AGAP000375	AGAP000375		no	chrX	6864349	6866041	0.00892852	1.4128	0.498562	0.066687	1.2767	0.352425	0.386306	1.15538	0.208366
AGAP000376	Tsf1	Transferrin	no	chrX	6869814	6872985	0.078783	1.86591	0.899877	0.082124	1.85534	0.891682	0.849075	1.20523	0.26931
AGAP000377	AGAP000377	E3 ubiquitin-protein ligase	no	chrX	6873729	6875848	0.00316513	2.11644	1.08164	0.209924	1.40816	0.493813	0.00842209	1.9224	0.942909
AGAP000378	AGAP000378	programmed cell death protein 4	no	chrX	6879686	6894564	0.215324	-1.53859	-0.621607	0.507609	-1.34451	-0.427076	0.144801	-1.62266	-0.698361
AGAP000380	AGAP000380	5'-nucleotidase	no	chrX	6903246	6929187	0.00160604	-1.67155	-0.741191	0.884482	-1.07711	-0.107171	0.0345464	-1.3844	-0.46926
AGAP000385	AGAP000385		no	chrX	7074832	7083087	0.999971	1.0031	0.00445843	0.00182118	1.42022	0.506115	0.522699	1.10448	0.143362
AGAP000387	AGAP000387	UDP-N-acetylglucosamine transporter	no	chrX	7113179	7115877	0.434591	-1.11932	-0.162622	0.959158	-1.03625	-0.0513706	0.631722	-1.0914	-0.126181
AGAP000388	TRAF6	TOLL pathway signalling TNF Receptor-Associated Factor (TRAF).	no	chrX	7118379	7121756	0.0948598	-1.3399	-0.422127	0.326388	-1.2232	-0.290658	0.00530041	-1.61931	-0.695381
AGAP000389	AGAP000389		no	chrX	7121889	7152466	0.0239874	1.72559	0.787093	0.480845	1.26769	0.342202	0.0338929	1.67143	0.741086
AGAP000390	AGAP000390	phospholipid-transporting ATPase	no	chrX	7155941	7181349	0.0298547	-1.34214	-0.424541	0.99999	-1.00275	-0.00395966	0.185618	-1.21636	-0.282567
AGAP000391	AGAP000391	negative elongation factor C/D	no	chrX	7184147	7188438	0.270757	1.46553	0.551422	0.537498	1.31458	0.394602	0.136033	1.60359	0.681303
AGAP000392	Ykt6	synaptobrevin homolog YKT6	no	chrX	7190193	7192563	0.032645	1.19265	0.254173	0.0150477	1.22205	0.2893	0.0107922	1.23499	0.304503
AGAP000393	AGAP000393	Trimeric intracellular cation channel type B	no	chrX	7193219	7197077	0.00442115	1.55311	0.635164	0.0113821	1.46839	0.554233	0.0187238	1.42661	0.51259
AGAP000394	AGAP000394	facilitated glucose transporter (solute carrier family 2)	no	chrX	7199445	7202297	0.413106	1.23615	0.305848	0.270837	1.28904	0.366296	0.35812	1.25464	0.327275
AGAP000395	AGAP000395	endoplasmic reticulum protein	no	chrX	7231460	7232678	0.556458	1.15948	0.213482	0.227303	1.25255	0.324866	0.990094	1.03379	0.047945
AGAP000396	TPX1	thioredoxin peroxidase 1	no	chrX	7239849	7241015	0.000423954	1.52621	0.609951	0.15852	1.16986	0.226336	0.0845135	1.20137	0.264683
AGAP000397	AGAP000397	nucleolar protein 14	no	chrX	7242574	7245753	0.242941	-1.1968	-0.259178	0.614193	-1.11827	-0.161267	0.999023	1.01266	0.0181503
AGAP000398	AGAP000398	methionyl-tRNA formyltransferase	no	chrX	7247090	7248549	0.00649607	1.28525	0.362045	0.925107	1.03794	0.0537267	0.155047	1.14851	0.199757
AGAP000399	AGAP000399	squid	no	chrX	7249711	7270283	0.298464	-1.09643	-0.13282	0.501467	-1.07415	-0.103194	0.74043	1.05214	0.0733299
AGAP000400	AGAP000400		no	chrX	7272597	7275902	0.616754	1.28657	0.363535	0.922259	1.13567	0.183544	0.615394	1.28719	0.36422
AGAP000401	AGAP000401	carbonic anhydrase 2	no	chrX	7276546	7277421	0.402144	-1.1877	-0.248172	0.183647	-1.25986	-0.33326	0.901861	-1.07494	-0.104252
AGAP000402	AGAP000402	Nogo-B receptor precursor	no	chrX	7278599	7280164	0.624766	-1.12232	-0.166486	0.964837	-1.04508	-0.0636196	0.497953	1.14593	0.196522
AGAP000403	AGAP000403		no	chrX	7286093	7296604	0.862637	-1.09618	-0.132482	0.997841	-1.02157	-0.0307856	0.8249	1.10676	0.146338
AGAP000405	AGAP000405	sphingomyelin phosphodiesterase 4	no	chrX	7299085	7303866	0.985173	1.03657	0.0518131	0.950566	1.05644	0.0792093	0.417873	1.18007	0.23887
AGAP000406	AGAP000406	Rho-associated protein kinase	no	chrX	7308688	7319601	0.553257	1.35626	0.439629	0.628232	1.31722	0.397501	0.112335	1.75695	0.813071
AGAP000407	AGAP000407		no	chrX	7325613	7331429	0.0467868	1.4841	0.569587	0.280019	1.28255	0.359019	0.205142	1.31885	0.399284
AGAP000410	AGAP000410	histone deacetylase 4/5	no	chrX	7338083	7369332	0.997935	-1.01574	-0.0225267	0.796965	1.08353	0.115743	0.54281	1.12695	0.172427
AGAP000412	AGAP000412		no	chrX	7385776	7392182	0.214616	-1.09115	-0.125849	0.0215881	-1.15591	-0.209033	0.0610234	-1.12721	-0.172751
AGAP000414	AGAP000414	prostaglandin reductase 1	no	chrX	7403005	7404376	0.134349	1.57614	0.656394	0.0334099	1.84455	0.883269	0.0343136	1.83917	0.879056
AGAP000415	AGAP000415	5-hydroxyisourate hydrolase	no	chrX	7404352	7405250	0.000393814	1.77712	0.829543	0.00692361	1.46221	0.548155	0.171059	1.22848	0.296869
AGAP000416	AGAP000416	hydroxyacylglutathione hydrolase	no	chrX	7437022	7438341	0.992522	-1.03705	-0.0524788	0.936728	1.07993	0.110944	0.0912662	-1.41589	-0.501709
AGAP000420	AGAP000420		no	chrX	7545011	7550460	0.632192	1.28104	0.357319	0.0387598	1.89217	0.920039	0.515024	1.33535	0.417222
AGAP000422	AGAP000422	(heparan sulfate)-glucosamine 3-sulfotransferase 3	no	chrX	7593777	7598788	0.256223	2.80836	1.48973	0.241805	2.86811	1.5201	0.250117	2.83319	1.50243
AGAP000425	AGAP000425		no	chrX	7613848	7616028	0.786009	1.08506	0.117773	0.985181	-1.03056	-0.0434322	0.138615	1.22828	0.296642
AGAP000426	AGAP000426	benzodiazapine receptor	no	chrX	7617893	7619360	0.00910124	1.50214	0.587016	0.00586141	1.54275	0.625507	0.0133978	1.46777	0.553627
AGAP000427	AGAP000427	vitellogenin receptor	no	chrX	7623631	7631249	0.0819478	2.00872	1.00627	0.0851191	1.99694	0.997792	0.0392262	2.2468	1.16787
AGAP000428	AGAP000428		no	chrX	7633418	7637519	0.0506051	1.64535	0.718394	0.0913598	1.55197	0.634104	0.143356	1.48168	0.567236
AGAP000429	AGAP000429	Protein FAN	no	chrX	7638218	7644733	0.0591405	1.4693	0.555131	0.122118	1.38649	0.471434	0.193863	1.33314	0.414825
AGAP000430	AGAP000430		no	chrX	7646486	7650454	0.206006	1.72122	0.783433	0.252413	1.66139	0.732392	0.249986	1.66425	0.734875
AGAP000432	AGAP000432		no	chrX	7690859	7691632	0.511107	-1.20523	-0.26931	0.453442	-1.22199	-0.289233	0.189302	-1.32852	-0.409815
AGAP000433	AGAP000433	Ras-related protein Rab-39B	no	chrX	7694969	7699060	0.814713	1.11022	0.150844	0.443697	1.20112	0.264379	0.888873	1.08871	0.122616
AGAP000434	AGAP000434	dolichyl-diphosphooligosaccharide--protein glycosyltransferase	no	chrX	7701644	7706535	0.241235	1.45028	0.536335	0.362543	1.3731	0.457439	0.205106	1.47995	0.565551
AGAP000436	Cht11	chitinase	no	chrX	7710414	7717638	0.90907	1.1123	0.15354	0.649406	1.20883	0.273612	0.779915	1.16456	0.219785
AGAP000438	AGAP000438		no	chrX	7764447	7766035	0.586438	1.33835	0.420454	0.62751	1.3172	0.397478	0.305811	1.51345	0.597837
AGAP000439	AGAP000439	4a-hydroxytetrahydrobiopterin dehydratase	no	chrX	7768368	7769746	0.0185649	1.16596	0.221523	0.991584	-1.01244	-0.0178299	0.00052857	1.29204	0.369654
AGAP000441	AGAP000441	nuclear transcription factor Y, gamma	no	chrX	7782461	7788459	0.864345	-1.04587	-0.0646973	0.764322	-1.05823	-0.0816565	0.888802	1.04232	0.0598049
AGAP000444	Ciao1	cytosolic iron-sulfur protein assembly protein	no	chrX	7822257	7824134	0.642907	1.08347	0.115659	0.365621	1.12105	0.164848	0.999853	-1.00505	-0.00726032
AGAP000445	GPRADS	putative adenosine receptor	no	chrX	7833802	7835573	0.284165	1.39463	0.479879	0.848214	1.15377	0.206352	0.204712	1.45096	0.53701
AGAP000446	AGAP000446		no	chrX	7837403	7847110	0.527241	-1.18269	-0.242076	0.405676	-1.21528	-0.28129	0.954449	-1.06379	-0.0892143
AGAP000447	AGAP000447		no	chrX	7850066	7854150	0.598494	1.16757	0.223512	0.805281	1.11616	0.158546	0.850677	1.10339	0.141943
AGAP000448	AGAP000448	solute carrier family 25 (mitochondrial ornithine transporter) member 2/15	no	chrX	7854021	7855721	0.962462	-1.04072	-0.0575781	0.713853	1.09326	0.128643	0.82732	1.07393	0.102903
AGAP000449	AGAP000449		no	chrX	7877837	7887279	0.511669	1.73332	0.793538	0.703369	1.52412	0.607973	0.525411	1.71704	0.779923
AGAP000452	AGAP000452		no	chrX	7892602	7901380	0.0928235	1.58279	0.662469	0.210585	1.44569	0.531754	0.0862725	1.59502	0.673572
AGAP000453	AGAP000453		no	chrX	7902210	7915815	0.964693	-1.03811	-0.0539637	0.961029	-1.03951	-0.0558996	0.977621	1.03237	0.0459614
AGAP000454	AGAP000454		no	chrX	7935980	7938935	0.102643	1.32207	0.402803	0.0418322	1.40093	0.486382	0.631603	1.14216	0.191766
AGAP000456	AGAP000456		no	chrX	7918700	7926877	0.428604	1.25047	0.322476	0.830549	1.12816	0.173974	0.112349	1.4246	0.510554
AGAP000457	AGAP000457	protein-L-isoaspartate(D-aspartate) O-methyltransferase	no	chrX	7930828	7935051	0.0471511	1.30729	0.386576	0.151534	1.22822	0.296573	0.254319	1.19144	0.252711
AGAP000458	AGAP000458		no	chrX	7941956	7948123	1	-1.00264	-0.00380707	0.993294	1.07014	0.0977974	0.997957	-1.04672	-0.0658717
AGAP000460	AGAP000460		no	chrX	7953325	7968364	0.887169	-1.09248	-0.127602	0.26697	-1.26738	-0.341848	0.654992	-1.1547	-0.207519
AGAP000461	AGAP000461	Odz, odd Oz/ten-m homolog 2 (Drosophila)	no	chrX	7971847	8011061	0.386617	1.16326	0.218178	0.995909	-1.02062	-0.029439	0.245601	1.19907	0.261918
AGAP000462	AGAP000462	peptidyl-prolyl isomerase F (cyclophilin D)	no	chrX	8016703	8021041	0.944357	-1.02496	-0.0355606	0.585055	-1.0594	-0.0832405	0.652664	1.05392	0.0757666
AGAP000463	AGAP000463		no	chrX	8024194	8035855	0.439967	1.69211	0.758822	0.63991	1.50087	0.5858	0.217176	2.01834	1.01317
AGAP000467	AGAP000467	lysophospholipid hydrolase	no	chrX	8072620	8088217	0.386051	1.11441	0.156281	0.603633	1.08583	0.118801	0.217511	1.14491	0.195233
AGAP000468	AGAP000468		no	chrX	8090847	8094293	0.795233	1.1119	0.153031	0.00270492	1.71691	0.779818	0.304921	1.2358	0.305443
AGAP000469	AGAP000469		no	chrX	8094597	8102973	0.628218	-1.06472	-0.0904741	0.218311	-1.11238	-0.153644	0.642048	1.06342	0.0887117
AGAP000470	AGAP000470	methylthioribulose-1-phosphate dehydratase	no	chrX	8105206	8110152	0.999913	1.00392	0.00565147	0.893371	-1.04494	-0.0634165	0.543465	1.08878	0.122712
AGAP000471	AGAP000471	F-box and leucine-rich repeat protein 4	no	chrX	8111769	8116713	0.975815	-1.06344	-0.0887365	0.999995	1.00374	0.00538635	0.667151	-1.18855	-0.249199
AGAP000472	AGAP000472	chordin	no	chrX	8119179	8151441	0.924185	-1.09324	-0.128611	0.607468	-1.19785	-0.260444	0.8716	-1.1154	-0.157566
AGAP000473	AGAP000473	proton-coupled amino acid transporter	no	chrX	8188246	8190883	0.114508	1.91836	0.939877	0.163835	1.80889	0.855106	0.21525	1.7262	0.787601
AGAP000474	AGAP000474	origin recognition complex subunit 2	no	chrX	8221802	8225633	0.101613	1.37168	0.455942	0.929588	1.07741	0.107567	0.0235326	1.52448	0.608314
AGAP000475	AGAP000475		no	chrX	8264241	8269053	0.0437681	1.63394	0.708355	0.215512	1.39731	0.48265	0.16981	1.43285	0.518892
AGAP000476	AGAP000476	Xaa-Pro aminopeptidase	no	chrX	8271710	8275858	0.990498	1.03206	0.0455251	0.624206	-1.13898	-0.187743	0.166287	-1.26956	-0.344328
AGAP000477	AGAP000477	serine/threonine kinase 32	no	chrX	8286592	8360886	0.139863	1.55593	0.637779	0.633415	1.25468	0.327314	0.0374612	1.80196	0.849567
AGAP000478	AGAP000478	BTB/POZ domain-containing protein KCTD9	no	chrX	8423140	8424387	0.930776	1.09079	0.125376	0.744435	1.15883	0.212664	0.999955	-1.00737	-0.0106006
AGAP000479	AGAP000479	pre-rRNA-processing protein IPI3	no	chrX	8426333	8427705	0.170904	-1.27716	-0.352934	0.659676	-1.13627	-0.184311	0.572407	-1.15512	-0.208046
AGAP000480	AGAP000480	nuclear pore complex protein Nup43	no	chrX	8427833	8429319	0.0588424	1.40361	0.489139	0.128575	1.32828	0.409556	0.0612991	1.39965	0.485068
AGAP000481	AGAP000481	cyanogenic beta-glucosidase	no	chrX	8432913	8436736	0.997949	1.02144	0.0306044	0.487934	1.1905	0.251565	0.835448	1.10513	0.144222
AGAP000482	AGAP000482		no	chrX	8438347	8439461	0.0772863	1.49612	0.581227	0.296269	1.3171	0.397362	0.115364	1.44362	0.529688
AGAP000483	AGAP000483	Inositol polyphosphate-5-phosphatase F	no	chrX	8441826	8453124	0.291584	1.12935	0.175491	0.115769	1.1747	0.232295	0.0367421	1.2276	0.295843
AGAP000484	AGAP000484	homeobox protein Nkx-1	no	chrX	8487286	8509533	0.888727	1.10782	0.147723	0.999123	-1.01954	-0.0279121	0.148242	1.39282	0.478012
AGAP000488	AGAP000488	homeobox protein Nkx-5	no	chrX	8578925	8603356	0.0953393	1.3583	0.441805	0.998456	1.01938	0.0276947	0.94562	1.06684	0.0933418
AGAP000489	AGAP000489	Eph receptor B1	no	chrX	8626681	8673482	0.87022	-1.13369	-0.181028	0.956563	-1.08667	-0.11991	0.972569	-1.07313	-0.10183
AGAP000491	AGAP000491	HIG1 domain family member 2A	no	chrX	8681589	8682217	0.942964	-1.04776	-0.0673065	0.00909019	-1.39268	-0.477866	0.148305	-1.21439	-0.280237
AGAP000493	AGAP000493		no	chrX	8703277	8704125	0.0316352	1.31054	0.390156	0.460739	1.13479	0.182423	0.0282449	1.31768	0.398003
AGAP000494	AGAP000494		no	chrX	8715250	8717867	0.00315045	1.81463	0.859679	0.000757092	2.06662	1.04727	0.0029197	1.82595	0.868646
AGAP000495	AGAP000495	SUMO-conjugating enzyme UBC9	no	chrX	8753114	8754386	0.274109	1.63406	0.708464	0.993769	-1.06836	-0.0953958	0.0914977	1.95754	0.969041
AGAP000496	AGAP000496	geminin	no	chrX	8755020	8755868	0.260637	1.24915	0.320949	0.277813	1.24277	0.313561	0.250253	1.25318	0.325597
AGAP000497	AGAP000497		no	chrX	8756833	8758494	0.993344	1.0314	0.044601	0.0248043	1.48652	0.571937	0.535547	1.1757	0.233518
AGAP000498	AGAP000498	nuclear transport factor 2	no	chrX	8762002	8764579	0.940902	-1.04366	-0.0616541	0.516101	-1.11288	-0.154303	0.0303321	-1.27997	-0.35611
AGAP000499	AGAP000499		no	chrX	8770669	8778176	0.630375	1.24616	0.317484	0.925836	1.11769	0.160518	0.100017	1.59085	0.6698
AGAP000504	AGAP000504		no	chrX	8856703	8905975	0.137405	-1.26798	-0.342537	0.0161564	-1.43795	-0.524009	0.20319	-1.23648	-0.306235
AGAP000507	AGAP000507		no	chrX	8960239	8962232	0.994157	1.03533	0.0500913	0.445275	-1.23664	-0.306429	0.963354	1.06758	0.0943399
AGAP000508	mRpL22	39S ribosomal protein L22, mitochondrial	no	chrX	8964568	8965528	0.89749	-1.09893	-0.136105	0.984733	-1.0486	-0.0684662	0.312889	-1.28006	-0.356215
AGAP000509	AGAP000509	Post-GPI attachment to proteins factor 2-like	no	chrX	8968586	8975615	0.954041	1.11471	0.156665	0.985935	1.07425	0.103326	0.812239	1.20554	0.269676
AGAP000512	AGAP000512	Transcriptional enhancer factor	no	chrX	9046720	9093362	0.460286	-1.29577	-0.37381	0.769156	-1.18052	-0.239422	0.831468	-1.15603	-0.209182
AGAP000513	AGAP000513	dipeptidase E	no	chrX	9095144	9096804	0.256685	1.17554	0.233323	0.0217851	1.32962	0.411011	0.303969	1.16395	0.219028
AGAP000514	AGAP000514	Protein MAK16 homolog	no	chrX	9099308	9108706	0.395269	-1.10628	-0.145718	0.144714	1.15473	0.207557	0.0244434	1.23183	0.300808
AGAP000515	AGAP000515	enhancer of rudimentary protein	no	chrX	9111112	9111880	0.991361	-1.0314	-0.0445976	0.263428	-1.23189	-0.300875	0.993666	1.02822	0.0401535
AGAP000516	AGAP000516	enhancer of rudimentary protein	no	chrX	9114570	9115737	0.483303	1.16747	0.22338	0.617594	-1.13894	-0.187697	0.849742	1.08875	0.122669
AGAP000519	AGAP000519	diacylglycerol kinase (ATP dependent)	no	chrX	9215207	9282218	0.0881742	1.32816	0.409434	0.725976	1.11937	0.162692	0.0335667	1.41122	0.496942
AGAP000520	AGAP000520		no	chrX	9290786	9297176	0.00289143	1.34493	0.42753	0.388804	1.11116	0.152065	0.999974	1.00269	0.00387383
AGAP000521	AGAP000521		no	chrX	9297187	9311691	0.461175	1.09203	0.127007	0.00026494	1.49745	0.582512	0.010456	1.25296	0.325336
AGAP000522	AGAP000522		no	chrX	9399879	9434938	0.332629	1.33824	0.42034	0.585949	1.2364	0.306151	0.0956469	1.53064	0.61414
AGAP000523	ATPsynC	F-type H+-transporting ATPase subunit c	no	chrX	9454190	9457700	0.266153	-1.18753	-0.247961	0.991626	-1.02562	-0.0365009	0.0161944	-1.3797	-0.464352
AGAP000526	AGAP000526	translation initiation factor 4B	no	chrX	9460831	9469965	0.291923	-1.20343	-0.267152	0.354727	-1.18636	-0.246545	0.644083	-1.12534	-0.17036
AGAP000528	AGAP000528		no	chrX	9473978	9480310	0.697923	1.18885	0.249564	0.999926	-1.00942	-0.013526	0.993954	1.041	0.057972
AGAP000529	Vps16A	vacuolar protein sorting 16A	no	chrX	9483283	9488015	0.165006	1.31462	0.39465	0.537631	1.18174	0.240909	0.184704	1.30306	0.381907
AGAP000530	AGAP000530	Werner Syndrome-like exonuclease	no	chrX	9489777	9491495	0.67298	-1.18542	-0.245399	0.976754	1.06211	0.0869384	0.999478	-1.0172	-0.0246096
AGAP000531	AGAP000531	lipoyl(octanoyl) transferase	no	chrX	9491177	9492029	0.792115	-1.09868	-0.135765	0.995708	1.02336	0.0333128	0.642741	-1.12893	-0.174953
AGAP000532	AGAP000532	histone deacetylase 6/10	no	chrX	9493597	9506017	0.0134449	-1.21965	-0.286472	0.019181	1.20643	0.270742	0.671492	1.06282	0.0879011
AGAP000533	AGAP000533		no	chrX	9540755	9549101	0.856571	-1.12279	-0.167083	0.024795	-1.6373	-0.711317	0.159225	-1.39404	-0.47927
AGAP000534	AGAP000534	glutathione synthase	no	chrX	9555155	9565371	0.0854832	1.23098	0.299807	0.00189282	1.4694	0.555222	0.111017	1.2159	0.28203
AGAP000535	AGAP000535		no	chrX	9590751	9594805	0.603914	-1.40029	-0.485724	0.373943	-1.56789	-0.648828	0.161844	-1.83135	-0.872905
AGAP000536	PGRPS1	peptidoglycan recognition protein (short)	no	chrX	9622535	9623830	0.493633	1.12033	0.16392	0.0327492	1.28599	0.362885	0.992891	1.02127	0.030364
AGAP000540	AGAP000540	proton-coupled amino acid transporter	no	chrX	9661948	9670896	0.00283173	1.66546	0.735921	0.569584	1.15537	0.20835	0.0325181	1.42272	0.508647
AGAP000541	RpS15a-1	40S ribosomal protein S15a	no	chrX	9680497	9683814	0.934576	1.03593	0.0509272	0.996854	-1.01241	-0.0177898	0.998929	-1.00872	-0.0125313
AGAP000543	AGAP000543	vitamin-K-epoxide reductase (warfarin-sensitive)	no	chrX	9799626	9802439	0.996756	-1.01739	-0.0248709	0.106771	-1.23398	-0.303317	0.527825	-1.12299	-0.167345
AGAP000544	AGAP000544	solute carrier family 35, member E1	no	chrX	9804234	9811092	0.102271	-1.16415	-0.219279	0.136064	-1.15205	-0.204201	0.722159	-1.06494	-0.0907707
AGAP000545	AGAP000545		no	chrX	9814122	9820580	0.0361493	1.26338	0.337283	0.0526919	1.24315	0.314001	0.895378	1.05316	0.0747223
AGAP000546	AGAP000546	acyl-CoA-binding protein	no	chrX	9828179	9829456	0.146696	-1.37753	-0.462083	0.246259	-1.31467	-0.394698	0.434045	-1.24015	-0.310518
AGAP000547	AGAP000547	rabenosyn-5	no	chrX	9831472	9834114	0.721489	1.10328	0.141801	0.00104977	1.64292	0.716262	0.0208879	1.38165	0.466388
AGAP000548	SG1b	salivary gland protein 1-like 2	no	chrX	9838280	9839504	0.00124835	2.16776	1.11621	0.0105549	1.7768	0.829283	0.00977811	1.78862	0.838843
AGAP000549	AGAP000549	2-oxoisovalerate dehydrogenase E2 component (dihydrolipoyl transacylase)	no	chrX	9839687	9843870	0.9961	-1.02472	-0.0352354	0.523947	-1.16786	-0.223872	0.999995	-1.00263	-0.00379181
AGAP000550	AGAP000550		no	chrX	9846923	9855407	0.999976	1.00447	0.00643635	0.0843426	1.33903	0.421184	0.999274	-1.01411	-0.0202122
AGAP000551	AGAP000551	2-oxoglutarate dehydrogenase E1 component DHKTD1	no	chrX	9857331	9862712	0.999894	1.00726	0.0104332	0.019956	1.4582	0.544184	0.951673	1.05814	0.0815334
AGAP000552	AGAP000552	TBC domain-containing protein kinase-like protein	no	chrX	9865086	9870584	0.235941	1.26602	0.340301	0.89046	1.08692	0.120247	0.617154	1.15572	0.208789
AGAP000553	white	protein white	no	chrX	9874701	9885361	0.588463	1.1038	0.142481	0.60185	-1.10185	-0.139934	0.0194471	1.30979	0.389332
AGAP000554	AGAP000554		no	chrX	9885451	9889019	0.142806	1.32871	0.410021	0.0650036	1.40752	0.493156	0.0890838	1.37605	0.460534
AGAP000555	mal	Molybdenum cofactor sulfurase	no	chrX	9890461	9893670	0.0511277	1.21918	0.285906	0.00537699	1.33065	0.412127	0.0374704	1.23396	0.303296
AGAP000556	AGAP000556	selenoprotein W-related protein	no	chrX	9893688	9894269	0.0170827	1.45426	0.540287	0.000362653	1.9372	0.95397	0.000594844	1.83247	0.873787
AGAP000558	AGAP000558	mannosyl-oligosaccharide alpha-1,2-mannosidase	no	chrX	9897299	9929107	0.999939	-1.00551	-0.00792503	0.231058	1.22156	0.28872	0.395414	1.1753	0.233031
AGAP000559	AGAP000559		no	chrX	9929394	9933876	0.264767	1.35194	0.435029	0.53483	1.23957	0.309838	0.50683	1.24918	0.320977
AGAP000560	AGAP000560	spastic paraplegia 7	no	chrX	9935268	9938418	0.997109	1.01423	0.0203857	0.990298	1.02148	0.0306578	0.403695	-1.12213	-0.166244
AGAP000561	AGAP000561	kinesin family member 5	no	chrX	9941407	9963302	0.24139	1.11753	0.160308	0.824593	1.049	0.0690136	0.742302	1.05822	0.0816374
AGAP000562	Moe	Moesin/ezrin/radixin homolog 1	no	chrX	9966795	10002836	0.812491	1.24497	0.316113	0.862538	1.21261	0.27812	0.414106	1.48617	0.571598
AGAP000563	AGAP000563	Arf-GAP with coiled-coil, ANK repeat and PH domain-containing protein	no	chrX	10011299	10018360	0.736511	1.12906	0.175118	0.880599	-1.09079	-0.125379	0.764226	1.12234	0.166505
AGAP000564	AGAP000564	C-factor	no	chrX	10019750	10022892	0.850985	-1.03212	-0.0456162	0.185271	-1.08924	-0.123317	0.0767085	-1.11274	-0.154113
AGAP000565	TRXR	thioredoxin reductase	no	chrX	10021943	10032881	0.935042	1.02083	0.0297413	0.000478288	1.23637	0.306106	0.0330564	1.11991	0.163381
AGAP000566	AGAP000566		no	chrX	10035804	10040139	0.475873	1.21495	0.280891	0.901716	1.09371	0.12923	0.37376	1.24694	0.318394
AGAP000567	AGAP000567	palmitoyltransferase ZDHHC9	no	chrX	10043203	10071070	0.632481	1.264	0.337999	0.99967	1.01918	0.0274115	0.805147	1.19034	0.251371
AGAP000569	AGAP000569	forkhead box protein P	no	chrX	10074944	10081330	0.44707	1.57034	0.65108	0.900101	1.22344	0.290941	0.537703	1.49653	0.581621
AGAP000570	AGAP000570		no	chrX	10081696	10082373	0.0439624	-1.81011	-0.856077	0.519559	-1.31516	-0.395235	0.00422618	-2.36085	-1.23931
AGAP000571	CLIPC5	CLIP-domain serine protease	no	chrX	10086467	10088342	0.912973	1.09292	0.128188	0.828509	1.12327	0.167709	0.11275	1.40376	0.489295
AGAP000572	CLIPC10	CLIP-domain serine protease	no	chrX	10094627	10096744	0.828157	-1.11955	-0.162918	0.971783	1.05889	0.0825548	0.998137	1.02308	0.0329247
AGAP000573	CLIPC4	CLIP-domain serine protease	no	chrX	10098582	10104455	0.000414739	1.25891	0.332174	0.00197555	1.20047	0.263598	0.00923547	1.15883	0.212667
AGAP000574	AGAP000574	PDGF- and VEGF-related factor 1	no	chrX	10097910	10121860	0.000674185	-1.4784	-0.564039	0.0690332	-1.21048	-0.275581	0.00369305	-1.3612	-0.444882
AGAP000575	AGAP000575	kinesin family member 4/7/21/27	no	chrX	10126901	10132605	0.594085	-1.21625	-0.282443	0.879604	-1.12006	-0.163577	0.970955	-1.06934	-0.0967169
AGAP000576	AGAP000576		no	chrX	10134874	10147215	0.600595	1.1538	0.206397	0.680545	1.13601	0.183979	0.552138	1.16477	0.220041
AGAP000577	AGAP000577	AMP deaminase	no	chrX	10149405	10156525	0.291027	1.141	0.190296	0.0371753	1.24823	0.319884	0.62625	1.08999	0.124319
AGAP000578	AGAP000578		no	chrX	10167830	10174585	0.673563	1.06026	0.0844135	0.00253597	1.2746	0.350039	0.847345	1.04262	0.0602112
AGAP000585	AGAP000585		no	chrX	10385554	10492995	0.799364	-1.18429	-0.244025	0.549021	-1.28566	-0.362504	0.770969	-1.19628	-0.258552
AGAP000586	AGAP000586		no	chr2R	28522098	28524387	0.843858	-1.08949	-0.123651	0.592057	-1.14302	-0.192851	0.828195	1.09326	0.128635
AGAP000587	AGAP000587		no	chrX	10498796	10500896	0.952044	1.16417	0.219305	0.604377	1.44191	0.527982	0.389606	1.61577	0.692218
AGAP000588	AGAP000588		no	chrX	10517536	10527174	0.110396	-1.41734	-0.50319	0.187771	-1.35287	-0.436022	0.119345	-1.40795	-0.493595
AGAP000589	AGAP000589	poly(ADP-ribose) glycohydrolase	no	chrX	10529328	10531473	0.242161	-1.16045	-0.214686	0.877168	-1.05706	-0.0800562	0.0597819	-1.238	-0.308011
AGAP000591	AGAP000591	decaprenyl-diphosphate synthase subunit 1	no	chrX	10537380	10589810	0.0287686	1.20852	0.273242	0.00162058	1.33542	0.41729	0.000235778	1.52738	0.611055
AGAP000592	AGAP000592		no	chrX	10596157	10605795	0.951044	-1.07374	-0.102645	0.979055	-1.05406	-0.0759568	0.362034	-1.25939	-0.332726
AGAP000594	AGAP000594		no	chrX	10643530	10645160	0.0995657	1.45824	0.544228	0.0366528	1.58957	0.668632	0.091253	1.46955	0.555373
AGAP000595	AGAP000595	lysophosphatidylcholine acyltransferase 2B	no	chrX	10645005	10653152	0.487468	1.34405	0.426589	0.178859	1.55949	0.641072	0.722464	1.23739	0.307298
AGAP000596	AGAP000596	lysophosphatidylcholine acyltransferase / lyso-PAF acetyltransferase	no	chrX	10653670	10671973	0.208722	-1.28134	-0.357648	0.0519571	-1.41677	-0.502602	0.148962	-1.31476	-0.394799
AGAP000597	AGAP000597	DNA cross-link repair 1C protein	no	chrX	10674507	10675769	0.794722	1.13645	0.18453	0.999239	-1.0182	-0.0260181	0.961842	-1.06918	-0.0965066
AGAP000598	AGAP000598	scaffold protein Nfu/NifU	no	chrX	10676545	10677731	0.971766	1.02429	0.0346193	0.810382	-1.05059	-0.0711946	0.101035	-1.15224	-0.204442
AGAP000599	AGAP000599	XK-related protein	no	chrX	10680100	10681876	0.0648355	1.24358	0.314504	0.00135877	1.4889	0.574246	0.00028624	1.6846	0.752408
AGAP000601	AGAP000601	protein halfway	no	chrX	10691120	10696691	0.0995644	1.4088	0.494467	0.57883	1.19019	0.251187	0.67171	1.16507	0.22042
AGAP000602	Vps15	vacuolar protein sorting 15	no	chrX	10709494	10717506	0.672702	1.10361	0.142227	0.830762	1.07603	0.105715	0.789569	1.0837	0.115968
AGAP000603	AGAP000603		no	chrX	10719350	10720140	0.727152	-1.37283	-0.457151	0.314827	-1.73168	-0.792174	0.0671605	-2.33461	-1.22318
AGAP000604	AGAP000604		no	chrX	10721571	10722556	0.995592	-1.04194	-0.0592718	0.350876	1.36389	0.447729	0.995901	1.0409	0.0578318
AGAP000605	AGAP000605		no	chrX	10822501	10823703	0.967046	-1.06557	-0.09163	0.685419	1.16832	0.224432	0.943868	-1.07999	-0.111017
AGAP000606	GPRNNA19	putative GPCR class a orphan receptor 19	no	chrX	10901697	11119628	0.990008	-1.04926	-0.0693741	0.99616	-1.03546	-0.0502663	0.999595	1.01687	0.0241327
AGAP000607	SG1c	salivary gland protein 1-like 3	no	chrX	11074196	11075470	0.924783	-1.07575	-0.105339	0.930846	-1.07332	-0.102081	0.344115	-1.22949	-0.298059
AGAP000609	SG1e	salivary gland protein 1-like 5	no	chrX	11075755	11077052	0.144474	1.30107	0.379699	0.0986636	1.3359	0.417815	0.495971	1.17727	0.235447
AGAP000610	SG1f	salivary gland protein 1-like 6	no	chrX	11077270	11078705	0.000229708	2.82552	1.49852	0.000373036	2.39199	1.25821	0.000249844	2.67918	1.42179
AGAP000611	SG1d	salivary gland protein 1-like 4	no	chrX	11078946	11080334	0.00153907	2.13688	1.0955	0.00221161	2.06002	1.04266	0.00339156	1.97788	0.983956
AGAP000612	SG1	salivary gland protein 1	no	chrX	11082821	11084194	0.000199166	1.94432	0.959267	0.000199259	1.8651	0.899252	0.000199186	1.91599	0.938089
AGAP000614	AGAP000614		no	chrX	11189391	11197861	0.143484	-1.33311	-0.414795	0.232156	-1.28284	-0.359343	0.443049	-1.20919	-0.274043
AGAP000615	AGAP000615		no	chrX	11201946	11207166	0.31709	1.28134	0.357653	0.252848	1.31	0.389568	0.40259	1.24958	0.321444
AGAP000616	Rpt5	26S proteasome regulatory subunit T5	no	chrX	11207345	11209451	0.984631	-1.01529	-0.0218954	0.845127	1.0361	0.0511627	0.762811	1.04346	0.0613737
AGAP000617	AGAP000617	dual specificity phosphatase	no	chrX	11211422	11214690	0.049808	1.13896	0.187716	0.821314	1.03871	0.0547953	0.96077	1.02151	0.0307035
AGAP000618	AGAP000618	succinate dehydrogenase (ubiquinone) membrane anchor subunit	no	chrX	11214673	11215716	0.241328	1.20907	0.273898	0.326295	1.18471	0.24453	0.974605	-1.04036	-0.0570803
AGAP000619	AGAP000619	inhibitor of growth protein 3	no	chrX	11219567	11226294	0.350369	-1.22141	-0.28855	0.428416	-1.19922	-0.262097	0.644421	-1.14727	-0.198205
AGAP000620	AGAP000620		no	chrX	11226418	11237469	0.0945048	1.36705	0.451067	0.158854	1.31531	0.395398	0.0226638	1.51088	0.595393
AGAP000622	AGAP000622		no	chrX	11240599	11252784	0.53646	1.45088	0.536926	0.412921	1.54299	0.625733	0.14923	1.87015	0.903157
AGAP000623	AGAP000623	DNA ligase 4	no	chrX	11254493	11258406	0.115599	1.23751	0.307436	0.000256355	1.8325	0.873814	0.154861	1.21826	0.284818
AGAP000624	AGAP000624		no	chrX	11260581	11262080	0.00861907	-1.44014	-0.526212	0.0683142	-1.29071	-0.368165	0.00700132	-1.45631	-0.542318
AGAP000625	Vps4	vacuolar protein sorting 4	no	chrX	11263541	11267788	0.00345852	-1.23091	-0.299724	0.00184273	-1.25392	-0.32645	0.0079117	-1.20322	-0.266904
AGAP000626	AGAP000626	Vesicle-associated membrane protein-associated protein B	no	chrX	11272254	11279562	0.942092	1.13714	0.185404	0.992869	1.06375	0.0891552	0.854312	1.20088	0.264096
AGAP000627	AGAP000627	casein kinase 1, alpha	no	chrX	11283576	11289116	0.616364	-1.1668	-0.222557	0.732426	-1.13784	-0.186296	0.895712	-1.09097	-0.125613
AGAP000629	AGAP000629		no	chrX	11320011	11330701	0.908215	1.17831	0.236717	0.68804	1.31639	0.396585	0.857559	1.21523	0.281229
AGAP000630	AGAP000630		no	chrX	11333852	11356450	0.131324	1.34328	0.425765	0.66867	1.15201	0.204149	0.340956	1.24114	0.311667
AGAP000631	AGAP000631	integrator complex subunit 6	no	chrX	11356530	11363878	0.638345	1.315	0.395058	0.526174	1.37444	0.458846	0.794805	1.23364	0.302927
AGAP000633	AGAP000633		no	chrX	11369793	11372923	0.0986083	1.26923	0.34395	0.151119	1.23863	0.308741	0.37225	1.16929	0.225631
AGAP000634	AGAP000634	Regulator of telomere elongation helicase 1 homolog	no	chrX	11376080	11379532	0.861781	-1.08722	-0.120647	0.555135	-1.15474	-0.20757	0.924384	-1.06845	-0.0955248
AGAP000635	AGAP000635		no	chrX	11387007	11398007	0.200662	1.87058	0.903483	0.35828	1.65824	0.729653	0.285459	1.74227	0.800968
AGAP000636	AGAP000636		no	chrX	11399850	11401696	0.168289	-1.47298	-0.558735	0.0355853	-1.72977	-0.790579	0.0776069	-1.59902	-0.677184
AGAP000637	AGAP000637	solute carrier family 6 (neurotransmitter transporter, amino acid/orphan)	no	chrX	11405508	11412854	0.343298	-1.10903	-0.149295	0.0912014	-1.16759	-0.22353	0.560121	-1.08224	-0.114021
AGAP000639	AGAP000639	tRNA dimethylallyltransferase	no	chrX	11415445	11488785	0.00498748	1.90783	0.931935	0.0156379	1.72575	0.787224	0.028002	1.64136	0.714889
AGAP000646	AGAP000646	Myc proto-oncogene protein	no	chrX	11508185	11526881	0.985599	-1.04305	-0.0608129	0.901031	-1.08799	-0.121665	0.565914	-1.17721	-0.235376
AGAP000648	AGAP000648		no	chrX	11593690	11595622	0.0753434	1.47271	0.558477	0.0378266	1.55901	0.640629	0.0412889	1.54787	0.630284
AGAP000649	AGAP000649	epimerase	no	chrX	11597718	11599288	0.214874	1.10781	0.147714	0.00190498	1.27383	0.34917	0.475256	-1.07592	-0.105574
AGAP000650	AGAP000650	ribonucleases P/MRP protein subunit RPP40	no	chrX	11651485	11653404	0.292416	-1.52102	-0.605037	0.588682	-1.33504	-0.416887	0.706252	-1.27557	-0.351138
AGAP000651	Actin5C	Actin-5C	no	chrX	11655373	11664337	0.979786	1.01333	0.0191002	0.0184983	1.12956	0.175764	0.910441	-1.02293	-0.0327034
AGAP000652	mRpL38	39S ribosomal protein L38, mitochondrial	no	chrX	11675679	11680429	0.00222396	1.9752	0.981997	0.00303302	1.92076	0.941679	0.000685296	2.23323	1.15913
AGAP000653	AGAP000653	xenotropic and polytropic retrovirus receptor 1	no	chrX	11681941	11688861	0.481171	1.34905	0.431943	0.230497	1.51048	0.595005	0.213768	1.52604	0.609796
AGAP000654	RpS30	40S ribosomal protein S30	no	chrX	11692557	11695719	1	1.00005	7.24792e-05	0.263537	-1.12623	-0.171498	0.407579	-1.104	-0.142744
AGAP000655	RpS14-1	40S ribosomal protein S14a	no	chrX	11703114	11704270	0.99889	-1.01258	-0.018033	0.247861	-1.18586	-0.245929	0.772839	-1.08629	-0.119411
AGAP000656	AGAP000656	Polypeptide N-acetylgalactosaminyltransferase	no	chrX	11705823	11708634	0.638562	-1.05624	-0.0789337	0.949743	1.02454	0.0349779	0.324745	-1.085	-0.117698
AGAP000658	GPRGHP3	putative growth hormone releasing hormone receptor 3	no	chrX	11721416	11728048	0.585389	-1.30548	-0.384582	0.993361	1.05578	0.0783062	0.88481	-1.16179	-0.216353
AGAP000659	AGAP000659	Sidekick homolog 2	no	chrX	11732235	11748297	0.446956	-1.13945	-0.188342	0.989652	-1.02628	-0.037427	0.998371	-1.01413	-0.0202398
AGAP000660	AGAP000660		no	chrX	11750672	11754643	0.112078	-1.56113	-0.642587	0.517328	-1.28656	-0.363514	0.152448	-1.50875	-0.593354
AGAP000662	AGAP000662	forkhead box protein K	no	chrX	11758081	11772470	0.792569	1.24478	0.315895	0.967024	1.11429	0.156129	0.428783	1.45123	0.537273
AGAP000663	AGAP000663	solute carrier family 41	no	chrX	11783528	11803269	0.775367	-1.11515	-0.157231	0.0952641	1.34293	0.425381	0.981798	1.04315	0.0609407
AGAP000666	AGAP000666	ubiquitin carboxyl-terminal hydrolase 16/45	no	chrX	11804663	11808611	0.000508995	-1.50972	-0.594276	0.000260404	-1.62198	-0.697758	0.00122457	-1.43545	-0.521499
AGAP000667	GPRDOP2	GPCR Dopamine Family 2	no	chrX	11817072	11825026	0.0490146	-1.66823	-0.738317	0.154724	-1.48188	-0.567429	0.336986	-1.35302	-0.436181
AGAP000668	AGAP000668	bromodomain adjacent to zinc finger domain protein 1A	no	chrX	11831653	11839157	0.999881	1.01873	0.0267787	0.980269	-1.10695	-0.146589	0.746871	1.30855	0.387966
AGAP000669	AGAP000669		no	chrX	11840406	11841085	0.535833	-1.19744	-0.259948	0.680004	-1.15912	-0.213028	0.0507501	-1.47331	-0.559057
AGAP000670	AGAP000670	periplasmic divalent cation tolerance protein	no	chrX	11842902	11843636	0.116642	1.20581	0.270004	0.712957	-1.08461	-0.117179	0.39611	1.13218	0.179104
AGAP000671	AGAP000671	Ras-related protein Rab-10	no	chrX	11847817	11854831	0.770324	1.25061	0.322634	0.376489	1.47376	0.559501	0.355719	1.48877	0.574118
AGAP000672	AGAP000672	Obg-like ATPase 1	no	chrX	11856358	11875562	0.474352	1.32138	0.40205	0.812349	1.18057	0.239483	0.499791	1.31001	0.389573
AGAP000673	AGAP000673		no	chrX	11915871	11944615	0.997017	1.0301	0.0427837	0.955079	1.07824	0.108674	0.841321	1.1296	0.175816
AGAP000674	AGAP000674	transcription factor Sp, invertebrate	no	chrX	12009181	12017097	0.861116	1.11302	0.154478	0.982547	1.05133	0.0722141	0.39823	1.25037	0.322359
AGAP000675	AGAP000675	uncharacterized protein FAM107B	no	chrX	12037003	12060602	0.543552	1.12867	0.174624	0.975363	-1.03729	-0.0528135	0.0184146	1.36979	0.453953
AGAP000676	AGAP000676		no	chrX	12064337	12071459	0.437244	1.33826	0.42036	0.535012	1.29441	0.372297	0.228984	1.4639	0.549815
AGAP000678	AGAP000678	WD repeat-containing protein 68	no	chrX	12106376	12113232	0.971396	1.07917	0.109926	0.982361	1.06647	0.0928388	0.758537	1.18928	0.250089
AGAP000679	AGAP000679	Aminoacylase	no	chrX	12117415	12119423	0.97003	1.05309	0.0746317	0.721909	1.13147	0.178195	0.937295	1.06984	0.0973892
AGAP000680	AGAP000680		no	chrX	12119404	12120175	0.887638	1.11133	0.152288	0.991206	-1.04336	-0.0612397	0.937932	1.08795	0.121619
AGAP000681	AGAP000681	tRNA:m4X modification enzyme	no	chrX	12124481	12125898	0.996041	1.02428	0.0346108	0.957481	-1.05579	-0.0783253	0.996776	-1.02263	-0.0322876
AGAP000682	AGAP000682	MAX-like protein X	no	chrX	12128805	12130244	0.183965	1.36567	0.449614	0.219031	1.3434	0.425886	0.46427	1.2401	0.310452
AGAP000684	AGAP000684		no	chrX	12134321	12149887	0.518544	-1.39699	-0.482323	0.799117	-1.24186	-0.312501	0.741337	-1.2742	-0.34959
AGAP000685	AGAP000685		no	chrX	12160745	12170945	0.293099	1.57204	0.652642	0.0137936	2.46131	1.29943	0.100126	1.86157	0.896519
AGAP000686	AGAP000686		no	chrX	12173926	12183007	0.15494	1.50325	0.588086	0.652453	1.23278	0.301918	0.130836	1.53188	0.615301
AGAP000689	AGAP000689		no	chrX	12426459	12428308	0.666865	1.05292	0.074398	0.000205397	1.44835	0.534409	0.0431972	1.14665	0.19743
AGAP000690	AGAP000690		no	chrX	12430903	12431759	0.0483873	1.49298	0.578198	0.000215115	2.81638	1.49384	0.941343	1.07834	0.108818
AGAP000691	AGAP000691		no	chrX	12435496	12436530	0.146295	1.53586	0.619046	0.566745	1.27635	0.352021	0.245539	1.44284	0.528916
AGAP000692	CEC2	cecropin anti-microbial peptide	no	chrX	12437473	12438077	0.013125	1.24988	0.321791	0.998821	1.00888	0.0127592	0.945346	1.03324	0.0471697
AGAP000693	CEC1	cecropin anti-microbial peptide	no	chrX	12440533	12441132	0.943979	-1.16357	-0.218562	0.565981	-1.43728	-0.523345	0.524033	-1.46641	-0.552292
AGAP000694	CEC3	cecropin anti-microbial peptide	no	chrX	12442174	12442986	0.00782393	-2.57388	-1.36395	0.0136517	-2.3857	-1.25441	0.00638877	-2.64676	-1.40423
AGAP000695	AGAP000695		no	chrX	12443121	12459642	0.484888	1.18257	0.241926	0.0592344	1.38824	0.47326	0.189436	1.2801	0.356252
AGAP000696	AGAP000696		no	chrX	12474719	12486013	0.00199447	2.76952	1.46964	0.00402193	2.52437	1.33592	0.00534746	2.43539	1.28415
AGAP000697	AGAP000697		no	chrX	12519279	12536726	0.00739065	1.77141	0.824902	0.00892823	1.74405	0.80244	0.0019305	1.98998	0.992754
AGAP000698	AGAP000698		no	chrX	12541162	12542852	0.391406	-1.12396	-0.16859	0.022783	1.275	0.350492	0.215535	1.1588	0.212628
AGAP000699	AGAP000699		no	chrX	12542784	12546434	0.99999	1.00227	0.00326538	0.121878	1.19839	0.261103	0.998656	1.01156	0.0165758
AGAP000700	Vamp7	Vesicle-associated membrane protein 7	no	chrX	12548888	12556851	0.997191	1.01225	0.0175648	0.346057	-1.11368	-0.155338	0.759267	-1.06295	-0.0880756
AGAP000702	AGAP000702		no	chrX	12561091	12573050	0.0204075	1.23781	0.307792	0.899055	1.04313	0.0609217	0.0153791	1.25018	0.322141
AGAP000703	AGAP000703		no	chrX	12575442	12617811	0.507509	-1.32594	-0.407021	0.408663	-1.37527	-0.45971	0.347656	-1.40999	-0.495689
AGAP000704	AGAP000704	cell cycle control protein 50A	no	chrX	12620865	12623732	0.620639	1.07703	0.107056	0.0286748	1.21949	0.286273	0.0669741	1.18389	0.243541
AGAP000705	AGAP000705	protein DJ-1	no	chrX	12629143	12630245	0.377893	-1.31156	-0.391288	0.520791	-1.25535	-0.32809	0.0689435	-1.56961	-0.650408
AGAP000707	AGAP000707		no	chrX	12652574	12674376	0.277453	-1.16165	-0.216181	0.918717	-1.05129	-0.0721655	0.996312	1.01715	0.0245285
AGAP000708	AGAP000708	phosphorylase kinase alpha/beta subunit	no	chrX	12681512	12699139	0.990792	1.03801	0.0538177	0.981226	1.04879	0.0687294	0.998574	-1.02028	-0.0289621
AGAP000711	AGAP000711		no	chrX	12699879	12706943	0.591372	1.08582	0.118785	0.321122	1.12249	0.166699	0.209625	1.14416	0.194283
AGAP000713	AGAP000713		no	chrX	12726946	12743043	0.849061	-1.06344	-0.0887413	0.712161	-1.08493	-0.117599	0.999872	1.00545	0.00784588
AGAP000715	AGAP000715	carbonic anhydrase-related protein 10	no	chrX	12855444	12924344	0.983358	-1.03759	-0.0532312	0.989004	1.03253	0.0461807	0.908904	1.07041	0.0981607
AGAP000717	AGAP000717		no	chrX	13042228	13064106	0.920636	-1.04095	-0.0579052	0.00207318	1.36293	0.446713	0.00295562	1.34333	0.425809
AGAP000718	AGAP000718		no	chrX	13057051	13066994	0.998959	-1.0236	-0.0336471	0.00107937	2.38126	1.25172	0.00674723	1.96278	0.9729
AGAP000719	Ahcy13	Adenosylhomocysteinase	no	chrX	13067590	13073526	0.142048	1.33554	0.417426	0.799408	1.11899	0.1622	0.668317	1.15224	0.204437
AGAP000720	AGAP000720	neuronal cell adhesion molecule	no	chrX	13079473	13126404	0.988962	-1.01435	-0.0205612	0.0491575	1.14559	0.196087	0.874321	1.03488	0.0494633
AGAP000721	AGAP000721	V-type H+-transporting ATPase subunit AC39	no	chrX	13133749	13137233	0.447002	1.37173	0.455996	0.249178	1.50158	0.58648	0.229679	1.51886	0.602988
AGAP000723	AGAP000723	cytoplasmic dynein 1 light intermediate chain 2	no	chrX	13140985	13153284	0.468132	-1.28019	-0.356358	0.539675	-1.25341	-0.325864	0.690114	-1.20095	-0.26418
AGAP000724	AGAP000724		no	chrX	13154795	13157598	0.141465	1.57733	0.65748	0.0374347	1.83857	0.878585	0.302181	1.42973	0.515739
AGAP000725	AGAP000725	aryl hydrocarbon receptor interacting protein	no	chrX	13158747	13161245	0.302112	-1.21174	-0.277085	0.174373	-1.25983	-0.333229	0.340435	-1.20066	-0.263833
AGAP000726	AGAP000726		no	chrX	13162864	13170313	0.347567	1.39489	0.480156	0.169695	1.53341	0.616743	0.0852568	1.66308	0.733856
AGAP000727	AGAP000727	adenylate cyclase 1	no	chrX	13211897	13232153	0.0980682	1.34859	0.431447	0.34616	1.22434	0.292004	0.0348449	1.447	0.533062
AGAP000728	AGAP000728	wengen	no	chrX	13239846	13252845	0.610139	-1.22547	-0.293337	0.951133	-1.08949	-0.123647	0.897543	-1.11963	-0.163025
AGAP000731	AGAP000731		no	chrX	13369960	13398525	0.419752	-1.29644	-0.374553	0.985046	-1.05824	-0.0816717	0.991206	-1.04836	-0.0681295
AGAP000732	AGAP000732	Synaptic vesicle protein	no	chrX	13402163	13404976	0.232829	-1.56549	-0.646612	0.99998	1.00859	0.0123334	0.967679	1.10569	0.144946
AGAP000733	AGAP000733	UV excision repair protein RAD23	no	chrX	13411574	13414380	0.893798	1.02564	0.03652	0.666621	1.0423	0.0597715	0.309279	1.06786	0.0947189
AGAP000734	AGAP000734		no	chrX	13417984	13420227	0.0552737	1.7147	0.777958	0.799207	1.18394	0.243598	0.407271	1.34853	0.431385
AGAP000735	AGAP000735	histidyl-tRNA synthetase	no	chrX	13423329	13428590	0.701736	1.06369	0.0890827	0.976696	1.02316	0.0330362	0.610014	1.07326	0.102004
AGAP000736	AGAP000736		no	chrX	13431825	13433419	0.700575	1.33181	0.413391	0.748501	1.30229	0.381056	0.71254	1.32448	0.405429
AGAP000737	AGAP000737	protein SPT2	no	chrX	13433513	13440589	0.0396851	-1.25538	-0.328125	0.183375	-1.17343	-0.230736	0.440474	-1.1203	-0.163884
AGAP000738	AGAP000738	Suppressor of defective silencing 3 homolog	no	chrX	13456591	13458906	0.107072	2.20362	1.13988	0.251001	1.85644	0.892541	0.153271	2.05533	1.03937
AGAP000739	RpS10	40S ribosomal protein S10	no	chrX	13489256	13490740	0.502572	-1.09936	-0.136661	0.460326	-1.10496	-0.14399	0.198208	-1.151	-0.202884
AGAP000740	AGAP000740	GDP-D-glucose phosphorylase C15orf58 homolog	no	chrX	13495147	13516168	0.851642	1.05794	0.0812564	0.806374	1.06495	0.0907803	0.99983	1.00553	0.00795841
AGAP000741	AGAP000741		no	chrX	13494764	13501617	0.26299	1.20817	0.27282	0.559027	-1.13911	-0.187904	0.423798	1.16671	0.222445
AGAP000743	AGAP000743		no	chrX	13593848	13594674	0.0329464	1.70099	0.766372	0.490266	1.2728	0.348006	0.263158	1.37846	0.46306
AGAP000745	AGAP000745		no	chrX	13655961	13668060	0.00382561	1.85829	0.893974	0.000518174	2.27484	1.18576	0.0114701	1.69788	0.763739
AGAP000747	AGAP000747	mitogen-activated protein kinase kinase kinase 5	no	chrX	13679709	13699672	0.147793	1.27059	0.345504	0.120015	1.28768	0.364777	0.174565	1.25677	0.329718
AGAP000748	AGAP000748	Muscular protein 20	no	chrX	13700537	13729423	0.250286	1.34523	0.427851	0.244393	1.34855	0.431405	0.573699	1.21761	0.284057
AGAP000749	AGAP000749	Muscular protein 20	no	chrX	13712077	13714950	0.000212961	1.29659	0.374722	0.00116962	1.19087	0.252016	0.000209563	1.30374	0.38266
AGAP000750	AGAP000750		no	chrX	13719123	13721789	0.000314477	1.84674	0.88498	0.670796	1.11297	0.154419	0.124309	1.25498	0.327663
AGAP000751	AGAP000751	mitotic spindle assembly checkpoint protein MAD2	no	chrX	13733034	13734170	0.166548	1.62484	0.700301	0.258046	1.52578	0.609549	0.0586203	1.86313	0.897725
AGAP000752	AGAP000752	acyl-CoA-binding domain-containing protein 6	no	chrX	13735945	13736706	0.655383	1.07216	0.10052	0.578966	1.08056	0.111777	0.877475	1.04528	0.0638828
AGAP000754	AGAP000754		no	chrX	13740179	13748423	0.774344	-1.04915	-0.0692225	0.991251	-1.01455	-0.020833	0.267308	1.10129	0.139198
AGAP000755	AGAP000755		no	chrX	13749445	13753936	0.405888	1.07619	0.105927	0.531923	1.06484	0.0906363	0.796004	1.04255	0.0601234
AGAP000756	AGAP000756	carboxypeptidase M	no	chrX	13752966	13764965	0.553871	1.37626	0.460756	0.442679	1.44336	0.529434	0.115564	1.79861	0.846886
AGAP000757	AGAP000757	peptide-O-fucosyltransferase	no	chrX	13765206	13766963	0.269507	-1.33384	-0.415589	0.975013	-1.06403	-0.0895448	0.84104	-1.13176	-0.178571
AGAP000758	AGAP000758		no	chrX	13767197	13769847	0.548699	1.14619	0.196845	0.825436	1.0904	0.124862	0.967717	1.04675	0.0659208
AGAP000759	mRpL32	39S ribosomal protein L32, mitochondrial	no	chrX	13771893	13772921	0.979425	-1.03189	-0.0452909	0.696257	-1.09328	-0.128659	0.136607	-1.21179	-0.277138
AGAP000760	AGAP000760	alkylated DNA repair protein alkB homolog 7	no	chrX	13773040	13774708	0.9726	-1.04191	-0.0592251	0.889855	-1.07083	-0.098731	0.0870482	-1.2886	-0.365807
AGAP000762	AGAP000762		no	chrX	13786741	13788725	0.421529	1.12537	0.170398	0.99789	1.01346	0.0192876	0.739485	1.07917	0.109919
AGAP000763	AGAP000763	activin receptor type-2, invertebrate	no	chrX	13790899	13798582	0.852644	1.04656	0.0656576	0.518495	1.08323	0.11534	0.169832	1.13517	0.182908
AGAP000765	AGAP000765		no	chrX	13806369	13813289	0.00293996	1.426	0.511977	0.00115951	1.49595	0.581063	0.000412035	1.604	0.681673
AGAP000767	AGAP000767	membrane-associated progesterone receptor component 2	no	chrX	13816800	13825967	0.369566	-1.26237	-0.336139	0.941562	-1.08047	-0.111661	0.666083	-1.17208	-0.229074
AGAP000768	AGAP000768	Septin 4	no	chrX	13831596	13843473	0.000292215	1.50511	0.58987	0.0203113	1.23728	0.30717	0.0583852	1.19216	0.253584
AGAP000769	AGAP000769		no	chrX	13845732	13852853	0.0384748	-1.27073	-0.345656	0.144565	-1.19621	-0.258473	0.0940953	-1.22064	-0.287633
AGAP000770	AGAP000770	vacuole morphology and inheritance protein 14	no	chrX	13856378	13859453	0.722336	1.10039	0.138018	0.812883	1.0836	0.115826	0.336828	1.17337	0.230663
AGAP000771	AGAP000771	Vacuolar-sorting protein SNF8	no	chrX	13860400	13861778	0.0373318	1.1438	0.193839	0.0582981	1.13122	0.177878	0.0180853	1.16434	0.21951
AGAP000772	AGAP000772		no	chrX	13870127	13871264	0.0316098	-1.34844	-0.431291	0.0824817	-1.28062	-0.356845	0.528132	1.13714	0.185408
AGAP000773	AGAP000773	single-minded	no	chrX	13876218	13890911	0.974493	1.08594	0.118943	0.91114	1.13857	0.187217	0.669942	1.25396	0.326495
AGAP000774	AGAP000774	PH and SEC7 domain-containing protein	no	chrX	13891135	13913937	0.98851	1.02346	0.0334568	0.828632	1.0644	0.0900373	0.252377	1.15505	0.207954
AGAP000776	AGAP000776	myosin VI	no	chrX	13916245	13947138	0.504169	-1.10388	-0.142578	0.806031	1.06391	0.0893745	0.999998	1.00115	0.00165367
AGAP000777	AGAP000777		no	chrX	13948458	13949563	0.120104	2.02817	1.02018	0.952565	1.16218	0.216838	0.516943	1.50252	0.587385
AGAP000778	AGAP000778		no	chrX	13955834	13960990	0.358586	1.22574	0.29365	0.865575	1.096	0.132248	0.459503	1.19698	0.259404
AGAP000779	AGAP000779	zinc finger homeobox protein 1/2	no	chrX	13962712	13988433	0.58149	-1.30917	-0.388651	0.710452	-1.25008	-0.322018	0.603736	-1.29882	-0.377203
AGAP000780	AGAP000780	Yippee-like 5	no	chrX	14238573	14239414	0.000729107	1.33348	0.415197	0.959152	-1.02557	-0.0364218	0.998342	-1.00855	-0.0122786
AGAP000781	AGAP000781	mitochondrial import inner membrane translocase subunit Tim9	no	chrX	14239442	14240165	0.462361	-1.26319	-0.33707	0.633551	-1.20572	-0.269898	0.343888	-1.31041	-0.39002
AGAP000782	AGAP000782		no	chrX	14242083	14243062	0.0526451	-2.46259	-1.30018	0.278429	-1.79055	-0.840402	0.125854	-2.1001	-1.07046
AGAP000783	AGAP000783		no	chrX	14245921	14266679	0.615868	-1.07442	-0.103554	0.996678	1.01215	0.0174227	0.999321	1.00726	0.0104427
AGAP000784	AGAP000784	abhydrolase domain containing 4	no	chrX	14272803	14275118	0.359485	1.4163	0.502123	0.996193	1.04535	0.0639906	0.711125	1.24395	0.314925
AGAP000785	AGAP000785	Synaptic vesicle protein	no	chrX	14279661	14289825	0.999601	-1.0148	-0.0211983	0.639103	1.18342	0.242966	0.931294	1.08739	0.120875
AGAP000786	AGAP000786		no	chrX	14307483	14318789	0.536248	1.4748	0.560516	0.517219	1.48884	0.574184	0.427811	1.55967	0.641242
AGAP000787	AGAP000787	E3 ubiquitin-protein ligase NEDD4	no	chrX	14325021	14343038	0.953061	1.05635	0.0790844	0.771543	1.10733	0.147085	0.0641804	1.34785	0.430665
AGAP000790	AGAP000790		no	chrX	14390947	14393982	0.111295	1.32281	0.403604	0.18907	1.27429	0.349697	0.387383	1.20372	0.267504
AGAP000791	AGAP000791	Tango10	no	chrX	14411709	14416243	0.150566	1.25451	0.327126	0.316743	1.19424	0.256098	0.550965	1.14184	0.19136
AGAP000792	AGAP000792	Adenosylhomocysteinase	no	chrX	14419729	14437787	0.346771	-1.10383	-0.142519	0.133082	1.14508	0.195445	0.534689	-1.08144	-0.112955
AGAP000793	AGAP000793		no	chrX	14439438	14439960	0.42733	1.1583	0.212005	0.801954	1.08822	0.12197	0.99559	-1.02161	-0.0308428
AGAP000794	AGAP000794	NADH dehydrogenase (ubiquinone) Fe-S protein 2	no	chrX	14441808	14444177	0.325451	1.26692	0.341325	0.123919	1.37943	0.464067	0.99704	1.02689	0.0382767
AGAP000795	AGAP000795		no	chrX	14461512	14527163	0.809504	1.28362	0.360218	0.898055	1.21407	0.27985	0.50594	1.49258	0.57781
AGAP000797	AGAP000797	E3 ubiquitin-protein ligase HECW2	no	chrX	14560430	14577309	0.704026	1.18486	0.244711	0.753446	1.16861	0.224793	0.80972	1.14923	0.200671
AGAP000798	GLURIIc	ionotropic receptor GLURIIc	no	chrX	14600558	14612683	0.80751	1.14545	0.19591	0.996515	1.03264	0.0463433	0.970313	1.06907	0.0963497
AGAP000801	GLURIIb	ionotropic receptor GLURIIb	no	chrX	14618213	14733582	0.243427	2.13211	1.09228	0.526502	1.69734	0.763277	0.399049	1.85745	0.893325
AGAP000803	GLURIIa	ionotropic receptor GLURIIa	no	chrX	14738910	14744472	0.13209	1.40326	0.488781	0.217307	1.34105	0.423364	0.219124	1.33999	0.422223
AGAP000804	GPXH2	glutathione peroxidase 2	no	chrX	14745061	14754065	0.639852	1.15541	0.208401	0.144721	1.32509	0.406093	0.323529	1.24126	0.311803
AGAP000805	AGAP000805	BTB/POZ domain-containing protein KCTD16	no	chrX	14756835	14766034	0.99992	1.0089	0.0127764	0.983704	-1.05302	-0.0745344	1	-1.00036	-0.000516891
AGAP000806	AGAP000806	Angiopoietin-like 1	no	chrX	14770308	14771754	0.595867	-1.25636	-0.329247	0.996291	-1.03954	-0.0559454	0.0723871	-1.63826	-0.712169
AGAP000807	AGAP000807	helix-loop-helix transcription factor	no	chrX	14803452	14825980	0.507916	1.26805	0.342616	0.801323	1.16312	0.218004	0.999992	1.00475	0.00684071
AGAP000808	AGAP000808	DNA damage-regulated autophagy modulator protein 2	no	chrX	14827719	14830362	0.994016	-1.00902	-0.0129528	0.643817	-1.04299	-0.0607309	0.652805	-1.04243	-0.0599442
AGAP000809	AGAP000809	Proteasome 26S non-ATPase subunit 10	no	chrX	14838271	14840285	0.458245	-1.22834	-0.296705	0.408631	-1.24428	-0.315306	0.117184	-1.39677	-0.48209
AGAP000810	AGAP000810		no	chrX	14841167	14872596	0.0881401	1.46963	0.555454	0.039947	1.57244	0.653007	0.0866118	1.47184	0.557618
AGAP000812	AGAP000812	calcium binding protein	no	chrX	14874419	14903324	0.0354654	-1.45088	-0.536931	0.127864	-1.32734	-0.408535	0.0892203	-1.36189	-0.445608
AGAP000813	AGAP000813	Frataxin homolog, mitochondrial	no	chrX	14912127	14913229	0.0162187	1.5608	0.642286	0.0166893	1.55764	0.639364	0.0288838	1.49847	0.583493
AGAP000814	AGAP000814		no	chrX	14915415	14919733	0.6739	-1.16556	-0.221023	0.689397	-1.16135	-0.215806	0.842209	-1.1172	-0.159884
AGAP000815	INTB	integrin beta subunit	no	chrX	14924009	14950975	0.194199	-1.35803	-0.441519	0.742138	-1.15642	-0.209666	0.189308	-1.36127	-0.444954
AGAP000821	AGAP000821		no	chrX	15304985	15319139	0.398694	1.43855	0.524615	0.185595	1.62372	0.6993	0.317158	1.49576	0.580874
AGAP000822	AGAP000822		no	chrX	15319510	15321497	0.350789	-1.09746	-0.134172	0.305452	-1.10354	-0.142138	0.994549	-1.01331	-0.0190701
AGAP000823	AGAP000823	CD81 antigen	no	chrX	15327411	15333680	0.233681	-1.28037	-0.356565	0.606543	-1.16576	-0.221267	0.467944	-1.20107	-0.264318
AGAP000824	AGAP000824	bone morphogenetic protein 5	no	chrX	15335808	15339736	0.98349	-1.02781	-0.0395784	0.406365	-1.13158	-0.178342	0.999796	1.00641	0.00921154
AGAP000825	AGAP000825		no	chrX	15341869	15345874	0.983723	-1.01785	-0.025527	0.867254	-1.03881	-0.0549383	0.97237	-1.02151	-0.0307055
AGAP000826	AGAP000826	cap-specific mRNA (nucleoside-2'-O-)-methyltransferase 1	no	chrX	15348090	15353483	0.799006	1.05464	0.0767555	0.055645	1.18484	0.244694	0.166932	1.13979	0.188762
AGAP000829	AGAP000829	calpain-15	no	chrX	15355731	15364742	0.0667958	1.51959	0.603684	0.0652063	1.52281	0.606733	0.0816346	1.49293	0.578146
AGAP000830	CASPS7	short caspase 7	no	chrX	15365554	15371384	0.138557	-1.35692	-0.440332	0.750787	-1.13844	-0.187061	0.4852	-1.20886	-0.27365
AGAP000831	AGAP000831	DnaJ homolog subfamily C member 25	no	chrX	15375386	15376767	0.3694	-1.11591	-0.158224	0.834345	-1.05602	-0.0786333	0.376447	-1.11485	-0.15685
AGAP000832	AGAP000832	Derlin-2/3	no	chrX	15378924	15383302	0.00228476	1.21511	0.281093	0.024969	1.14682	0.197641	0.0133551	1.16371	0.218727
AGAP000833	MIP	myoinhibitory-like peptide	no	chrX	15383617	15388601	0.195558	1.2825	0.358956	0.966811	-1.05468	-0.076808	0.387964	1.21186	0.277222
AGAP000834	AGAP000834		no	chrX	15414172	15423553	0.0251742	-1.73538	-0.795251	0.687127	-1.20059	-0.263741	0.191311	-1.42331	-0.509249
AGAP000835	AGAP000835		no	chrX	15430356	15434984	0.312693	1.32505	0.406047	0.999999	-1.00243	-0.00350189	0.0929069	1.49719	0.582257
AGAP000840	AGAP000840	amiloride-sensitive sodium channel, other	no	chrX	15534977	15539716	0.0320048	2.74838	1.45858	0.0525426	2.51268	1.32922	0.0171367	3.07487	1.62052
AGAP000841	AGAP000841	Ras-related protein Rab-40	no	chrX	15540274	15549953	0.202045	-1.49513	-0.580273	0.384371	-1.37049	-0.454697	0.433213	-1.34564	-0.428289
AGAP000842	AGAP000842	NADH dehydrogenase (ubiquinone) 1 alpha subcomplex, assembly factor 1	no	chrX	15559097	15560436	0.0189978	1.28914	0.36641	0.0386833	1.25182	0.324022	0.664885	1.08671	0.119961
AGAP000843	AGAP000843	cardiolipin synthase	no	chrX	15562826	15564556	0.0224242	1.39894	0.484331	0.082308	1.29946	0.377913	0.35118	1.18446	0.244224
AGAP000844	AGAP000844	Progestin and adipoQ receptor family member 4	no	chrX	15566918	15582017	0.0536836	1.2213	0.288418	0.288013	1.13664	0.184778	0.00921305	1.30906	0.38853
AGAP000847	AGAP000847	CDC-like kinase	no	chrX	15608998	15692650	0.999858	1.00427	0.00614548	0.635499	1.07177	0.0999985	0.982147	1.02143	0.0305862
AGAP000848	AGAP000848		no	chrX	15692870	15708412	0.210031	1.08993	0.12424	0.99807	1.00721	0.0103607	0.0415717	1.13494	0.182611
AGAP000849	AGAP000849	NADH dehydrogenase (ubiquinone) 1 beta subcomplex 1	no	chrX	15717094	15717709	0.312722	-1.50002	-0.584982	0.517779	-1.36947	-0.453618	0.0781247	-1.8303	-0.872081
AGAP000850	Syx16	syntaxin 16	no	chrX	15720737	15722771	0.526777	-1.09345	-0.128892	0.253223	-1.13445	-0.181999	0.41398	-1.10817	-0.148182
AGAP000851	AGAP000851	cytochrome c oxidase subunit 6a, mitochrondrial	no	chrX	15724065	15725189	0.893674	-1.08202	-0.113724	0.943432	-1.06414	-0.0896826	0.0872221	-1.34443	-0.426992
AGAP000852	AGAP000852	Small ubiquitin-related modifier	no	chrX	15728709	15731359	0.955654	-1.02007	-0.0286741	0.560385	1.05358	0.0752945	0.333971	1.07162	0.0997887
AGAP000853	AGAP000853	gamma-glutamyltranspeptidase	no	chrX	15745790	15750215	0.999997	1.00213	0.00307179	0.174064	-1.27835	-0.354279	0.179167	1.27571	0.351296
AGAP000854	AGAP000854		no	chrX	15754261	15781429	0.892147	-1.13273	-0.179802	0.987564	-1.05896	-0.082643	0.978025	1.07227	0.100665
AGAP000855	AGAP000855		no	chrX	15783193	15784645	0.778872	1.03451	0.0489473	0.256495	1.07236	0.100794	0.0077344	-1.1554	-0.208398
AGAP000856	AGAP000856	tRNA-dihydrouridine synthase 2	no	chrX	15786439	15788887	0.290619	-1.10296	-0.141381	0.00075466	-1.34063	-0.422906	0.923593	-1.03306	-0.0469246
AGAP000857	mRpL3	39S ribosomal protein L3, mitochondrial	no	chrX	15790708	15792393	0.106679	1.18493	0.244804	0.0513348	1.21995	0.286827	0.513098	1.10005	0.137566
AGAP000858	AGAP000858		no	chrX	15833389	15836389	0.970524	1.07617	0.105912	0.655457	-1.21614	-0.282311	0.243839	1.39525	0.480524
AGAP000859	AGAP000859		no	chrX	15837887	15839184	0.722931	1.42307	0.509003	0.999665	1.03359	0.0476618	0.777975	1.37589	0.460365
AGAP000861	AGAP000861		no	chrX	15859667	15868268	0.339898	-1.1517	-0.203769	0.669779	-1.09663	-0.133073	0.835258	-1.06983	-0.0973806
AGAP000862	AGAP000862	alpha 1,3-glucosidase	no	chrX	15870646	15874557	0.0181249	1.18492	0.244788	0.00176137	1.26755	0.342043	0.0589056	1.14712	0.198015
AGAP000863	AGAP000863	lachesin	no	chrX	16012523	16035449	0.998569	1.07531	0.104753	0.96374	1.2422	0.312898	0.725234	1.61824	0.694429
AGAP000864	AGAP000864		no	chrX	16089539	16095030	0.367015	1.14588	0.196452	0.75936	-1.08246	-0.114318	0.250121	1.17181	0.228739
AGAP000865	AGAP000865		no	chrX	16101018	16147394	0.172072	-1.31006	-0.389629	0.255089	-1.26903	-0.343731	0.475854	-1.19754	-0.260071
AGAP000868	AGAP000868	beta-1,4-mannosyltransferase egghead protein	no	chrX	16163503	16183701	0.684162	-1.05426	-0.0762243	0.998897	1.00686	0.00985622	0.990245	1.01422	0.0203667
AGAP000869	AGAP000869	partitioning defective protein 3	no	chrX	16215480	16239194	0.272746	1.34754	0.430324	0.163381	1.42125	0.507157	0.155197	1.4285	0.514501
AGAP000870	AGAP000870		no	chrX	16242409	16266235	0.359441	-1.37782	-0.462387	0.277837	-1.42752	-0.513507	0.540025	-1.29217	-0.369795
AGAP000874	AGAP000874		no	chrX	16426296	16437413	0.592711	-1.17329	-0.230565	0.558888	-1.18189	-0.24109	0.422955	-1.21896	-0.285651
AGAP000875	AGAP000875		no	chrX	16519153	16537331	0.385995	1.35337	0.43656	0.366415	1.36344	0.447254	0.212133	1.46382	0.54974
AGAP000879	AGAP000879	yellow protein	no	chrX	16665773	16671544	0.617443	1.35002	0.432981	0.995323	-1.05836	-0.0818296	0.12371	1.8046	0.851677
AGAP000880	AGAP000880	suppressor of cytokine signaling, invertebrate	no	chrX	16694425	16698877	0.0779497	-1.9776	-0.983751	0.275645	-1.61608	-0.692497	0.125659	-1.83926	-0.879125
AGAP000881	AGAP000881	aldehyde dehydrogenase family 7 member A1	no	chrX	16705324	16707385	0.513438	-1.10976	-0.150251	0.00903599	1.33763	0.419684	0.44379	-1.12021	-0.163766
AGAP000882	AGAP000882	17-beta-hydroxysteroid dehydrogenase type 6 precursor	no	chrX	16708579	16711009	0.854645	1.08093	0.112274	0.873448	-1.0764	-0.106208	0.645246	1.12307	0.167443
AGAP000883	AGAP000883	elongation factor 1-gamma	no	chrX	16712626	16715100	0.507744	-1.10013	-0.137668	0.0374245	-1.23351	-0.302772	0.350864	-1.12275	-0.167035
AGAP000884	AGAP000884	ubiquitin carboxyl-terminal hydrolase 1	no	chrX	16719925	16727252	0.696928	1.26617	0.340466	0.764713	1.23352	0.302779	0.330091	1.46459	0.550494
AGAP000885	AGAP000885	aminopeptidase N	no	chrX	16729033	16734077	0.410479	1.4277	0.513694	0.299055	1.50596	0.590684	0.155102	1.6603	0.731442
AGAP000886	AGAP000886	Palmitoyltransferase	no	chrX	16737314	16741889	0.093032	-1.24893	-0.320692	0.476093	-1.13501	-0.182704	0.0934718	-1.24863	-0.320343
AGAP000887	AGAP000887	Xaa-Pro aminopeptidase	no	chrX	16743686	16745698	0.615515	1.07677	0.106713	0.707594	1.0666	0.0930181	0.984261	1.02128	0.0303802
AGAP000889	AGAP000889	Coactosin-like protein	no	chrX	16748348	16758001	0.000638298	-1.4545	-0.540526	0.782455	-1.06351	-0.0888395	0.00468479	-1.32768	-0.40891
AGAP000890	mRpS29	28S ribosomal protein S29, mitochondrial	no	chrX	16762946	16764551	0.43646	-1.13827	-0.186838	0.963354	1.04023	0.0569038	0.158628	-1.20826	-0.272928
AGAP000891	AGAP000891	phosphatidylinositide phosphatase SAC1	no	chrX	16768557	16772936	0.140282	-1.29735	-0.375565	0.094262	-1.33276	-0.414415	0.152695	-1.28972	-0.367054
AGAP000893	AGAP000893		no	chrX	16800040	16835110	0.913553	-1.03192	-0.0453329	0.0395708	-1.16193	-0.216519	0.910198	1.03239	0.0459948
AGAP000894	AGAP000894		no	chrX	16897046	16943268	0.841246	1.05728	0.0803509	0.996142	1.01489	0.0213251	0.907493	1.04601	0.0649033
AGAP000896	AGAP000896		no	chrX	16949437	16950371	0.236869	-1.29515	-0.373117	0.0480571	-1.46903	-0.554865	0.303694	-1.26642	-0.34076
AGAP000897	AGAP000897	coiled-coil-helix-coiled-coil-helix domain-containing protein 2, mitochondrial	no	chrX	16954635	16956590	0.02285	1.13436	0.181885	0.00559115	1.16911	0.225406	0.969326	1.01655	0.0236874
AGAP000898	AGAP000898	slingshot	no	chrX	16959266	16980438	0.0937338	1.1985	0.26123	0.792461	-1.06653	-0.0929203	0.0182471	1.28045	0.35665
AGAP000899	AGAP000899		no	chrX	16991719	17001711	0.388027	1.16209	0.216721	0.227744	1.20361	0.267365	0.0584493	1.29905	0.377461
AGAP000900	AGAP000900	Protein-tyrosine sulfotransferase	no	chrX	17009071	17025050	0.000655122	-1.26318	-0.337059	0.00974888	-1.17329	-0.230561	0.0831957	-1.11529	-0.157418
AGAP000901	AGAP000901	alanine transaminase	no	chrX	17028551	17042220	0.527225	1.12725	0.172808	0.00569924	1.43882	0.524885	0.63616	1.10914	0.149447
AGAP000903	AGAP000903	deltex	no	chrX	17044954	17052540	0.69523	-1.15195	-0.204074	0.716776	-1.14636	-0.197058	0.405291	-1.2309	-0.299711
AGAP000908	AGAP000908	dynactin 4	no	chrX	17125043	17134310	0.838916	1.07974	0.110688	0.61416	1.12147	0.16539	0.64853	1.11538	0.157541
AGAP000909	AGAP000909	endoplasmic reticulum resident protein 44 precursor	no	chrX	17143168	17148449	0.0778006	-1.14588	-0.196461	0.727729	-1.05387	-0.0757008	0.186437	-1.11527	-0.157392
AGAP000911	AGAP000911		no	chrX	17155341	17156810	0.137302	1.27021	0.345068	0.344088	1.19296	0.254548	0.357264	1.18952	0.250384
AGAP000912	AGAP000912	Sorting nexin-25	no	chrX	17165316	17171737	0.0946084	-1.37253	-0.456836	0.530987	-1.18424	-0.243964	0.0848922	-1.38341	-0.468226
AGAP000913	AGAP000913	G protein-coupled receptor 107	no	chrX	17173441	17179958	0.0828067	-1.09209	-0.127091	0.950681	1.01755	0.0250978	0.0844508	-1.09167	-0.126534
AGAP000915	AGAP000915		no	chrX	17181507	17262751	0.943906	1.05721	0.0802646	0.931285	-1.0618	-0.0865111	0.771103	-1.10192	-0.140024
AGAP000923	AGAP000923	SWI/SNF-related matrix-associated actin-dependent regulator of chromatin	no	chrX	17404252	17406609	0.0749887	1.25989	0.333303	0.125353	1.22735	0.295544	0.101279	1.24094	0.311428
AGAP000924	AGAP000924		no	chrX	17411652	17417652	0.415099	-1.15368	-0.206238	0.838832	-1.07713	-0.107189	0.98073	-1.03442	-0.0488167
AGAP000926	AGAP000926	inositol hexakisphosphate/diphosphoinositol-pentakisphosphate kinase	no	chrX	17445750	17471498	0.479227	1.34942	0.432343	0.214547	1.52434	0.608184	0.284501	1.46549	0.55138
AGAP000927	AGAP000927	myosin regulatory light chain, invertebrate	no	chrX	17495729	17498912	0.999304	1.0055	0.00791836	0.589128	1.05757	0.0807543	0.999896	-1.00291	-0.00419331
AGAP000928	Pex10	peroxin 10	no	chrX	17501556	17503013	0.0982004	1.17528	0.233001	0.997481	1.01203	0.0172462	0.155553	1.15452	0.207288
AGAP000929	CTLSE1	C-type lectin (CTL) - selectin like	no	chrX	17503387	17529477	0.0137624	1.94192	0.957482	0.00759579	2.06609	1.04691	0.0345104	1.76703	0.821326
AGAP000930	AGAP000930	coronin	no	chrX	17570358	17588649	0.389841	-1.28659	-0.363547	0.996263	-1.03369	-0.0477991	0.332334	-1.31089	-0.39055
AGAP000931	AGAP000931	UPF0729 protein AGAP000931	no	chrX	17592232	17593302	0.986878	1.02284	0.0325861	0.549086	1.09666	0.133113	0.648459	-1.08395	-0.116301
AGAP000932	AGAP000932	Rap guanine nucleotide exchange factor (GEF) 1	no	chrX	17600517	17626487	0.521215	1.21587	0.281989	0.25816	1.31284	0.392695	0.176074	1.36042	0.444047
AGAP000933	APG10	autophagy related gene	no	chrX	17655702	17657067	0.580922	1.07279	0.101374	0.00479517	-1.26406	-0.338069	0.991998	-1.01527	-0.0218596
AGAP000934	AGAP000934	2-(3-amino-3-carboxypropyl)histidine synthase subunit 2	no	chrX	17661034	17663007	0.956378	-1.02704	-0.0384865	0.816626	-1.04742	-0.0668378	0.999923	1.00319	0.00459909
AGAP000935	AGAP000935	mitochondrial processing peptidase	no	chrX	17669189	17671445	0.378024	1.18291	0.242334	0.215749	1.23161	0.300543	0.935569	-1.0602	-0.0843306
AGAP000938	AGAP000938		no	chrX	17997227	18009612	0.750023	1.11614	0.158519	0.450854	1.18229	0.241582	0.985121	1.03859	0.0546279
AGAP000939	AGAP000939	platelet-activating factor acetylhydrolase IB subunit beta/gamma	no	chrX	18120046	18126678	0.518715	-1.1466	-0.197358	0.993813	-1.02528	-0.0360127	0.93489	1.05848	0.0819988
AGAP000940	CTL7	C-type lectin (CTL)	no	chrX	18134183	18241342	0.206305	-1.19755	-0.260091	0.264425	-1.18039	-0.239264	0.149709	-1.21897	-0.285667
AGAP000941	AGAP000941		no	chrX	18244403	18251267	0.508277	1.24336	0.31424	0.243129	1.3563	0.43968	0.365495	1.29651	0.374633
AGAP000942	AGAP000942	Uncharacterized Nudix hydrolase NudL	no	chrX	18252084	18253792	0.430061	1.14461	0.194858	0.0367253	1.31106	0.390737	0.608013	1.11373	0.155398
AGAP000943	AGAP000943	chloride intracellular channel	no	chrX	18254537	18268004	0.13701	-1.13548	-0.183299	0.236117	1.11417	0.155967	0.647623	1.0656	0.0916729
AGAP000945	AGAP000945	sn1-specific diacylglycerol lipase	no	chrX	18283564	18295631	0.966098	-1.05253	-0.0738649	0.986077	1.03824	0.0541396	0.944812	-1.06293	-0.0880461
AGAP000948	AGAP000948	protein YIPF	no	chrX	18319644	18321016	0.971818	1.04266	0.0602684	0.0808828	1.29657	0.374702	0.564549	1.1368	0.184983
AGAP000949	AGAP000949	transmembrane emp24 domain-containing protein 3 precursor	no	chrX	18321426	18324357	0.237831	1.0829	0.114895	0.901803	1.02742	0.0390215	0.999946	-1.00212	-0.00305653
AGAP000950	mRpL9	39S ribosomal protein L9, mitochondrial	no	chrX	18326878	18328426	0.0217214	1.38073	0.465434	0.011939	1.42595	0.511926	0.715462	1.10487	0.143874
AGAP000951	AGAP000951		no	chrX	18328709	18330466	0.875872	1.09164	0.126498	0.954741	1.06184	0.0865612	0.598678	1.16028	0.214469
AGAP000952	RpL37	60S ribosomal protein L37	no	chrX	18333059	18335365	0.341225	-1.43164	-0.517672	0.473365	-1.3565	-0.439894	0.100256	-1.68905	-0.756211
AGAP000953	RpL10-1	60S ribosomal protein L10-1	no	chrX	18339714	18342746	0.0749295	1.21077	0.275922	0.971484	1.03085	0.043828	0.489966	1.10746	0.14725
AGAP000954	AGAP000954	phosphoribosyl pyrophosphate synthetase-associated protein 2	no	chrX	18343379	18352636	0.0389999	1.3502	0.433173	0.500494	-1.14891	-0.200266	0.0290801	1.37233	0.456622
AGAP000955	AGAP000955		no	chrX	18353711	18361857	0.48152	1.28523	0.362022	0.155502	1.47637	0.562054	0.0506975	1.65579	0.727523
AGAP000958	AGAP000958	calcium-binding mitochondrial carrier protein Aralar1	no	chrX	18369491	18382580	0.0351418	1.16383	0.218881	0.196479	1.10758	0.147412	0.12556	1.12275	0.167037
AGAP000960	AGAP000960	STAM-binding protein	no	chrX	18383970	18387161	0.967152	1.02313	0.0329828	0.825004	1.04403	0.0621614	0.994506	1.01244	0.0178308
AGAP000961	AGAP000961		no	chrX	18390406	18413125	0.377831	-1.48468	-0.570151	0.563751	-1.36835	-0.452438	0.239926	-1.60496	-0.682541
AGAP000964	AGAP000964		no	chrX	18531766	18534558	0.063614	-1.49851	-0.58353	0.159043	-1.38412	-0.468966	0.152281	-1.38958	-0.474647
AGAP000965	AGAP000965	ELAV (embryonic lethal, abnormal vision Drosophila)-like	no	chrX	18536780	18551315	0.34918	-1.20545	-0.269568	0.767936	-1.1103	-0.150948	0.061444	-1.35931	-0.442876
AGAP000967	AGAP000967	estrogen receptor binding site associated antigen 9 variant 1	no	chrX	18569272	18570787	0.0884728	-1.22516	-0.292965	0.554352	-1.1092	-0.149521	0.643863	-1.09612	-0.132404
AGAP000968	AGAP000968		no	chrX	18580874	18587921	0.26598	-1.22212	-0.28938	0.595102	-1.1414	-0.190808	0.106559	-1.29928	-0.37771
AGAP000969	AGAP000969	tropomodulin	no	chrX	18590129	18616690	0.471685	1.25354	0.326009	0.0983324	1.47614	0.561832	0.323943	1.3116	0.391331
AGAP000970	AGAP000970	DnaJ homolog subfamily C	no	chrX	18631663	18639983	0.577599	-1.34129	-0.423621	0.649754	-1.30442	-0.383413	0.548155	-1.35678	-0.440188
AGAP000971	AGAP000971	prolyl 4-hydroxylase	no	chrX	18640145	18648212	0.903374	-1.03756	-0.053196	0.60625	-1.0706	-0.0984249	0.856279	-1.04405	-0.0621958
AGAP000973	AGAP000973	neutral ceramidase	no	chrX	18649631	18659609	0.0867409	1.21599	0.28213	0.973043	-1.03195	-0.0453796	0.742173	1.07818	0.108599
AGAP000974	AGAP000974		no	chrX	18709137	18774786	0.737778	-1.1785	-0.236955	0.87802	-1.1262	-0.171469	0.443652	-1.28026	-0.356442
AGAP000975	AGAP000975		no	chrX	18782828	18784299	0.0428272	1.17641	0.234394	0.749706	1.05481	0.0769825	0.174031	1.12489	0.169786
AGAP000977	AGAP000977	RNA-binding motif protein, X-linked 2	no	chrX	18793797	18794593	0.407506	-1.41823	-0.504086	0.1416	-1.66218	-0.733073	0.476939	-1.37833	-0.46292
AGAP000978	AGAP000978	origin recognition complex subunit 5	no	chrX	18801785	18803385	0.0990739	1.47807	0.563714	0.997657	-1.02869	-0.0408025	0.41557	1.27547	0.351031
AGAP000979	AGAP000979	DNA polymerase gamma 2	no	chrX	18803398	18805616	0.00282657	1.42789	0.513885	0.00138546	1.48068	0.566259	0.0991449	1.21684	0.28314
AGAP000981	AGAP000981	nuclear receptor interaction protein	no	chrX	18817350	18822394	0.812121	-1.05388	-0.0757046	0.307466	1.11439	0.156257	0.229027	-1.12809	-0.173886
AGAP000982	AGAP000982	uncharacterized protein Enpp4	no	chrX	18824363	18831794	0.127615	-1.13824	-0.186805	0.121064	-1.14023	-0.189321	0.984255	-1.01912	-0.0273285
AGAP000983	AGAP000983		no	chrX	18833586	18838079	0.651825	-1.08124	-0.112685	0.765414	-1.06691	-0.0934391	0.800845	-1.06214	-0.086977
AGAP000984	AGAP000984		no	chrX	18880492	18916461	0.0836236	-1.32077	-0.401379	0.1408	-1.2778	-0.353661	0.347314	-1.19878	-0.26157
AGAP000985	AGAP000985	ARP2 actin-related protein 2 homolog	no	chrX	18918716	18925106	0.693793	1.13396	0.181371	0.417035	1.19913	0.261991	0.359334	1.21527	0.281273
AGAP000991	AGAP000991	seryl-tRNA synthetase	no	chrX	18974106	18975611	0.0259381	1.28075	0.356993	0.757949	1.0759	0.105541	0.106354	1.20505	0.269092
AGAP000992	AGAP000992		no	chrX	18976858	18980274	0.0934056	1.55546	0.637346	0.752256	1.1851	0.245003	0.0396971	1.69372	0.760192
AGAP000994	AGAP000994	lysosomal Pro-X carboxypeptidase	no	chrX	18982547	18985069	0.00163785	1.32135	0.402011	0.0728268	1.16509	0.22044	0.151706	1.13657	0.184689
AGAP000995	AGAP000995	trafficking protein particle complex 1	no	chrX	18984372	18985864	0.00816026	1.32872	0.410042	0.0113886	1.31053	0.390155	0.0340152	1.25347	0.325925
AGAP000996	AGAP000996		no	chrX	18992649	18996428	0.895913	-1.14459	-0.194828	0.228489	-1.48298	-0.5685	0.670344	-1.24796	-0.319574
AGAP000997	AGAP000997	mitogen-activated protein kinase kinase 1 interacting protein 1	no	chrX	18996231	18997417	0.555452	-1.23031	-0.299026	0.235873	-1.36496	-0.448857	0.170217	-1.41104	-0.496761
AGAP000998	AGAP000998	insulin-like growth factor 2 receptor	no	chrX	18997447	19100981	0.120067	-1.16398	-0.219062	0.136359	1.15831	0.212022	0.308142	-1.11995	-0.163434
AGAP000999	TOLL5A	TOLL-like receptor 5A	no	chrX	19002931	19007726	0.990857	-1.03243	-0.0460396	0.257209	-1.23742	-0.307334	0.997137	1.02182	0.0311394
AGAP001002	AGAP001002	Toll protein	no	chrX	19051024	19053122	0.0030097	-4.58847	-2.19801	0.0901911	-2.37608	-1.24858	0.00655852	-3.92588	-1.97302
AGAP001004	TOLL1A	TOLL-like receptor 1A	no	chrX	19056467	19076633	0.00806878	1.78019	0.832029	0.0680144	1.4918	0.577051	0.00125384	2.10741	1.07547
AGAP001006	AGAP001006		no	chrX	19098793	19099400	0.000882365	3.97035	1.98927	0.000388451	4.8323	2.27271	0.116396	1.86459	0.898858
AGAP001007	AGAP001007		no	chrX	19110553	19111497	0.244844	-1.24089	-0.31137	0.551132	-1.15771	-0.211268	0.0226561	-1.44993	-0.535986
AGAP001010	AGAP001010	chondroitin sulfate synthase	no	chrX	19263889	19274667	0.0283893	1.57122	0.651882	0.0802506	1.44643	0.532497	0.0285997	1.5703	0.651044
AGAP001011	AGAP001011		no	chrX	19351376	19355452	0.824419	1.10418	0.14298	0.280853	1.24355	0.314465	0.898125	1.08293	0.114938
AGAP001014	AGAP001014		no	chrX	19408610	19411429	0.994378	1.05663	0.0794728	0.952329	1.12248	0.166696	0.744208	1.25213	0.324382
AGAP001015	AGAP001015	notch gene homolog 1	no	chrX	19493025	19568646	0.20941	-1.32871	-0.41003	0.521988	-1.20934	-0.27422	0.700737	-1.15969	-0.213743
AGAP001019	AGAP001019	polycomb-like protein 2	no	chrX	19573981	19581032	0.325203	-1.21348	-0.279147	0.711375	-1.1232	-0.167615	0.999602	-1.01137	-0.0163097
AGAP001021	AGAP001021	dihydropyrimidine dehydrogenase (NADP+)	no	chrX	19597158	19604587	0.402854	1.1387	0.18739	0.0680732	1.25012	0.322062	0.980586	1.03083	0.0438118
AGAP001022	GPRCCK1	putative gastrin/cholecystokinin receptor 1	no	chrX	19618085	19643842	0.245956	1.19609	0.258321	0.999999	-1.00135	-0.00194788	0.945234	1.05068	0.0713201
AGAP001023	AGAP001023	myofilin variant B	no	chrX	19654476	19663046	0.92538	1.07241	0.100857	0.906497	-1.07911	-0.109841	0.554607	1.16506	0.220399
AGAP001025	AGAP001025	protein msta, isoform A	no	chrX	19712891	19718165	0.00430736	1.62663	0.701884	0.0103284	1.53609	0.619264	0.00920996	1.54751	0.62995
AGAP001026	AGAP001026	carboxypeptidase A	no	chrX	19721319	19723125	0.189165	1.27649	0.352186	0.0332645	1.436	0.522058	0.107698	1.3285	0.409801
AGAP001027	AGAP001027	sugar transporter ERD6-like 7	no	chrX	19726632	19737089	0.172123	1.36894	0.453058	0.00438474	1.85771	0.893527	0.13412	1.39977	0.485194
AGAP001028	AGAP001028		no	chrX	19742305	19746392	0.701801	1.25227	0.324541	0.630089	1.28468	0.361414	0.45532	1.36894	0.45306
AGAP001029	AGAP001029		no	chrX	19764234	19772141	0.0806678	-1.25934	-0.33267	0.661975	-1.10453	-0.143433	0.168077	-1.2116	-0.276918
AGAP001030	Syx4	syntaxin 4	no	chrX	19773821	19776214	0.97436	-1.02281	-0.0325422	0.426054	1.08883	0.122782	0.610685	1.06961	0.0970821
AGAP001031	AGAP001031	INO80 complex subunit E	no	chrX	19776261	19778545	0.156081	-1.14056	-0.189742	0.0876239	-1.16406	-0.219163	0.450057	-1.09215	-0.127171
AGAP001032	AGAP001032	Interferon-related developmental regulator 1	no	chrX	19780013	19785723	0.406546	-1.09447	-0.130226	0.999693	1.00536	0.00771713	0.811681	-1.0508	-0.0714865
AGAP001033	AGAP001033	Protein mab-21-like	no	chrX	19813893	19815888	0.00865826	1.4061	0.491704	0.149466	1.21898	0.285678	0.0198153	1.34959	0.432525
AGAP001034	AGAP001034	protein mab-21	no	chrX	19831731	19835523	0.0629966	-1.23307	-0.30226	0.589594	-1.09951	-0.13686	0.0476666	-1.24797	-0.319587
AGAP001035	AGAP001035	rapamycin-insensitive companion of mTOR	no	chrX	19922910	19930324	0.981169	-1.03248	-0.0461073	0.999872	1.0061	0.00877857	0.983336	-1.0311	-0.0441885
AGAP001036	AGAP001036	G protein beta subunit-like	no	chrX	19935927	19937664	0.0459626	1.3865	0.471444	0.356315	1.20454	0.268487	0.0545753	1.3716	0.455863
AGAP001037	AGAP001037	Xaa-Pro aminopeptidase	no	chrX	19938332	19941402	0.966329	1.02645	0.0376577	0.0148812	1.2311	0.299946	0.999996	1.00127	0.00183296
AGAP001038	AGAP001038	cholesterol 7-dehydrogenase	no	chrX	19963079	19989324	0.935696	1.13301	0.180166	0.759455	1.23591	0.305577	0.192673	1.58635	0.665714
AGAP001040	AGAP001040		no	chrX	20051826	20053170	0.0976089	-1.79455	-0.843619	0.132083	-1.72079	-0.78307	0.0891825	-1.8168	-0.861399
AGAP001041	AGAP001041	E3 ubiquitin-protein ligase MARCH5	no	chrX	20061484	20063037	0.772784	1.05477	0.07693	0.998803	1.00829	0.0119152	0.766437	-1.05546	-0.077878
AGAP001042	AGAP001042	cytochrome b5 domain-containing protein 2 homolog	no	chrX	20063115	20064156	0.286721	-1.34042	-0.422681	0.67865	-1.19276	-0.254299	0.301337	-1.33297	-0.414642
AGAP001043	arm	Armadillo segment polarity protein	no	chrX	20100627	20158206	0.864977	1.1492	0.200624	0.705662	1.21511	0.281083	0.651885	1.23566	0.305282
AGAP001044	AGAP001044		no	chrX	20161491	20162678	0.240408	1.49697	0.58205	0.800811	1.20087	0.264084	0.220798	1.51441	0.598758
AGAP001045	AGAP001045	DNA-directed RNA polymerase I subunit RPA49	no	chrX	20172573	20174282	0.0237572	-1.25536	-0.328098	0.0120763	-1.28848	-0.365674	0.0113404	-1.29163	-0.369195
AGAP001046	AGAP001046	Abl interactor 2	no	chrX	20392220	20415876	0.255124	-1.11594	-0.158255	0.999941	1.00309	0.00445175	0.664996	-1.06668	-0.0931292
AGAP001047	AGAP001047	inositol polyphosphate 1-phosphatase	no	chrX	20424066	20427902	0.125236	-1.72612	-0.787533	0.415467	-1.43335	-0.519392	0.0931209	-1.79765	-0.846109
AGAP001048	AGAP001048		no	chrX	20588919	20748760	0.316709	-1.53349	-0.616822	0.73247	-1.27772	-0.353571	0.053058	-2.00245	-1.00177
AGAP001050	AGAP001050	chondroitin polymerizing factor	no	chrX	20944180	20955989	0.0579228	-2.36379	-1.2411	0.286483	-1.75197	-0.808979	0.0402037	-2.51802	-1.33229
AGAP001051	AGAP001051		no	chrX	20951119	20953313	0.180314	-1.87606	-0.907705	0.392277	-1.60269	-0.680492	0.136803	-1.97285	-0.980279
AGAP001052	AGAP001052	ubiquitin carboxyl-terminal hydrolase 2/21	no	chrX	20969559	21116865	0.794707	-1.12215	-0.16626	0.836751	1.11028	0.150922	0.254523	-1.27864	-0.354613
AGAP001053	AGAP001053		no	chrX	21343435	21367564	0.346923	-1.84459	-0.8833	0.916968	-1.25279	-0.325142	0.274721	-1.95854	-0.969775
AGAP001056	AGAP001056	ubiquitin-conjugating enzyme E2 L3	no	chrX	21755596	21762662	0.152203	-2.15707	-1.10908	0.383891	-1.74173	-0.800524	0.117864	-2.27477	-1.18572
AGAP001057	AGAP001057	ATP-dependent RNA helicase DDX10/DBP4	no	chrX	21769838	21772242	0.148872	-1.94449	-0.959395	0.281241	-1.72229	-0.784327	0.163606	-1.91136	-0.9346
AGAP001058	AGAP001058	palmitoyl-protein thioesterase	no	chrX	21772338	21773934	0.194879	-1.73973	-0.798861	0.573751	-1.40324	-0.488765	0.148119	-1.82076	-0.864542
AGAP001061	AGAP001061		no	chrX	22103315	22234797	0.948344	-1.09237	-0.127466	0.323713	-1.34276	-0.425202	0.252572	-1.38249	-0.467267
AGAP001064	AGAP001064	Transmembrane emp24 domain-containing protein 10 precursor	no	chrX	22293009	22319374	0.171147	-2.13515	-1.09434	0.510558	-1.62287	-0.698546	0.154891	-2.18196	-1.12562
AGAP001065	AGAP001065	glycine hydroxymethyltransferase	no	chrX	22324224	22330158	0.728967	-1.08696	-0.120297	0.984157	1.02869	0.0408115	0.813285	-1.07327	-0.102007
AGAP001068	AGAP001068	ubiquitin-conjugating enzyme E2 H	no	chrX	22390512	22416767	0.124802	-1.55613	-0.637958	0.665304	-1.23409	-0.303449	0.0452819	-1.73653	-0.796207
AGAP001069	AGAP001069		no	chrX	22455074	22488471	0.0755462	-2.16617	-1.11515	0.515034	-1.49259	-0.577814	0.0965379	-2.07835	-1.05544
AGAP001070	AGAP001070	DnaJ-like protein subfamily C	no	chrX	22496341	22563331	0.0539177	-2.0574	-1.04082	0.426693	-1.47508	-0.560792	0.104831	-1.86708	-0.900782
AGAP001073	AGAP001073		no	chrX	22747835	22848119	0.116464	-1.77536	-0.828113	0.375	-1.47793	-0.563579	0.0917715	-1.83599	-0.876559
AGAP001081	AGAP001081	Wiskott-Aldrich syndrome protein	no	chrX	23370755	23374875	0.665588	1.31257	0.392395	0.402071	1.4669	0.552774	0.457241	1.43066	0.516681
AGAP001082	AGAP001082	saposin	no	chrX	23455889	23493707	0.0666867	-2.2727	-1.18441	0.364121	-1.64689	-0.71974	0.0636798	-2.29081	-1.19586
AGAP001083	AGAP001083		no	chrX	23498802	23501429	0.0441419	-1.44239	-0.528458	0.0886876	-1.37306	-0.457396	0.0541226	-1.42198	-0.507904
AGAP001090	AGAP001090	Breast carcinoma amplified sequence 3	no	chrX	23832462	23862691	0.00317133	-1.436	-0.522056	0.0439616	-1.27163	-0.346676	0.0021049	-1.46595	-0.551835
AGAP001091	AGAP001091	N-terminal kinase-like protein	no	chrX	23957193	23998340	0.0683578	-1.57346	-0.653937	0.183921	-1.42564	-0.511613	0.0498361	-1.62143	-0.697263
AGAP001092	AGAP001092		no	chrX	24086190	24087589	0.144283	-2.01975	-1.01417	0.324335	-1.71387	-0.777261	0.10881	-2.12852	-1.08985
AGAP001093	AGAP001093	fos-like antigen, invertebrate	no	chrX	24094799	24142048	0.00360592	-2.33624	-1.22419	0.0477842	-1.75835	-0.814223	0.0203902	-1.92825	-0.947292
AGAP001094	run	runt	no	chrX	24231498	24256349	0.641877	-1.19293	-0.254512	0.690911	-1.17811	-0.236471	0.330838	-1.29987	-0.378368
AGAP001096	AGAP001096		no	chr2R	3426	9985	0.120797	-1.94453	-0.959422	0.190368	-1.79823	-0.846577	0.0861331	-2.05577	-1.03968
AGAP001097	AGAP001097	Elongation of very long chain fatty acids protein	no	chr2R	18496	19579	0.617289	-1.43988	-0.525944	0.406784	-1.61026	-0.687295	0.36039	-1.65601	-0.727715
AGAP001098	AGAP001098	DAMOX	no	chr2R	19797	21866	0.420526	-1.411	-0.496716	0.362143	-1.44763	-0.53369	0.280525	-1.50791	-0.592555
AGAP001099	AGAP001099	Polybromo-1	no	chr2R	21882	31394	0.0164138	-1.67962	-0.748132	0.0953817	-1.45051	-0.536559	0.0386935	-1.56499	-0.646155
AGAP001100	AGAP001100		no	chr2R	35618	54157	0.0556912	-1.59617	-0.674616	0.187306	-1.4174	-0.503247	0.0453132	-1.62723	-0.702417
AGAP001102	AGAP001102	C-myc promoter-binding protein	no	chr2R	64628	73019	0.0522444	-1.65497	-0.726809	0.278818	-1.38399	-0.468838	0.0593796	-1.63397	-0.708383
AGAP001103	AGAP001103	mitogen-activated protein kinase kinase 1	no	chr2R	73674	75980	0.0935983	-2.07328	-1.05192	0.281795	-1.69957	-0.765167	0.0919985	-2.07931	-1.05611
AGAP001104	AGAP001104	chromatin assembly factor 1 subunit A	no	chr2R	80795	84647	0.0943881	-2.35435	-1.23533	0.177132	-2.0696	-1.04935	0.267396	-1.88943	-0.917953
AGAP001106	AGAP001106	Disconnected protein	no	chr2R	212357	229642	0.285115	-1.37399	-0.458371	0.486649	-1.28024	-0.356419	0.568427	-1.24945	-0.321294
AGAP001107	AGAP001107		no	chr2R	263675	267184	0.0625452	-2.1829	-1.12625	0.214471	-1.77131	-0.824813	0.0665923	-2.16093	-1.11165
AGAP001108	AGAP001108	mitochondrial import inner membrane translocase subunit TIM50-C	no	chr2R	267215	268641	0.347689	-1.20432	-0.268218	0.491586	-1.1685	-0.224656	0.114758	-1.30345	-0.382338
AGAP001109	AGAP001109	protein-tyrosine phosphatase	no	chr2R	268850	287264	0.136879	-1.39499	-0.480256	0.258208	-1.31591	-0.396063	0.09951	-1.43384	-0.51988
AGAP001110	AGAP001110	Sorting nexin family member 27 isoform 1	no	chr2R	288098	293321	0.202952	-1.1741	-0.231553	0.269334	-1.1571	-0.210509	0.861728	-1.06102	-0.0854468
AGAP001111	AGAP001111		no	chr2R	297230	307923	0.281394	1.10977	0.150258	0.104345	1.1497	0.201252	0.412128	1.09233	0.127405
AGAP001112	AGAP001112		no	chr2R	301617	303190	0.960537	1.15145	0.203446	0.979807	1.1178	0.160668	0.974519	-1.12838	-0.174253
AGAP001113	AGAP001113	A disintegrin and metalloproteinase with thrombospondin motifs 18	no	chr2R	307059	326058	0.899929	-1.11313	-0.15462	0.795278	-1.15407	-0.206737	0.980691	-1.06082	-0.0851765
AGAP001116	AGAP001116	D-amino-acid oxidase	no	chr2R	372675	374369	0.836858	-1.1612	-0.215618	0.985181	-1.06379	-0.0892143	0.992372	-1.05053	-0.0711117
AGAP001117	Gr37	gustatory receptor 37	no	chr2R	374651	384172	0.0823668	-1.51398	-0.598346	0.102446	-1.48364	-0.56914	0.0568226	-1.56611	-0.647182
AGAP001118	AGAP001118		no	chr2R	410549	430291	0.999849	-1.00675	-0.00970173	0.99667	-1.01872	-0.0267582	0.767679	-1.09027	-0.124684
AGAP001124	AGAP001124	Aminomethyltransferase	no	chr2R	451594	453027	0.1303	-1.81275	-0.858183	0.384688	-1.50915	-0.593734	0.107561	-1.86643	-0.900285
AGAP001126	dpr8	defective proboscis extension response 8	no	chr2R	504905	511603	0.425565	1.56682	0.647839	0.94029	1.17475	0.232352	0.695987	1.36758	0.451625
AGAP001127	AGAP001127	P37NB protein	no	chr2R	514772	517415	0.715905	-1.45763	-0.543625	0.985049	-1.13043	-0.17687	0.775538	-1.40276	-0.488273
AGAP001130	AGAP001130	poly(A) RNA polymerase GLD2	no	chr2R	545598	552364	0.0554558	-1.68221	-0.75036	0.0518296	-1.69409	-0.760514	0.140143	-1.52307	-0.606984
AGAP001132	AGAP001132		no	chr2R	552768	555177	0.437837	-1.29055	-0.367983	0.411005	-1.30159	-0.380278	0.773895	-1.17055	-0.227189
AGAP001133	AGAP001133	regulator of nonsense transcripts 1	no	chr2R	555228	560479	0.077947	-1.24355	-0.314464	0.363859	-1.14683	-0.197649	0.0494398	-1.27052	-0.345425
AGAP001134	mRpS30	28S ribosomal protein S30, mitochondrial	no	chr2R	560788	562642	0.0944048	-1.29061	-0.368051	0.10044	-1.28587	-0.36275	0.0499804	-1.33901	-0.421164
AGAP001135	AGAP001135	DNA replication licensing factor MCM3	no	chr2R	562756	565559	0.275608	1.4778	0.56345	0.947981	1.11653	0.159024	0.515202	1.33559	0.417474
AGAP001136	AGAP001136	tetratricopeptide repeat protein 35	no	chr2R	565690	567393	0.0323346	-1.87574	-0.907456	0.176066	-1.53923	-0.62221	0.0551786	-1.76597	-0.82046
AGAP001137	Gr59	gustatory receptor 59	no	chr2R	567440	568742	0.988523	-1.07743	-0.107597	0.563864	-1.36723	-0.451256	0.653535	-1.31852	-0.39892
AGAP001138	ATPsynB	F-type H+-transporting ATPase subunit b	no	chr2R	568907	570507	0.158665	-1.49329	-0.578493	0.457508	-1.30672	-0.385954	0.016682	-1.88625	-0.915519
AGAP001139	mRpL19	39S ribosomal protein L19, mitochondrial	no	chr2R	570584	572350	0.109159	-1.56629	-0.647347	0.283106	-1.402	-0.487487	0.0872625	-1.60453	-0.682149
AGAP001140	AGAP001140		no	chr2R	572473	579781	0.00627744	-1.25056	-0.322578	0.0219698	-1.20273	-0.266314	0.0476517	-1.17436	-0.231875
AGAP001141	AGAP001141		no	chr2R	582184	587865	0.172669	-1.12806	-0.173839	0.256989	-1.11197	-0.153111	0.938958	-1.03145	-0.044673
AGAP001143	AGAP001143	histone deacetylase 3	no	chr2R	587999	590603	0.916801	-1.04643	-0.0654793	0.618089	-1.0914	-0.126182	0.0705987	-1.21661	-0.282864
AGAP001144	AGAP001144		no	chr2R	592484	594701	0.0123366	-1.13488	-0.182538	0.340096	-1.06057	-0.0848331	0.000538117	-1.21817	-0.284719
AGAP001145	AGAP001145	pre-mRNA-splicing factor 38A	no	chr2R	595002	596474	0.258371	-1.2469	-0.318343	0.220816	-1.26208	-0.335806	0.263675	-1.24491	-0.316036
AGAP001146	AGAP001146	U3 small nucleolar RNA-associated protein 12	no	chr2R	596535	599507	0.552754	1.20357	0.267323	0.940052	1.0811	0.112505	0.219179	1.32839	0.409681
AGAP001147	AGAP001147		no	chr2R	599802	600457	0.734018	-1.33197	-0.413557	0.837767	-1.26011	-0.33355	0.579468	-1.43472	-0.520774
AGAP001148	AGAP001148		no	chr2R	601041	606859	0.436486	-1.08896	-0.122951	0.0362633	-1.18844	-0.249064	0.375926	-1.09614	-0.132428
AGAP001149	AGAP001149	protein MAK11	no	chr2R	607207	608719	0.0108245	-1.75657	-0.81276	0.0731353	-1.49466	-0.579818	0.0511047	-1.54126	-0.624114
AGAP001150	AGAP001150		no	chr2R	608928	613054	0.958828	1.03893	0.0551043	0.830812	-1.06767	-0.0944681	0.204232	-1.17712	-0.235267
AGAP001151	AGAP001151	14-3-3 protein epsilon	no	chr2R	617198	625229	0.0246209	-1.98087	-0.986134	0.184306	-1.55423	-0.636198	0.0615453	-1.77976	-0.831679
AGAP001152	AGAP001152	GPN-loop GTPase 3	no	chr2R	625431	626462	0.171201	-1.37144	-0.455688	0.178756	-1.36603	-0.44999	0.0318514	-1.58116	-0.66098
AGAP001153	AGAP001153	Polymerase delta-interacting protein 2	no	chr2R	626498	628360	0.0194966	-1.40991	-0.495599	0.0023719	-1.59434	-0.672963	0.000421021	-1.82362	-0.866803
AGAP001154	AGAP001154	SWI/SNF-related matrix-associated actin-dependent regulator of chromatin	no	chr2R	629169	630521	0.128109	1.22894	0.29741	0.612671	1.11231	0.153563	0.281867	1.17567	0.23348
AGAP001156	AGAP001156		no	chr2R	630537	634916	0.0652387	-1.3922	-0.477369	0.0232015	-1.49345	-0.578649	0.24696	-1.26269	-0.336495
AGAP001157	AGAP001157		no	chr2R	637123	655164	0.585253	1.22425	0.291898	0.55131	1.23556	0.305168	0.637299	1.20724	0.271718
AGAP001158	AGAP001158		no	chr2R	656068	657861	0.0120269	-2.12562	-1.08789	0.0393554	-1.85611	-0.892285	0.0452231	-1.82668	-0.869222
AGAP001159	AGAP001159	WD repeat-containing protein 24	no	chr2R	657976	660704	0.644272	-1.08702	-0.120382	0.855247	-1.05736	-0.0804696	0.972704	-1.03043	-0.0432482
AGAP001160	AGAP001160		no	chr2R	660739	665464	0.989186	-1.04325	-0.0610843	0.996883	1.02822	0.0401554	0.480976	1.22295	0.290369
AGAP001161	GPROP6	long wavelength sensitive opsin	no	chr2R	665798	667366	0.0917641	1.32583	0.406897	0.089744	-1.32774	-0.408977	0.819886	1.09853	0.135573
AGAP001162	GPROP5	long wavelength sensitive opsin	no	chr2R	668888	670326	0.938148	1.13222	0.179154	0.245945	-1.53744	-0.620531	0.351245	-1.45432	-0.540345
AGAP001165	AGAP001165	zinc finger protein DZIP1	no	chr2R	675309	677922	0.13667	1.53195	0.61537	0.999993	1.00489	0.00703239	0.999997	-1.00367	-0.00528336
AGAP001166	AGAP001166	GINS complex subunit 4	no	chr2R	677953	679051	0.994915	-1.03719	-0.052681	0.465033	-1.25679	-0.329748	0.999431	1.01805	0.0258136
AGAP001167	AGAP001167	pre-rRNA-processing protein TSR2	no	chr2R	679355	680244	0.133479	-1.55439	-0.636351	0.112691	-1.58467	-0.66418	0.132175	-1.55615	-0.63798
AGAP001168	AGAP001168		no	chr2R	680443	685871	0.530331	1.1316	0.178361	0.811835	1.08227	0.114065	0.0897085	1.26385	0.337821
AGAP001169	Gr49	gustatory receptor 49	no	chr2R	685937	688584	0.975627	-1.12737	-0.172955	0.631239	-1.42441	-0.510368	0.947017	1.17133	0.228153
AGAP001173	Gr52	gustatory receptor 52	no	chr2R	693555	694975	0.992272	-1.07453	-0.103712	0.74054	1.30393	0.382864	0.961646	1.13347	0.180744
AGAP001174	AGAP001174	14.5 kDa salivary peptide	no	chr2R	695497	696755	0.000816969	-1.28343	-0.360001	0.0175323	-1.17506	-0.232737	0.00914932	-1.19522	-0.257276
AGAP001175	GPRCAL2	putative calcitonin receptor 2	no	chr2R	699274	722808	0.31705	1.5563	0.638119	0.853031	1.21646	0.282691	0.75115	1.2781	0.354002
AGAP001179	AGAP001179	nuclear pore complex protein Nup88	no	chr2R	735266	786350	0.68995	-1.09467	-0.130493	0.320712	-1.15764	-0.211187	0.463052	-1.1306	-0.177083
AGAP001181	AGAP001181		no	chr2R	789095	789957	0.10225	-1.79758	-0.846053	0.130032	-1.73772	-0.797199	0.0194008	-2.24579	-1.16723
AGAP001182	AGAP001182		no	chr2R	795141	796380	0.0616025	-1.97339	-0.980674	0.566061	-1.3717	-0.455963	0.0664346	-1.95263	-0.965422
AGAP001184	AGAP001184	ganglioside GM2 activator	no	chr2R	811804	812476	0.664644	-1.49674	-0.581822	0.790326	-1.38315	-0.467954	0.788023	-1.38529	-0.470183
AGAP001185	AGAP001185	sodium-coupled monocarboxylate transporter 1	no	chr2R	820755	823684	0.253737	1.30677	0.386007	0.962607	1.06722	0.0938606	0.487547	1.22038	0.287325
AGAP001187	AGAP001187	homeobox protein cut-like	no	chr2R	1115164	1165484	0.280655	-1.50802	-0.592657	0.327111	-1.47213	-0.557904	0.387888	-1.43112	-0.517143
AGAP001189	Obp10	odorant-binding protein 10	no	chr2R	1168746	1169452	0.998629	-1.04196	-0.0593004	0.999977	1.01065	0.0152807	0.981109	-1.10412	-0.142894
AGAP001190	AGAP001190	Female reproductive tract protease GLEANR_896	no	chr2R	1174559	1175564	0.184327	1.67245	0.741962	0.973936	1.10436	0.143209	0.966748	-1.11423	-0.156053
AGAP001192	AGAP001192		no	chr2R	1213326	1213894	0.0940385	-1.85119	-0.888456	0.309714	-1.54083	-0.623709	0.0414393	-2.07466	-1.05288
AGAP001193	AGAP001193		no	chr2R	1214536	1215158	0.340389	-1.5228	-0.606724	0.993911	-1.06317	-0.0883789	0.28567	-1.57034	-0.651079
AGAP001194	AGAP001194		no	chr2R	1192032	1237756	0.103267	-1.31868	-0.39909	0.389522	-1.19672	-0.259091	0.192964	-1.26356	-0.3375
AGAP001195	Cbp80	Nuclear cap-binding protein subunit 1	no	chr2R	1238210	1257658	0.654444	1.17471	0.2323	0.862426	1.11295	0.154391	0.457508	1.2318	0.300773
AGAP001196	AGAP001196	Enn protein	no	chr2R	1257984	1259194	0.0957958	-1.51921	-0.603317	0.0682159	-1.56954	-0.65034	0.0510814	-1.61304	-0.689779
AGAP001197	GALE10	galectin 10	no	chr2R	1272570	1273662	0.944492	1.06876	0.0959411	0.674099	1.14724	0.198165	0.878259	1.09367	0.129181
AGAP001198	AGAP001198	chymotrypsin	no	chr2R	1275455	1276464	0.0014011	-1.72433	-0.786036	0.951734	1.05729	0.080368	0.0470268	-1.37655	-0.461059
AGAP001199	AGAP001199	serine protease	no	chr2R	1278912	1280352	0.0674253	-1.40084	-0.486291	0.0367531	-1.46169	-0.547642	0.00342812	-1.72807	-0.78916
AGAP001200	AGAP001200	glycogen debranching enzyme	no	chr2R	1284944	1291277	0.0382968	1.50204	0.586922	0.00614481	1.72413	0.785866	0.739047	1.14267	0.19241
AGAP001201	AGAP001201	defective proboscis extension response	no	chr2R	1295298	1366561	0.599272	-1.2208	-0.287827	0.453139	-1.27165	-0.346699	0.49267	-1.25718	-0.330196
AGAP001202	AGAP001202	organic cation transporter	no	chr2R	1402899	1404931	0.0374772	-1.50519	-0.589942	0.355571	-1.25148	-0.323638	0.166148	-1.34018	-0.422431
AGAP001203	AGAP001203		no	chr2R	1493640	1497238	0.04988	-1.47744	-0.563101	0.00106574	2.01161	1.00835	0.624058	1.17453	0.232079
AGAP001205	AGAP001205	chitin synthase	no	chr2R	1500782	1514018	0.170274	-1.25194	-0.324165	0.215905	1.2325	0.301583	0.521827	-1.15166	-0.203712
AGAP001206	AGAP001206		no	chr2R	1527421	1545783	0.0495208	1.77068	0.824303	0.0316639	1.86059	0.895762	0.0297884	1.87314	0.90546
AGAP001207	AGAP001207	COMM domain-containing protein 4	no	chr2R	1560058	1564399	0.142907	-1.62048	-0.696424	0.486512	-1.35254	-0.435669	0.232776	-1.51796	-0.602132
AGAP001208	AGAP001208		no	chr2R	1564839	1569129	0.106954	1.49925	0.584245	0.428838	1.28746	0.364524	0.106974	1.49923	0.584218
AGAP001209	AGAP001209	ubiquitin carboxyl-terminal hydrolase 6/32	no	chr2R	1569781	1584868	0.978951	1.03436	0.0487442	0.238918	1.18969	0.250581	0.208174	1.19925	0.262136
AGAP001211	AGAP001211	Ras-related protein Rab-8A	no	chr2R	1585468	1589997	0.00245056	-1.27766	-0.353502	0.320641	-1.09726	-0.133911	0.0389905	-1.17436	-0.23187
AGAP001212	PGRPLB	peptidoglycan recognition protein (long)	no	chr2R	1593353	1595404	0.000208628	1.8651	0.899251	0.000278069	1.69655	0.762608	0.00123317	1.49884	0.583843
AGAP001213	AGAP001213		no	chr2R	1596178	1604454	0.160809	1.38636	0.471302	0.228554	1.34115	0.423474	0.431038	1.25356	0.326034
AGAP001214	AGAP001214		no	chr2R	1604881	1607734	0.787188	-1.089	-0.123005	0.237536	-1.20125	-0.264535	0.288566	-1.18646	-0.246668
AGAP001215	AGAP001215	tetratricopeptide repeat protein 39C	no	chr2R	1607854	1614763	0.0202382	1.52046	0.604504	0.493829	1.19037	0.251406	0.0962653	1.36369	0.44752
AGAP001217	AGAP001217	soluble calcium-activated nucleotidase 1	no	chr2R	1615070	1616976	0.0181248	1.44498	0.531054	0.0352643	1.38896	0.474003	0.0105004	1.49297	0.578185
AGAP001220	AGAP001220	NAD-dependent deacetylase sirtuin 7	no	chr2R	1625814	1635009	0.883919	1.12841	0.174294	0.999926	-1.00991	-0.0142288	0.802285	1.16207	0.216694
AGAP001222	AGAP001222		no	chr2R	1635844	1637291	0.475885	1.23743	0.307351	0.972738	1.06326	0.0884933	0.9985	1.02334	0.033289
AGAP001223	AGAP001223	ATP-dependent RNA helicase DDX55/SPB4	no	chr2R	1637507	1639524	0.232971	-1.19429	-0.256157	0.082241	-1.26482	-0.338933	0.999935	1.00501	0.00721264
AGAP001224	AGAP001224	cleavage and polyadenylation specificity factor subunit 3	no	chr2R	1639611	1641895	0.0376856	1.24671	0.318121	0.0871802	1.20442	0.268339	0.0134391	1.29975	0.378239
AGAP001225	AGAP001225		no	chr2R	1641983	1646481	0.851545	-1.05688	-0.0798054	0.919199	1.04459	0.0629363	0.997591	1.01299	0.018621
AGAP001226	AGAP001226		no	chr2R	1647673	1648768	0.0133875	-1.98284	-0.987566	0.00124472	-2.60082	-1.37897	0.0204489	-1.89608	-0.923019
AGAP001227	AGAP001227	gamma-tubulin complex component 5	no	chr2R	1648880	1652304	0.930635	-1.06216	-0.0869947	0.588893	-1.1382	-0.186757	0.842244	-1.08654	-0.119738
AGAP001228	AGAP001228	DNA-directed RNA polymerase II subunit RPB4	no	chr2R	1652297	1652992	0.138398	-1.94283	-0.958161	0.305596	-1.67473	-0.743933	0.151517	-1.912	-0.935082
AGAP001229	AGAP001229	dynein light chain Tctex-type 1	no	chr2R	1653342	1658336	0.170548	-1.32839	-0.409678	0.0928974	-1.39355	-0.478767	0.0929696	-1.39347	-0.478682
AGAP001231	AGAP001231		no	chr2R	1730409	1745786	0.250998	1.43056	0.516584	0.231925	1.44468	0.530749	0.361098	1.36367	0.44749
AGAP001232	AGAP001232	alpha-1,3/alpha-1, 6-mannosyltransferase	no	chr2R	1745953	1747762	0.440321	1.10465	0.143586	0.228298	1.13974	0.188703	0.588112	1.08607	0.119121
AGAP001233	Vps16B	vacuolar protein sorting 16B	no	chr2R	1747738	1749534	0.967283	-1.02995	-0.0425739	0.0687217	-1.19757	-0.26011	0.734065	-1.0692	-0.096529
AGAP001234	AGAP001234	Activating signal cointegrator 1 complex subunit 3	no	chr2R	1749972	1757290	0.224279	1.45696	0.542965	0.31545	1.39434	0.479586	0.558772	1.27824	0.354164
AGAP001235	AGAP001235	phosphatidylserine decarboxylase	no	chr2R	1757771	1764254	0.0791616	1.59312	0.671859	0.39822	1.32511	0.406112	0.0138315	1.89573	0.922755
AGAP001236	AGAP001236	Sugar transporter ERD6-like 6	no	chr2R	1765882	1772859	0.988007	1.06399	0.0894799	0.994665	-1.04828	-0.0680246	0.999792	-1.01638	-0.0234342
AGAP001237	Med29	Mediator of RNA polymerase II transcription subunit 29	no	chr2R	1772749	1773959	0.974183	1.02407	0.0343175	0.250672	-1.11851	-0.161581	0.833783	-1.04893	-0.068913
AGAP001238	AGAP001238	Ras-specific guanine nucleotide-releasing factor 2	no	chr2R	1779496	1815088	0.954411	1.25985	0.333254	0.939199	1.2925	0.370168	0.937441	1.29602	0.374083
AGAP001239	AGAP001239	defective proboscis extension response	no	chr2R	1839654	1887317	0.319541	1.4209	0.506807	0.540285	1.30613	0.385298	0.263444	1.45977	0.545742
AGAP001240	SP11372		no	chr2R	1882633	1884715	0.137952	1.36103	0.444697	0.00219268	1.87485	0.906775	0.148814	1.35262	0.435753
AGAP001242	AGAP001242	defective proboscis extension response	no	chr2R	1947259	1975561	0.319016	-1.16896	-0.225229	0.0331434	-1.32029	-0.400853	0.00325038	-1.48564	-0.571084
AGAP001243	AGAP001243		no	chr2R	1988251	1990704	0.993254	-1.04663	-0.0657506	0.659232	1.22235	0.289656	0.937901	1.10414	0.142922
AGAP001245	AGAP001245	eupolytin	no	chr2R	2029478	2030464	0.000416799	8.23074	3.04102	0.000216106	13.9141	3.79847	0.00111194	6.11976	2.61347
AGAP001251	AGAP001251	eupolytin	no	chr2R	2040018	2041312	0.00103886	2.27908	1.18845	0.00173015	2.15499	1.10768	0.00546507	1.92707	0.946408
AGAP001252	AGAP001252	eupolytin	no	chr2R	2041741	2042734	0.00141418	2.77906	1.4746	0.0134091	2.10521	1.07396	0.00434549	2.40353	1.26515
AGAP001253	AGAP001253		no	chr2R	2043017	2045102	0.000648913	-1.43632	-0.522382	0.00128376	-1.38769	-0.472686	0.00271515	-1.3445	-0.42707
AGAP001255	AGAP001255		no	chr2R	2046107	2053275	0.157736	1.45664	0.542644	0.394806	1.31065	0.390286	0.177431	1.43864	0.524703
AGAP001256	AGAP001256	3'-phosphoadenosine 5'-phosphosulfate synthase	no	chr2R	2053330	2059076	0.805461	1.08465	0.117231	0.228921	1.20193	0.265351	0.967076	1.04213	0.0595293
AGAP001257	AGAP001257	UTP--glucose-1-phosphate uridylyltransferase	no	chr2R	2059771	2065317	0.274552	1.34194	0.424317	0.114872	1.46422	0.550129	0.877594	1.12134	0.165228
AGAP001258	AGAP001258		no	chr2R	2066449	2067618	0.0593189	-2.03932	-1.02809	0.050287	-2.08863	-1.06256	0.0505571	-2.08702	-1.06144
AGAP001259	AGAP001259		no	chr2R	2074087	2084421	0.102166	1.30008	0.378597	0.984747	-1.0366	-0.0518579	0.0570506	1.34713	0.429891
AGAP001261	AGAP001261	L-caldesmon	no	chr2R	2089290	2091655	0.247242	-1.75212	-0.809102	0.351451	-1.63088	-0.705651	0.355578	-1.62678	-0.702022
AGAP001264	AGAP001264	Plasma glutamate carboxypeptidase	no	chr2R	2095727	2097478	0.874783	1.05664	0.079484	0.558093	1.10321	0.141704	0.636574	1.09233	0.127415
AGAP001265	AGAP001265	solute carrier family 7 (cationic amino acid transporter), member 14	no	chr2R	2099542	2124306	0.943754	1.1924	0.253867	0.993298	1.08738	0.120855	0.919561	1.22261	0.289966
AGAP001267	AGAP001267	Adaptor-related protein complex 2, beta 1 subunit	no	chr2R	2125310	2132140	0.625276	1.10325	0.141753	0.413297	1.13747	0.185827	0.750926	1.08392	0.11626
AGAP001268	AGAP001268		no	chr2R	2132454	2133880	0.188378	-1.37035	-0.454549	0.0892181	-1.4662	-0.552082	0.156121	-1.39464	-0.479897
AGAP001269	AGAP001269		no	chr2R	2134263	2146032	0.809377	1.05656	0.07937	0.443729	-1.09995	-0.137439	0.828102	1.05408	0.0759869
AGAP001270	AGAP001270		no	chr2R	2146078	2147348	0.490998	-1.15277	-0.205101	0.57862	-1.13557	-0.183412	0.957235	-1.05016	-0.0706067
AGAP001271	AGAP001271	pre-mRNA cleavage complex 2 protein Pcf11	no	chr2R	2147652	2159617	0.374065	1.3029	0.381722	0.365774	1.30646	0.385665	0.0909879	1.50963	0.594193
AGAP001272	AGAP001272		no	chr2R	2161807	2167475	0.675933	1.36401	0.447854	0.91703	1.19126	0.252488	0.423334	1.54158	0.624409
AGAP001273	AGAP001273	karyopherin (importin) alpha 4	no	chr2R	2176280	2180464	0.00023418	-1.57023	-0.650971	0.000992617	-1.38857	-0.473599	0.000354783	-1.47513	-0.560838
AGAP001274	RpS15	40S ribosomal protein S15	no	chr2R	2185354	2186002	0.0134786	1.28582	0.362685	0.868413	1.05304	0.0745563	0.377663	1.11966	0.163055
AGAP001276	AGAP001276	asparaginyl-tRNA synthetase	no	chr2R	2187230	2188894	0.155323	1.47805	0.563696	0.354584	1.34192	0.424295	0.236777	1.41	0.4957
AGAP001277	AGAP001277		no	chr2R	2189194	2190072	0.0967898	1.60586	0.683346	0.291339	1.40899	0.49466	0.198139	1.47891	0.564534
AGAP001278	AGAP001278	Cysteine-rich hydrophobic domain 2	no	chr2R	2194353	2198918	0.0199617	-1.2141	-0.279893	0.304057	-1.10726	-0.146999	0.164257	-1.13312	-0.180299
AGAP001279	AGAP001279	protein phosphatase 3, catalytic subunit	no	chr2R	2217740	2222956	0.0559458	1.69249	0.759147	0.102529	1.586	0.66539	0.0200762	1.88351	0.913426
AGAP001281	AGAP001281	potassium inwardly-rectifying channel subfamily J	no	chr2R	2268140	2274752	0.109457	1.77868	0.830803	0.216023	1.61077	0.687751	0.100975	1.79878	0.847016
AGAP001283	AGAP001283	potassium inwardly-rectifying channel subfamily J	no	chr2R	2276105	2279562	0.557916	1.31432	0.39432	0.197759	1.54592	0.628466	0.460153	1.36208	0.445814
AGAP001284	AGAP001284	potassium inwardly-rectifying channel subfamily J	no	chr2R	2280076	2281798	0.61541	-1.19471	-0.256659	0.980714	-1.05585	-0.0784025	0.986104	1.04972	0.0699987
AGAP001285	Vps2	vacuolar protein sorting 4	no	chr2R	2470907	2472085	0.565435	-1.05349	-0.075182	0.985656	-1.01353	-0.0193853	0.0711162	-1.1148	-0.15678
AGAP001286	AGAP001286	integrator complex subunit 4	no	chr2R	2472438	2475513	0.339801	1.34899	0.431882	0.588228	1.24527	0.316457	0.537199	1.2642	0.338223
AGAP001287	AGAP001287		no	chr2R	2476050	2505219	0.779138	1.23076	0.299545	0.744935	1.2479	0.319503	0.489065	1.3758	0.460275
AGAP001290	AGAP001290	Replication factor C subunit 1	no	chr2R	2505608	2509202	0.288496	1.14498	0.195321	0.999797	1.00604	0.00868702	0.194102	1.16755	0.223485
AGAP001292	AGAP001292		no	chr2R	2615968	2619783	0.0044734	-1.31636	-0.396552	0.00405718	-1.32129	-0.401948	0.921052	-1.04028	-0.0569725
AGAP001293	AGAP001293		no	chr2R	2619883	2623094	0.999853	1.01471	0.0210643	0.976508	-1.08231	-0.114117	0.999999	-1.00226	-0.00325584
AGAP001294	AGAP001294		no	chr2R	2623680	2626235	0.875459	-1.05442	-0.0764465	0.709481	-1.07917	-0.109921	0.00506796	-1.35534	-0.43865
AGAP001296	AGAP001296	E3 ubiquitin-protein ligase TRIP12	no	chr2R	2628767	2645237	0.40567	1.21171	0.277048	0.444114	1.20107	0.264326	0.178874	1.29825	0.37657
AGAP001297	AGAP001297	solute carrier family 25	no	chr2R	2646110	2647858	0.345706	1.27294	0.348162	0.59716	1.19247	0.253948	0.463779	1.23205	0.301057
AGAP001298	AGAP001298		no	chr2R	2648269	2653960	0.460731	1.32738	0.408578	0.624244	1.25772	0.33081	0.303971	1.41076	0.496473
AGAP001299	AGAP001299	mannose-1-phosphate guanylyltransferase	no	chr2R	2654313	2656352	0.992121	-1.01107	-0.0158796	0.568137	1.05357	0.0752897	0.566957	-1.05366	-0.0754061
AGAP001300	AGAP001300		no	chr2R	2658119	2658992	0.3617	-1.33166	-0.413229	0.346881	-1.33881	-0.42095	0.195417	-1.43204	-0.518076
AGAP001302	AGAP001302	RNA polymerase II-associated factor 1	no	chr2R	2660470	2662493	0.0924864	1.67904	0.747641	0.339569	1.41746	0.503313	0.120627	1.62609	0.701405
AGAP001306	AGAP001306	actin related protein 2/3 complex, subunit 4	no	chr2R	2802248	2803419	0.192405	-1.188	-0.24854	0.819125	-1.07233	-0.100755	0.0964917	-1.22975	-0.298368
AGAP001307	AGAP001307	ubiquitin fusion degradation protein 1	no	chr2R	2803338	2804587	0.27702	-1.12615	-0.171395	0.504105	-1.09355	-0.129013	0.00896	-1.28042	-0.35662
AGAP001308	AGAP001308	coiled-coil domain-containing protein 64	no	chr2R	2806395	2827575	0.087732	-1.16272	-0.217508	0.181962	-1.13308	-0.180256	0.123533	-1.14902	-0.200404
AGAP001309	AGAP001309		no	chr2R	2838494	2840101	0.431796	-1.36032	-0.443949	0.982465	-1.07459	-0.10379	0.916866	-1.13408	-0.181523
AGAP001310	AGAP001310	Protein-S-isoprenylcysteine O-methyltransferase	no	chr2R	2840128	2842171	0.0808626	-1.35484	-0.438128	0.210664	-1.26653	-0.340883	0.048761	-1.40101	-0.486465
AGAP001311	mRpL20	39S ribosomal protein L20, mitochondrial	no	chr2R	2842287	2842965	0.931557	1.05622	0.0789146	0.949701	-1.05006	-0.070467	0.256546	-1.19698	-0.259402
AGAP001312	AGAP001312	succinyl-CoA synthetase alpha subunit	no	chr2R	2843090	2845996	0.423164	-1.09362	-0.12911	0.741187	-1.05937	-0.0832014	0.00384067	-1.28713	-0.364161
AGAP001313	AGAP001313	Muscular protein 20	no	chr2R	2846880	2868935	0.569152	-1.09094	-0.125573	0.46244	1.1047	0.143661	0.999888	-1.00452	-0.00650597
AGAP001314	AGAP001314		no	chr2R	2874535	2875630	0.494069	1.07945	0.110294	0.112688	1.14008	0.189134	0.750483	1.05429	0.0762711
AGAP001315	AGAP001315		no	chr2R	2882344	2978863	0.998425	-1.01826	-0.0261087	0.999935	1.00633	0.00910091	0.909992	1.07585	0.105474
AGAP001318	AGAP001318	acetyl-CoA C-acetyltransferase	no	chr2R	2979491	2982024	0.0840037	1.16458	0.219815	0.424959	1.09452	0.130301	0.0859518	1.16368	0.218693
AGAP001319	AGAP001319	5'-nucleotidase domain-containing protein 1	no	chr2R	2983192	2984995	0.970435	1.06271	0.0877504	0.58533	1.19554	0.257658	0.95689	1.07205	0.100367
AGAP001320	AGAP001320	golgi apparatus protein 1	no	chr2R	2986959	2991811	0.806333	1.04001	0.0565939	0.2708	1.08752	0.121042	0.26904	1.08774	0.121331
AGAP001321	AGAP001321		no	chr2R	2992464	2993429	0.395232	1.14699	0.197856	0.32179	1.1622	0.216854	0.983195	1.03067	0.0435839
AGAP001322	AGAP001322		no	chr2R	2993787	2997135	0.503202	1.16292	0.217755	0.917306	1.06957	0.0970325	0.393755	1.18848	0.249118
AGAP001323	AGAP001323		no	chr2R	2997177	2998252	0.998668	1.02143	0.0305843	0.990537	-1.04152	-0.0586967	0.898479	-1.09953	-0.136888
AGAP001324	AGAP001324	Erythroid differentiation-related factor 1	no	chr2R	2999151	3003700	0.194508	1.39973	0.485145	0.997535	-1.03008	-0.0427618	0.945033	1.08997	0.12429
AGAP001325	AGAP001325	peroxiredoxin 5, atypical 2-Cys peroxiredoxin	no	chr2R	3003980	3009428	0.689072	-1.12354	-0.168052	0.999936	1.00596	0.00857639	0.0775333	-1.32845	-0.409746
AGAP001326	AGAP001326	mitotic spindle assembly checkpoint protein MAD2B	no	chr2R	3009636	3010407	0.953627	1.05954	0.0834336	0.999894	-1.00756	-0.0108652	0.999765	1.00986	0.0141563
AGAP001328	AGAP001328	tripartite motif-containing protein 33	no	chr2R	3039806	3049522	0.754321	1.25904	0.332323	0.850252	1.20494	0.268961	0.43855	1.43218	0.518208
AGAP001330	AGAP001330	furin	no	chr2R	3124554	3195326	0.149589	1.3829	0.467702	0.132421	1.39778	0.483133	0.153776	1.37953	0.464175
AGAP001333	st	protein scarlet	no	chr2R	3253875	3257684	0.286537	1.35606	0.439424	0.930286	1.10203	0.140169	0.083365	1.54121	0.624061
AGAP001334	AGAP001334		no	chr2R	3260240	3261465	0.0285255	-1.22222	-0.289505	0.000391566	-1.46182	-0.547768	0.00467678	-1.30318	-0.382031
AGAP001335	AGAP001335	dynein light chain LC8-type	no	chr2R	3262688	3282290	0.999963	1.00388	0.00559235	0.966182	-1.0386	-0.0546389	0.366479	1.14963	0.201164
AGAP001336	AGAP001336		no	chr2R	3286021	3294386	0.146361	2.16825	1.11653	0.108753	2.30479	1.20463	0.131011	2.21875	1.14975
AGAP001337	AGAP001337		no	chr2R	3308577	3311759	0.91231	1.26381	0.337782	0.999998	-1.00683	-0.00982475	0.661596	1.51518	0.599491
AGAP001338	AGAP001338	DEAH (Asp-Glu-Ala-His) box polypeptide 34	no	chr2R	3312795	3322628	0.983477	-1.02679	-0.0381389	0.732738	-1.07929	-0.110077	0.925761	1.04627	0.0652575
AGAP001339	AGAP001339	phosphatidylinositol glycan, class V	no	chr2R	3319081	3321756	0.463848	-1.1402	-0.189288	0.43107	-1.14635	-0.197052	0.9979	-1.01574	-0.022532
AGAP001340	AGAP001340		no	chr2R	3322960	3324572	0.0162435	-1.34504	-0.427652	0.795355	-1.07825	-0.108697	0.472844	-1.12988	-0.176165
AGAP001341	AGAP001341	bleomycin hydrolase	no	chr2R	3324751	3330289	0.335332	1.14448	0.194698	0.136613	1.19863	0.261384	0.246283	1.16397	0.219057
AGAP001342	AGAP001342		no	chr2R	3330417	3331217	0.101484	-1.61229	-0.68911	0.0455704	-1.76112	-0.816495	0.0625927	-1.70124	-0.76659
AGAP001343	AGAP001343	fatty acyl-CoA reductase 2	no	chr2R	3331550	3345366	0.719722	1.08088	0.112205	0.00337995	-1.39634	-0.481651	0.998693	-1.01134	-0.0162659
AGAP001344	AGAP001344		no	chr2R	3358519	3376787	0.91366	1.18368	0.243281	0.612232	1.38131	0.466032	0.946966	1.15105	0.202953
AGAP001345	AGAP001345	hexamerin	no	chr2R	3362647	3364773	0.0777851	2.31441	1.21065	0.998128	-1.05494	-0.0771585	0.94657	-1.18326	-0.242767
AGAP001346	AGAP001346		no	chr2R	3380537	3381874	0.151009	1.20386	0.26767	0.00253291	1.46246	0.548401	0.0478424	1.27243	0.34759
AGAP001347	AGAP001347		no	chr2R	3382258	3384035	0.189658	1.18782	0.24831	0.403849	1.13786	0.186317	0.246135	1.17144	0.228286
AGAP001349	AGAP001349	chronic lymphocytic leukemia deletion region gene 6 protein-like protein	no	chr2R	3394542	3395858	0.579771	1.29504	0.373	0.648385	1.26509	0.339239	0.404414	1.37993	0.464599
AGAP001352	AGAP001352		no	chr2R	3430765	3432005	0.990071	-1.03911	-0.0553484	0.156412	1.33749	0.419533	0.924727	-1.08172	-0.113327
AGAP001357	AGAP001357	beta-catenin-like protein 1	no	chr2R	3501596	3503538	0.00310476	1.38683	0.47179	0.028984	1.26311	0.336982	0.000679915	1.4983	0.583324
AGAP001358	AGAP001358		no	chr2R	3503882	3520899	0.432974	-1.38951	-0.474571	0.534934	-1.33622	-0.418159	0.652518	-1.28047	-0.356677
AGAP001360	AGAP001360		no	chr2R	3546131	3548750	0.975811	-1.07072	-0.0985808	0.658373	-1.21459	-0.280468	0.384083	1.31917	0.39963
AGAP001361	AGAP001361	WD repeat-containing protein	no	chr2R	3568118	3571356	0.525021	-1.08072	-0.111995	0.35169	-1.10093	-0.138727	0.829097	-1.0485	-0.0683203
AGAP001362	AGAP001362	polyadenylation factor subunit 2	no	chr2R	3571835	3577510	0.239345	1.186	0.246099	0.0367932	1.30696	0.386212	0.0099591	1.39333	0.478535
AGAP001363	AGAP001363	cohesin loading complex subunit SCC4 homolog	no	chr2R	3578079	3580635	0.992812	1.0186	0.0265846	0.998659	1.01062	0.0152454	0.68016	1.08005	0.111094
AGAP001364	AGAP001364	Ubiquitin-fold modifier 1	no	chr2R	3580984	3581797	0.293785	-1.24417	-0.315181	0.203641	-1.28147	-0.357803	0.203782	-1.2814	-0.357726
AGAP001365	AGAP001365		no	chr2R	3581705	3584603	0.213684	-1.1804	-0.23928	0.023828	-1.31075	-0.390393	0.295444	-1.15953	-0.213544
AGAP001366	AGAP001366		no	chr2R	3584942	3588063	0.0626219	1.76767	0.821847	0.226361	1.50692	0.5916	0.0831167	1.70939	0.773478
AGAP001367	AGAP001367	beta-1,3-glucuronyltransferase	no	chr2R	3590764	3632244	0.999959	1.00973	0.0139751	0.997459	-1.03858	-0.0546103	0.989586	1.06261	0.0876074
AGAP001368	AGAP001368		no	chr2R	3634518	3645862	0.158536	1.52305	0.606966	0.379393	1.36182	0.44554	0.124125	1.56677	0.647796
AGAP001369	AGAP001369		no	chr2R	3648151	3731196	0.0506502	1.21396	0.279716	0.0395442	1.2254	0.293249	0.0844129	1.19035	0.251384
AGAP001370	AGAP001370	Ras association domain-containing protein 7/8	no	chr2R	3840142	3879913	0.682107	1.44422	0.530288	0.999997	-1.00647	-0.0092988	0.661134	1.46143	0.547378
AGAP001371	AGAP001371	D-tyrosyl-tRNA(Tyr) deacylase	no	chr2R	3885127	3885956	0.275475	1.14543	0.195887	0.958299	1.036	0.0510211	0.018703	1.28609	0.362988
AGAP001372	AGAP001372		no	chr2R	3888123	3995260	0.998961	1.02293	0.0327082	0.987247	-1.05353	-0.0752344	0.999841	-1.01229	-0.0176172
AGAP001373	AGAP001373	Inhibitor of growth protein	no	chr2R	3995817	3998759	0.00259066	-1.19843	-0.261151	0.00397981	-1.18618	-0.246323	0.442054	-1.06124	-0.0857534
AGAP001374	trio	TRIO salivary gland protein	no	chr2R	4001200	4002475	0.00515325	1.37206	0.456339	0.212624	1.1663	0.22194	0.0434329	1.25249	0.324794
AGAP001375	SRPN12	serine protease inhibitor (serpin) 12	no	chr2R	4000870	4013511	0.00390579	1.42884	0.514848	0.0105417	1.36299	0.446771	0.000953959	1.54127	0.624123
AGAP001376	SRPN17	serine protease inhibitor (serpin) 17	no	chr2R	4014253	4016671	0.0752638	-1.21596	-0.282097	0.0208113	-1.28248	-0.358936	0.0223537	-1.27872	-0.354697
AGAP001377	SRPN11	serine protease inhibitor (serpin) 11	no	chr2R	4017727	4020192	0.0487731	-1.66919	-0.739144	0.061774	-1.63018	-0.705034	0.0314406	-1.74334	-0.801852
AGAP001380	AGAP001380	translation initiation factor 6	no	chr2R	4050177	4051830	0.0832166	-1.17924	-0.237854	0.0327236	-1.21949	-0.286279	0.419103	-1.10321	-0.141711
AGAP001381	AGAP001381	laminin, beta 1	no	chr2R	4052263	4065527	0.567303	-1.15001	-0.20165	0.61236	1.14063	0.189833	0.992356	1.02957	0.0420465
AGAP001382	DH31	diuretic hormone 31	no	chr2R	4067052	4078477	0.147908	-1.11899	-0.1622	0.0210113	-1.18306	-0.242524	0.604567	-1.06286	-0.0879583
AGAP001384	AGAP001384	protein kinase A	no	chr2R	4098311	4099372	0.884646	1.36833	0.452415	0.895212	1.35263	0.435772	0.767047	1.52178	0.605761
AGAP001386	AGAP001386	remodeling and spacing factor 1	no	chr2R	4102880	4112311	0.0290766	1.25742	0.330467	0.104392	1.19351	0.255213	0.0399607	1.24149	0.312076
AGAP001387	AGAP001387		no	chr2R	4116621	4117855	0.457694	-1.21099	-0.276193	0.527853	-1.19178	-0.253116	0.635265	-1.16421	-0.219353
AGAP001390	AGAP001390		no	chr2R	4142242	4145605	0.00296887	1.62121	0.69707	0.0908357	1.31457	0.39459	0.00247456	1.64078	0.71438
AGAP001391	AGAP001391	tetracycline transporter	no	chr2R	4146077	4149242	0.999972	-1.00557	-0.00801468	0.996131	-1.02856	-0.0406275	0.969689	1.05858	0.0821333
AGAP001392	AGAP001392		no	chr2R	4149517	4151582	0.128886	-1.55595	-0.637796	0.950949	-1.10168	-0.139705	0.138516	-1.54319	-0.625917
AGAP001393	Sgf11	SAGA-associated factor 11 homolog	no	chr2R	4152300	4153102	0.302391	-1.24743	-0.31896	0.313594	-1.24347	-0.314371	0.444021	-1.20362	-0.267381
AGAP001394	AGAP001394	synaptosomal-associated protein, 23kDa	no	chr2R	4153647	4168168	0.767463	-1.10313	-0.141606	0.624771	-1.13147	-0.178198	0.627438	-1.13095	-0.177532
AGAP001395	AGAP001395	Protease, serine	no	chr2R	4177336	4179085	0.449674	1.30031	0.378851	0.0548979	1.6479	0.720628	0.0791328	1.58837	0.667545
AGAP001396	AGAP001396	inositol monophosphatase 3	no	chr2R	4179318	4181072	0.0948526	1.1857	0.245733	0.390534	1.11433	0.156182	0.489179	1.10066	0.13837
AGAP001397	AGAP001397	zinc metalloproteinase YIL108W	no	chr2R	4181444	4183057	0.00110901	1.89657	0.923395	0.00820967	1.62491	0.700363	0.000903283	1.93217	0.950223
AGAP001398	AGAP001398		no	chr2R	4183414	4184938	0.00363461	-2.31136	-1.20874	0.0578188	-1.71123	-0.775031	0.00287276	-2.37551	-1.24824
AGAP001399	AGAP001399	Coatomer subunit beta	no	chr2R	4186025	4189953	0.174553	1.47766	0.563313	0.232188	1.42942	0.515434	0.133391	1.52266	0.60659
AGAP001400	AGAP001400		no	chr2R	4190440	4191665	0.0805366	-1.39691	-0.482242	0.0240367	-1.52409	-0.60795	0.107328	-1.36733	-0.451364
AGAP001401	AGAP001401	optic atrophy 3 family protein	no	chr2R	4191674	4193543	0.0115568	-1.223	-0.290424	0.109859	-1.14133	-0.19071	0.0161167	-1.21066	-0.275791
AGAP001402	AGAP001402	CAS1 domain-containing protein 1	no	chr2R	4193842	4196647	0.0888624	1.27418	0.349574	0.180271	1.22379	0.29135	0.124311	1.2505	0.322509
AGAP001403	AGAP001403	protein Mpv17	no	chr2R	4196642	4197466	0.149261	1.38138	0.466111	0.517472	1.21745	0.283862	0.418672	1.24892	0.320685
AGAP001404	AGAP001404	DNA polymerase eta	no	chr2R	4197750	4200773	0.0964551	-1.21664	-0.282906	0.00382715	-1.4039	-0.489444	0.226896	-1.16769	-0.223659
AGAP001405	AGAP001405	Retinol dehydrogenase 13 (all-trans and 9-cis)	no	chr2R	4201702	4202915	0.452333	1.46085	0.546808	0.940611	1.15049	0.202254	0.777256	1.26697	0.341379
AGAP001406	wuho	tRNA (guanine-N(7)-)-methyltransferase subunit wuho	no	chr2R	4203347	4204657	0.0538391	-1.68696	-0.75443	0.11051	-1.56316	-0.644464	0.274733	-1.40664	-0.492256
AGAP001407	Rpt4	26S proteasome regulatory subunit T4	no	chr2R	4204639	4206271	0.049166	1.2895	0.366812	0.0536996	1.28387	0.360499	0.0350241	1.31124	0.390929
AGAP001408	RpL35	60S ribosomal protein L35	no	chr2R	4206543	4207195	0.125552	-1.49217	-0.577409	0.120101	-1.49892	-0.583926	0.0410657	-1.66465	-0.735215
AGAP001409	OBP3	odorant-binding protein antennal 3	no	chr2R	4210577	4212097	0.935599	1.18556	0.245564	0.614425	-1.43738	-0.523438	0.95579	-1.15993	-0.214038
AGAP001410	AGAP001410	Sidestep protein	no	chr2R	4333280	4384691	0.898729	-1.0653	-0.0912657	0.681871	-1.10854	-0.148664	0.989444	-1.02858	-0.0406561
AGAP001411	AGAP001411	BCL2/adenovirus E1B 19 kDa protein-interacting protein 3	no	chr2R	4482874	4496691	0.522044	1.27734	0.35314	0.527265	1.27528	0.350817	0.39263	1.3326	0.414241
AGAP001412	AGAP001412	Hedgehog protein	no	chr2R	4522538	4544386	0.374528	-1.16337	-0.218309	0.711579	-1.10144	-0.139397	0.173313	-1.22113	-0.28822
AGAP001413	AGAP001413		no	chr2R	4546478	4559023	0.000553441	-1.69816	-0.763976	0.000200415	-2.28706	-1.1935	0.000200894	-2.25148	-1.17088
AGAP001414	AGAP001414	WD40 repeat-containing protein SMU1	no	chr2R	4563164	4564968	0.475876	1.14876	0.200071	0.997975	1.01669	0.0238743	0.963968	-1.04505	-0.0635719
AGAP001415	AGAP001415		no	chr2R	4572745	4585913	0.786977	1.4299	0.515913	0.869036	1.33928	0.421454	0.619512	1.60189	0.679772
AGAP001417	AGAP001417	Brain protein 44-like protein	no	chr2R	4657950	4659347	0.0379771	-1.41618	-0.502002	0.314506	-1.22331	-0.29079	0.00400191	-1.63857	-0.712435
AGAP001418	AGAP001418		no	chr2R	4663354	4667600	0.203527	1.11924	0.162521	0.451479	1.0849	0.117567	0.541661	1.07554	0.105062
AGAP001419	AGAP001419		no	chr2R	4668475	4729876	0.546355	-1.09348	-0.128921	0.982613	-1.02431	-0.0346565	0.198459	-1.15046	-0.202209
AGAP001420	AGAP001420	2,3-bisphosphoglycerate-dependent phosphoglycerate mutase	no	chr2R	4739221	4740413	0.489543	-1.20503	-0.269073	0.991125	1.03776	0.0534782	0.0614115	-1.43945	-0.525517
AGAP001421	AGAP001421	replication factor A1	no	chr2R	4740772	4743028	0.376038	1.26377	0.337736	0.62675	1.1856	0.245613	0.103664	1.42522	0.511185
AGAP001422	AGAP001422		no	chr2R	4743052	4744691	0.0890555	1.29166	0.369226	0.739779	1.10464	0.143573	0.429543	1.16515	0.22051
AGAP001423	AGAP001423	Bifunctional purine biosynthesis protein	no	chr2R	4746141	4748841	0.498723	1.23397	0.303307	0.94233	1.08487	0.117526	0.495268	1.23509	0.304611
AGAP001424	AGAP001424	heat shock protein 90kDa beta	no	chr2R	4750041	4752796	0.530854	1.51373	0.59811	0.963623	1.15209	0.204252	0.792976	1.31836	0.398747
AGAP001426	AGAP001426		no	chr2R	4756012	4757124	0.0308939	1.34507	0.427683	0.750049	1.096	0.132253	0.910435	1.062	0.0867844
AGAP001427	AGAP001427		no	chr2R	4758648	4772286	0.922079	1.0665	0.0928812	0.840986	1.08884	0.122798	0.476484	-1.16501	-0.220342
AGAP001428	AGAP001428		no	chr2R	4785997	4786773	0.242446	-1.24897	-0.320742	0.0647501	-1.36873	-0.452842	0.031137	-1.43491	-0.520964
AGAP001429	AGAP001429		no	chr2R	4787207	4790263	0.827271	-1.11578	-0.158057	0.859004	-1.10606	-0.145431	0.999567	1.01386	0.0198631
AGAP001430	AGAP001430		no	chr2R	4794058	4795073	0.944125	1.21256	0.278059	0.976147	1.15282	0.205171	0.854664	1.32034	0.400913
AGAP001432	AGAP001432		no	chr2R	4798080	4799501	0.0531276	1.65541	0.727188	0.290344	1.37887	0.46349	0.116072	1.5285	0.612115
AGAP001433	CLIPD3	CLIP-domain serine protease	no	chr2R	4829298	4842657	0.113363	2.343	1.22836	0.368365	1.78666	0.837261	0.0968837	2.42074	1.27545
AGAP001434	AGAP001434	glutamate receptor, anionic	no	chr2R	4848635	4895916	0.774855	1.386	0.470932	0.999998	1.00575	0.00826502	0.827009	1.33848	0.42059
AGAP001435	AGAP001435	pyrazinamidase/nicotinamidase	no	chr2R	4948689	4992698	0.655708	1.31233	0.392126	0.4079	1.45451	0.540535	0.408915	1.45383	0.539863
AGAP001438	AGAP001438		no	chr2R	5021917	5049053	0.83628	1.11101	0.151872	0.999406	1.01514	0.0216837	0.659069	1.15783	0.211425
AGAP001440	Rpn6	26S proteasome 26S non-ATPase subunit N6	no	chr2R	5049346	5051914	0.368864	-1.13226	-0.179202	0.547554	-1.10467	-0.143614	0.29949	-1.14526	-0.195675
AGAP001441	AGAP001441		no	chr2R	5052772	5054534	0.0696498	1.46065	0.546606	0.0460924	1.50948	0.594054	0.0420957	1.52033	0.604389
AGAP001442	AGAP001442	Brain protein 16	no	chr2R	5057273	5058671	0.999878	1.0048	0.00690556	0.969509	-1.03067	-0.043581	0.732808	1.0729	0.101515
AGAP001444	AGAP001444	Heparan-sulfate 6-O-sulfotransferase	no	chr2R	5061411	5101997	0.999683	-1.03275	-0.0464969	0.999982	1.01246	0.0178657	0.983521	1.12679	0.172215
AGAP001446	AGAP001446	AMP-activated protein kinase, gamma regulatory subunit	no	chr2R	5140730	5214670	0.623164	1.40881	0.494482	0.48357	1.50825	0.592873	0.37924	1.59535	0.673871
AGAP001447	AGAP001447	solute carrier family 35 (UDP-galactose transporter), member B1	no	chr2R	5215152	5216681	0.213864	1.2859	0.362773	0.984767	1.04305	0.0608025	0.7517	1.12859	0.174518
AGAP001448	AGAP001448	pancreas-specific transcription factor 1a	no	chr2R	5222247	5227609	0.756236	1.19653	0.258861	0.971142	1.08196	0.113652	0.999717	1.017	0.024313
AGAP001449	AGAP001449		no	chr2R	5229810	5230716	0.989307	1.04844	0.0682402	0.913056	-1.10486	-0.143867	0.999346	1.01906	0.0272417
AGAP001450	AGAP001450	ELMO domain-containing protein 2	no	chr2R	5232295	5234152	0.016662	1.29519	0.373164	0.0081517	1.33439	0.41618	0.00482051	1.36449	0.448365
AGAP001451	AGAP001451		no	chr2R	5237785	5250571	0.619762	1.44291	0.528979	0.560169	1.48761	0.572997	0.442646	1.58428	0.663828
AGAP001452	AGAP001452	ubiquitin-conjugating enzyme E2 Q	no	chr2R	5252710	5261854	0.986215	-1.01942	-0.0277424	0.993711	-1.01484	-0.0212488	0.565359	1.07855	0.109089
AGAP001453	AGAP001453		no	chr2R	5263199	5266126	0.307417	1.78549	0.836321	0.723148	1.396	0.481298	0.152348	2.07357	1.05211
AGAP001454	AGAP001454		no	chr2R	5266433	5267166	0.132663	1.13807	0.186585	0.785135	1.05216	0.0733604	0.994563	1.0134	0.0192089
AGAP001455	AGAP001455		no	chr2R	5267487	5280188	0.143906	1.12409	0.168753	0.530236	1.07187	0.100132	0.0372592	1.17018	0.226733
AGAP001458	AGAP001458	mono-ADP-ribosyltransferase sirtuin 6	no	chr2R	5281495	5282828	0.669495	-1.19091	-0.252069	0.712019	-1.17753	-0.235768	0.851704	-1.13022	-0.1766
AGAP001459	RpL17	60S ribosomal protein L17	no	chr2R	5283096	5284326	0.904121	-1.06068	-0.0849867	0.436135	-1.14538	-0.195824	0.39675	-1.15308	-0.205489
AGAP001460	AGAP001460		no	chr2R	5286141	5291320	0.95159	1.11676	0.159316	0.960307	1.10826	0.148298	0.801029	1.21072	0.275862
AGAP001461	AGAP001461	JNK1/MAPK8-associated membrane protein	no	chr2R	5292781	5294103	0.995062	1.01538	0.0220242	0.976629	-1.02631	-0.0374727	0.854542	-1.05247	-0.0737753
AGAP001462	AGAP001462		no	chr2R	5294601	5296609	0.997113	1.01236	0.0177169	0.917018	-1.04035	-0.0570688	0.994868	-1.01501	-0.0214901
AGAP001463	Vps33B	vacuolar protein sorting 33B	no	chr2R	5296806	5298958	0.0872287	1.68337	0.751353	0.258891	1.46894	0.554774	0.100082	1.65624	0.72791
AGAP001464	AGAP001464	cyclic AMP-responsive element-binding protein 3	no	chr2R	5300731	5315891	0.633107	1.53054	0.614043	0.376912	1.8038	0.851042	0.605145	1.55658	0.638381
AGAP001468	AGAP001468		no	chr2R	5327226	5339736	0.925079	-1.05219	-0.0733948	0.829864	-1.07272	-0.101268	0.957452	-1.0422	-0.0596352
AGAP001469	AGAP001469	Protein tyrosine phosphatase, receptor type, f polypeptide (PTPRF) interacting protein (liprin)	no	chr2R	5340595	5352056	0.172824	-1.32607	-0.407155	0.316873	-1.25815	-0.331303	0.38281	-1.23543	-0.305009
AGAP001470	AGAP001470		no	chr2R	5352331	5355060	0.147682	1.64899	0.721579	0.0170819	2.16655	1.1154	0.0771765	1.79541	0.844314
AGAP001471	AGAP001471	3-phosphoinositide dependent protein kinase-1	no	chr2R	5355386	5358629	0.999614	-1.00597	-0.00858974	0.963795	1.02757	0.0392389	0.592099	1.07644	0.106272
AGAP001472	AGAP001472		no	chr2R	5359326	5364640	0.487424	1.27709	0.352862	0.635255	1.22325	0.290714	0.61079	1.23185	0.300825
AGAP001473	AGAP001473	propionyl-CoA synthetase	no	chr2R	5364946	5369903	0.130076	1.78718	0.837685	0.283022	1.57919	0.659187	0.157659	1.73577	0.795578
AGAP001474	MSN	myosuppressin	no	chr2R	5371423	5372853	0.113132	1.16282	0.217631	0.950922	1.0325	0.0461426	0.585099	1.08152	0.113059
AGAP001475	AGAP001475		no	chr2R	5373424	5378576	0.768855	-1.10691	-0.146543	0.606837	-1.14041	-0.18955	0.876567	-1.08132	-0.112797
AGAP001476	AGAP001476	Innexin inx2	no	chr2R	5378777	5383987	0.924362	1.02989	0.04249	0.815978	1.04273	0.0603724	0.120612	1.12362	0.168159
AGAP001477	AGAP001477	Innexin inx2	no	chr2R	5386547	5388354	0.864091	1.09756	0.134295	0.0250024	1.49842	0.583445	0.51446	1.18508	0.244987
AGAP001478	NMDAR1	ionotropic receptor NMDAR1	no	chr2R	5389595	5396375	0.68567	-1.12031	-0.163897	0.997114	-1.02039	-0.0291176	0.953118	-1.05406	-0.0759583
AGAP001480	AGAP001480		no	chr2R	5397435	5407083	0.354671	1.38424	0.469095	0.309066	1.41131	0.497031	0.299524	1.41738	0.503228
AGAP001481	AGAP001481	biotin--protein ligase	no	chr2R	5408000	5419568	0.0370663	-1.39748	-0.482826	0.231057	-1.24122	-0.31176	0.119822	-1.29817	-0.376476
AGAP001482	AGAP001482		no	chr2R	5411724	5416771	0.847241	1.07516	0.104548	0.995864	-1.02019	-0.0288353	0.996477	1.01913	0.0273352
AGAP001484	AGAP001484	AP-3 complex subunit mu	no	chr2R	5426952	5429009	0.220978	-1.35559	-0.438926	0.152567	-1.4047	-0.490265	0.0985218	-1.46177	-0.54772
AGAP001485	AGAP001485		no	chr2R	5437340	5449870	0.849912	1.16831	0.224428	0.997111	-1.03905	-0.0552697	0.872516	1.15682	0.21017
AGAP001486	AGAP001486		no	chr2R	5443334	5462040	0.0333007	1.59163	0.670507	0.0190473	1.66732	0.737532	0.045363	1.55102	0.633222
AGAP001487	shakB	Innexin shaking-B	no	chr2R	5476047	5497777	0.794897	1.08859	0.122459	0.280937	1.19092	0.252077	0.751976	1.09672	0.133194
AGAP001488	AGAP001488	innexin 2	no	chr2R	5545461	5555466	0.68297	1.29761	0.375857	0.691316	1.29325	0.370999	0.335909	1.50545	0.590198
AGAP001490	AGAP001490	26S proteasome non-ATPase regulatory subunit 5	no	chr2R	5556917	5558802	0.265422	1.24631	0.317659	0.429633	1.19583	0.258017	0.426684	1.19661	0.25895
AGAP001491	AGAP001491	Leucine-rich repeat-containing protein 57	no	chr2R	5558860	5559879	0.025893	-1.33762	-0.419664	0.0880755	-1.25743	-0.330479	0.031861	-1.32386	-0.404747
AGAP001492	AGAP001492		no	chr2R	5560313	5563158	0.00356361	-1.48093	-0.566504	0.0259976	-1.33809	-0.420173	0.0051877	-1.45181	-0.537852
AGAP001496	AGAP001496		no	chr2R	5636978	5642700	0.108651	1.55647	0.638275	0.109915	1.55454	0.636483	0.133805	1.52174	0.60572
AGAP001497	ACTN	Alpha-actinin, sarcomeric	no	chr2R	5645475	5661255	0.610097	1.18666	0.246902	0.394563	1.25202	0.324263	0.832094	1.12285	0.167165
AGAP001498	GPROPDR	putative opioid receptor	no	chr2R	5668260	5671266	0.0192697	1.62457	0.700055	0.0318288	1.56133	0.642774	0.116176	1.40581	0.491402
AGAP001499	GPRMTN	putative melatonin receptor	no	chr2R	5674923	5684594	0.264882	-1.13067	-0.177177	0.274415	-1.12889	-0.174903	0.814993	-1.05745	-0.080596
AGAP001500	AGAP001500		no	chr2R	5684804	5688313	0.336206	1.20488	0.268894	0.491853	1.16628	0.221917	0.250478	1.23208	0.301095
AGAP001501	AGAP001501	Regucalcin protein	no	chr2R	5689163	5690818	0.878595	-1.1153	-0.157433	0.544104	-1.22204	-0.289294	0.116509	-1.43797	-0.524034
AGAP001502	AGAP001502	mitochondrial 10 kDa heat shock protein	no	chr2R	5690856	5692322	0.686809	-1.15695	-0.21032	0.0678144	-1.43982	-0.525885	0.0831539	-1.41733	-0.503176
AGAP001504	AGAP001504		no	chr2R	5695128	5698055	0.1643	-1.27359	-0.348905	0.0318811	-1.4143	-0.500088	0.157908	-1.27705	-0.352818
AGAP001505	AGAP001505	Transmembrane emp24 protein transport domain containing 1b	no	chr2R	5695123	5697106	0.339863	-1.23248	-0.301567	0.376073	-1.22116	-0.288252	0.0845574	-1.37297	-0.457302
AGAP001506	AGAP001506	guanine nucleotide-binding protein subunit beta, other	no	chr2R	5698131	5700330	0.285984	1.37043	0.454626	0.991173	1.0497	0.0699797	0.694434	1.20298	0.266617
AGAP001507	AGAP001507	procollagen-lysine, 2-oxoglutarate 5-dioxygenase	no	chr2R	5701495	5705051	0.143074	1.67386	0.743183	0.239066	1.55509	0.636994	0.0573886	1.88881	0.917474
AGAP001508	AGAP001508		no	chr2R	5710027	5710780	0.0386023	-13.5191	-3.75693	0.0147367	-21.4471	-4.42271	0.0155517	-20.8989	-4.38536
AGAP001511	AGAP001511		no	chr2R	5720113	5721309	0.369566	1.29418	0.372035	0.741266	1.16833	0.224445	0.973298	1.06683	0.0933237
AGAP001512	AGAP001512	glutamate--cysteine ligase catalytic subunit	no	chr2R	5728455	5733573	0.288696	1.36278	0.446549	0.284061	1.36538	0.449302	0.205614	1.4162	0.502029
AGAP001513	AGAP001513	kelch-like protein 1/4/5	no	chr2R	5734780	5741229	0.421655	1.12108	0.16489	0.968543	1.03291	0.0467205	0.0684683	1.22232	0.289617
AGAP001514	AGAP001514	pre-mRNA 3'-end-processing factor FIP1	no	chr2R	5741800	5744339	0.175654	1.42878	0.514782	0.202407	1.4076	0.493241	0.095088	1.5194	0.603499
AGAP001515	AGAP001515		no	chr2R	5745216	5759011	0.00705126	1.49438	0.579546	0.00186245	1.62016	0.696134	0.00865846	1.47681	0.562484
AGAP001518	AGAP001518		no	chr2R	5770469	5777527	0.024548	-1.24686	-0.318303	0.171286	-1.15645	-0.209705	0.353266	-1.11925	-0.162539
AGAP001519	AGAP001519	pre-mRNA-splicing helicase BRR2	no	chr2R	5777860	5785959	0.0919213	1.38509	0.469982	0.179029	1.31545	0.395554	0.212809	1.29697	0.375144
AGAP001520	AGAP001520	protein phosphatase 1, regulatory (inhibitor) subunit 3	no	chr2R	5789031	5811072	0.960099	1.05626	0.0789652	0.427162	1.19283	0.254384	0.335941	1.2182	0.284749
AGAP001521	AGAP001521		no	chr2R	5826521	5829180	0.282315	-1.13329	-0.180512	0.0406585	-1.2269	-0.295019	0.906303	-1.04537	-0.0640154
AGAP001522	AGAP001522	Thyroid receptor-interacting protein 13	no	chr2R	5829766	5831722	0.999998	1.00199	0.00286674	0.739555	-1.11413	-0.15592	0.997285	-1.0208	-0.0296955
AGAP001523	ABCA7	ATP-binding cassette transporter (ABC transporter) family A member 7	no	chr2R	5832762	5842047	0.0496364	1.41315	0.498911	0.081996	1.36558	0.449509	0.113339	1.33499	0.416828
AGAP001524	AGAP001524		no	chr2R	5839349	5840706	0.381049	1.2389	0.309058	0.999216	1.0169	0.0241714	0.892122	1.09522	0.131219
AGAP001525	AGAP001525		no	chr2R	5843112	5845206	0.803429	1.05198	0.0731134	0.241395	-1.11871	-0.161835	0.0360114	1.19392	0.255709
AGAP001526	AGAP001526	RIO kinase 2	no	chr2R	5845574	5847526	0.00114103	-1.27994	-0.356072	0.000246173	-1.39896	-0.484351	0.00634002	-1.21542	-0.281449
AGAP001527	AGAP001527	golgi-specific brefeldin a-resistance factor	no	chr2R	5848073	5855575	0.383135	1.65636	0.728013	0.393438	1.64585	0.718837	0.3784	1.66126	0.732275
AGAP001528	AGAP001528		no	chr2R	5856010	5856568	0.266049	-1.44919	-0.535248	0.332709	-1.40497	-0.49054	0.185035	-1.51878	-0.602914
AGAP001529	AGAP001529	H/ACA ribonucleoprotein complex subunit	no	chr2R	5859973	5861278	0.998111	-1.01243	-0.0178223	0.855431	1.0583	0.0817518	0.835784	1.06152	0.0861263
AGAP001530	AGAP001530		no	chr2R	5861230	5862376	0.0512587	1.44522	0.531293	0.196527	1.30514	0.384204	0.341292	1.24395	0.314923
AGAP001531	AGAP001531	sodium-independent sulfate anion transporter	no	chr2R	5882589	5884673	0.232581	-1.5153	-0.599607	0.625247	-1.28521	-0.362005	0.250511	-1.49958	-0.584555
AGAP001533	AGAP001533	Rab3 GTPase-activating protein regulatory subunit	no	chr2R	5920426	5926226	0.0902064	1.34689	0.429632	0.224849	1.26177	0.335445	0.187249	1.27922	0.355265
AGAP001534	AGAP001534		no	chr2R	5935530	5939214	0.974267	1.06282	0.0879011	0.045598	1.55261	0.6347	0.9471	1.082	0.113707
AGAP001535	AGAP001535	histone-lysine N-methyltransferase ASH1L	no	chr2R	5939940	5955676	0.673939	1.46673	0.552606	0.635158	1.50001	0.584975	0.277881	1.89572	0.922743
AGAP001536	AGAP001536		no	chr2R	6023228	6040191	0.14667	-1.48859	-0.573948	0.480843	-1.28709	-0.364117	0.186158	-1.45027	-0.536318
AGAP001538	AGAP001538	splicing factor 3B subunit 4	no	chr2R	6043578	6045118	0.142958	1.82325	0.866516	0.270982	1.63627	0.710408	0.109234	1.90263	0.927996
AGAP001539	AGAP001539	histone acetyltransferase HTATIP	no	chr2R	6045179	6047524	0.734157	-1.1346	-0.18218	0.607149	-1.16561	-0.221081	0.999646	-1.01235	-0.0177135
AGAP001544	AGAP001544	tripartite motif-containing protein 37	no	chr2R	6086236	6090156	0.994002	1.04311	0.0608864	0.999784	-1.01424	-0.0203972	0.268359	1.37692	0.461443
AGAP001545	AGAP001545	ribosomal biogenesis protein RLP24	no	chr2R	6090680	6091626	0.974248	-1.03848	-0.0544729	0.228633	-1.20154	-0.264889	0.516878	-1.13558	-0.183434
AGAP001546	AGAP001546	Neither inactivation nor afterpotential protein G	no	chr2R	6091797	6094114	0.00934186	2.40656	1.26697	0.141834	1.68767	0.755033	0.118081	1.73096	0.791572
AGAP001548	AGAP001548	Stress-associated endoplasmic reticulum protein 2	no	chr2R	6095854	6097314	0.472556	1.20909	0.27392	0.475712	1.2082	0.272856	0.478754	1.20734	0.271832
AGAP001549	AGAP001549		no	chr2R	6099434	6102777	0.182426	1.38907	0.474122	0.417716	1.27081	0.345743	0.310715	1.31501	0.395077
AGAP001550	AGAP001550	sodium-coupled monocarboxylate transporter 1	no	chr2R	6104362	6108403	0.0370092	1.54804	0.63044	0.196951	1.34563	0.428286	0.170512	1.36326	0.447056
AGAP001551	AGAP001551	G patch domain and KOW motifs-containing protein	no	chr2R	6108729	6126244	0.0531743	-1.52522	-0.609015	0.070421	-1.48955	-0.574876	0.18347	-1.36882	-0.452933
AGAP001552	AGAP001552	juvenile hormone-inducible protein	no	chr2R	6114600	6116024	0.991989	-1.02699	-0.0384278	0.413747	1.16451	0.21972	0.514249	-1.14401	-0.194105
AGAP001554	AGAP001554		no	chr2R	6128488	6131448	0.779183	1.2756	0.35118	0.990255	1.07974	0.11068	0.620361	1.37074	0.454954
AGAP001555	AGAP001555		no	chr2R	6146312	6149224	0.936981	1.04668	0.0658197	0.832147	-1.06904	-0.0963149	0.284392	1.16057	0.214832
AGAP001556	OBP7	odorant-binding protein antennal 7	no	chr2R	6152013	6154470	0.928366	-1.1176	-0.160404	0.0938534	-1.61131	-0.68823	0.695677	-1.22397	-0.291569
AGAP001557	AGAP001557	solute carrier family 12 (sodium/potassium/chloride transporter), member 2	no	chr2R	6166424	6195232	0.114215	1.47182	0.557603	0.102033	1.48764	0.573022	0.0297981	1.66417	0.734801
AGAP001558	GPRGNR2	putative gonadotrophin releasing hormone receptor 2	no	chr2R	6200188	6237362	0.522466	1.16631	0.221949	0.607652	1.14753	0.198537	0.320788	1.21837	0.284955
AGAP001559	AGAP001559	RNA polymerase-associated protein CTR9	no	chr2R	6237469	6241673	0.347688	1.39034	0.475437	0.532532	1.29979	0.378283	0.507291	1.31086	0.390513
AGAP001561	GPRNNA5	putative GPCR class a orphan receptor 5	no	chr2R	6265272	6268136	0.401375	1.20414	0.267999	0.915485	1.07642	0.106241	0.631876	1.1484	0.199625
AGAP001562	GPRNNB3	putative GPCR class b orphan receptor 3	no	chr2R	6268319	6275262	0.975077	-1.03099	-0.0440245	0.965992	-1.03464	-0.0491257	0.00801781	-1.34552	-0.428167
AGAP001563	AGAP001563	glycerol kinase	no	chr2R	6276001	6281566	0.884581	-1.07263	-0.101148	0.874439	1.07517	0.104566	0.0808891	-1.29598	-0.374042
AGAP001564	AGAP001564	DNA polymerase sigma	no	chr2R	6283256	6303513	0.999971	1.0029	0.00418282	0.271911	-1.13632	-0.184375	0.99071	-1.01983	-0.0283337
AGAP001565	AGAP001565	vacuolar protein sorting-associated protein	no	chr2R	6303901	6305435	0.0461456	1.6963	0.76239	0.107964	1.5535	0.635518	0.0319149	1.76063	0.816091
AGAP001566	AGAP001566		no	chr2R	6305576	6326962	0.539173	-1.10207	-0.140213	0.726976	-1.07695	-0.106957	0.998931	-1.01026	-0.0147285
AGAP001569	AGAP001569	myosin alkali light chain 1	no	chr2R	6333432	6336084	0.762692	-1.16524	-0.220625	0.751273	-1.16906	-0.225348	0.481129	-1.25842	-0.331617
AGAP001570	AGAP001570	microtubule-associated protein tau	no	chr2R	6337959	6353991	0.999383	1.01586	0.0227079	0.901912	1.09283	0.128069	0.981408	-1.04984	-0.0701656
AGAP001572	AGAP001572		no	chr2R	6356277	6356531	0.0307823	1.43658	0.522641	0.164663	1.28534	0.362151	0.000433914	1.97534	0.982102
AGAP001573	AGAP001573	Ras-related C3 botulinum toxin substrate 1	no	chr2R	6360323	6361802	0.801664	1.17025	0.226813	0.995911	1.03949	0.0558691	0.675683	1.21764	0.284084
AGAP001581	AGAP001581		no	chr2R	6447644	6451539	0.947003	1.14065	0.189858	0.802403	1.24588	0.317164	0.640111	1.33731	0.419336
AGAP001582	AGAP001582		no	chr2R	1982566	1986438	0.221703	1.47278	0.558538	0.0853075	1.64841	0.721076	0.0500912	1.74834	0.805985
AGAP001583	AGAP001583		no	chr2R	6463746	6478735	0.0139694	-1.30127	-0.379916	0.738111	-1.07568	-0.105245	0.430255	-1.11808	-0.16103
AGAP001584	snRNP-U1-C	U1 small nuclear ribonucleoprotein C	no	chr2R	6478872	6479529	0.000313813	1.43968	0.525745	0.0189835	1.21636	0.282574	0.00114568	1.33973	0.421947
AGAP001585	AGAP001585	deoxynucleoside kinase	no	chr2R	6479830	6482286	0.950224	1.02282	0.032546	0.810021	1.03864	0.0546961	1	-1.0001	-0.000148773
AGAP001586	AGAP001586	CUE domain-containing protein 2	no	chr2R	6483108	6485265	0.296383	1.47845	0.564087	0.274598	1.49551	0.580636	0.285531	1.48681	0.572216
AGAP001587	VATI	V-type H+-transporting ATPase subunit I	no	chr2R	6485732	6489508	0.119742	1.66107	0.732109	0.434574	1.38161	0.466353	0.098319	1.70282	0.767927
AGAP001588	AGAP001588	V-type H+-transporting ATPase subunit I	no	chr2R	6491877	6495408	0.998801	1.03112	0.0442171	0.281375	1.47556	0.561263	0.883776	1.16159	0.216103
AGAP001589	AGAP001589	Methylthioribose-1-phosphate isomerase	no	chr2R	6496847	6498319	0.267175	1.13732	0.185635	0.941728	1.03813	0.0539927	0.84825	1.05556	0.0780148
AGAP001590	AGAP001590		no	chr2R	6500797	6508125	0.105808	1.82081	0.864582	0.234673	1.61421	0.690828	0.300703	1.54906	0.631391
AGAP001592	GPRTAK2	putative tachykinin receptor 2	no	chr2R	6526442	6545643	0.162515	2.09679	1.06818	0.171884	2.07228	1.05122	0.0690767	2.48687	1.31433
AGAP001594	AGAP001594		no	chr2R	6556959	6559112	0.0195884	1.41892	0.504791	0.0027752	1.59291	0.671661	0.87023	-1.07887	-0.109519
AGAP001595	RpS29	40S ribosomal protein S29	no	chr2R	6560222	6560992	0.252583	-1.92716	-0.94648	0.462081	-1.65386	-0.725841	0.18382	-2.06855	-1.04862
AGAP001597	AGAP001597		no	chr2R	6565857	6602190	0.797963	1.06465	0.0903749	0.91046	1.04619	0.0651455	0.174254	1.16395	0.219035
AGAP001600	AGAP001600	Ser/Thr protein phosphatase/nucleotidase	no	chr2R	6631784	6633758	0.037074	1.52673	0.610444	0.0549841	1.48052	0.5661	0.0212816	1.59359	0.672284
AGAP001601	AGAP001601	Ser/Thr protein phosphatase/nucleotidase	no	chr2R	6634517	6636560	0.0323793	1.29744	0.375663	0.000704123	1.57948	0.659452	0.0488457	1.2728	0.348002
AGAP001602	AGAP001602	amiloride-sensitive sodium channel, other	no	chr2R	6641935	6644418	0.00454558	-1.84654	-0.884821	0.876671	1.11057	0.151296	0.00411681	-1.86225	-0.897047
AGAP001603	AGAP001603	mitochondrial 18 kDa protein	no	chr2R	6644506	6645923	0.998933	-1.01261	-0.0180845	0.8554	1.07169	0.0998831	0.22318	-1.19573	-0.257895
AGAP001604	AGAP001604	protein-tyrosine phosphatase	no	chr2R	6668522	6679508	0.288937	1.56357	0.644847	0.236706	1.61632	0.692717	0.213066	1.64383	0.717064
AGAP001606	AGAP001606	5-oxoprolinase (ATP-hydrolysing)	no	chr2R	6682561	6689161	0.973275	-1.02234	-0.0318699	0.128219	1.13362	0.180933	0.982832	-1.01911	-0.0273085
AGAP001608	AGAP001608		no	chr2R	6690022	6775824	0.000199359	1.51125	0.595743	0.000340548	1.30144	0.380104	0.000205013	1.40559	0.491177
AGAP001609	AGAP001609	E3 ubiquitin-protein ligase MYLIP	no	chr2R	6777110	6796100	0.242484	1.48663	0.57205	0.350716	1.41033	0.49603	0.416417	1.37309	0.457427
AGAP001610	AGAP001610		no	chr2R	6804960	6809210	0.0781169	-1.8375	-0.877746	0.38381	-1.45246	-0.538494	0.113333	-1.74752	-0.805308
AGAP001611	AGAP001611	Diphosphomevalonate decarboxylase	no	chr2R	6810777	6812438	0.655244	1.21903	0.285739	0.998825	-1.02536	-0.0361319	0.737458	1.1897	0.250594
AGAP001612	Pex6	peroxin 6	no	chr2R	6812665	6815482	0.192217	1.19249	0.253983	0.470386	1.13004	0.176371	0.850992	1.06806	0.0949974
AGAP001613	AGAP001613		no	chr2R	6816114	6818154	0.00470836	-1.16761	-0.223557	0.000347994	-1.25634	-0.329222	0.149792	-1.08601	-0.119036
AGAP001614	AGAP001614		no	chr2R	6818634	6820463	0.149436	1.89306	0.920722	0.528281	1.46743	0.553295	0.136211	1.92364	0.943841
AGAP001615	AGAP001615		no	chr2R	6820554	6824818	0.304034	1.31842	0.398809	0.912453	1.10329	0.141811	0.116925	1.44918	0.53524
AGAP001616	AGAP001616		no	chr2R	6826009	6826714	0.25309	-1.08612	-0.119188	0.000277434	-1.3313	-0.412835	0.000555107	-1.27892	-0.354921
AGAP001617	AGAP001617	Ras-related protein Rab-7A	no	chr2R	6827828	6831707	0.786802	1.19922	0.262091	0.998988	1.02784	0.0396137	0.929639	1.12393	0.16855
AGAP001618	AGAP001618	homeobox protein EMX	no	chr2R	6837470	6847506	0.890689	1.1275	0.173126	0.958105	1.08757	0.121113	0.272901	1.38111	0.465831
AGAP001621	AGAP001621	proline synthetase co-transcribed homolog	no	chr2R	6967708	6969761	0.429127	-1.13183	-0.178657	0.532065	-1.11516	-0.157252	0.121379	-1.21222	-0.277651
AGAP001622	AGAP001622	myosin light chain 5	no	chr2R	6972959	6975072	0.976818	1.07673	0.106657	0.757038	1.19911	0.261961	0.916647	-1.12461	-0.169428
AGAP001623	AGAP001623		no	chr2R	6975668	6979509	0.97724	1.06207	0.0868783	0.97584	1.06342	0.0887074	0.87136	-1.12063	-0.164313
AGAP001624	AGAP001624		no	chr2R	6980525	6984171	0.140158	1.15062	0.202413	0.189204	1.13756	0.185943	0.926021	1.03722	0.0527277
AGAP001625	AGAP001625		no	chr2R	7002512	7006196	0.638264	1.40104	0.486503	0.969309	1.13335	0.180596	0.564832	1.45159	0.537637
AGAP001626	AGAP001626		no	chr2R	7006337	7007117	0.929154	-1.14179	-0.191304	0.858781	-1.18899	-0.249732	0.842766	1.19821	0.260887
AGAP001627	AGAP001627	solute carrier family 7 (cationic amino acid transporter, y+ system)	no	chr2R	7012407	7020397	0.0619078	-1.48202	-0.567564	0.0897287	-1.43776	-0.523828	0.207685	-1.33704	-0.419044
AGAP001628	AGAP001628	cystinosin homolog	no	chr2R	7020401	7021910	0.0676547	-2.08674	-1.06125	0.854623	-1.23348	-0.30274	0.179278	-1.78356	-0.834761
AGAP001629	AGAP001629		no	chr2R	7023982	7025193	0.625157	-1.14345	-0.193395	0.983217	-1.04034	-0.0570574	0.170222	-1.27703	-0.352795
AGAP001630	Tpi	Triosephosphate isomerase	no	chr2R	7025243	7026261	0.0598386	1.34216	0.424557	0.00623103	1.5354	0.618617	0.904824	1.07172	0.0999346
AGAP001632	AGAP001632		no	chr2R	7049726	7056168	0.57444	1.58868	0.667831	0.77027	1.40738	0.493008	0.489811	1.67457	0.743787
AGAP001633	AGAP001633		no	chr2R	7152514	7189168	0.16601	1.77158	0.825034	0.2146	1.6976	0.763496	0.149889	1.80108	0.848861
AGAP001634	AGAP001634		no	chr2R	7195172	7201451	0.80968	1.20074	0.263923	0.848166	1.18118	0.240225	0.7353	1.23573	0.305369
AGAP001635	AGAP001635	sodium-coupled monocarboxylate transporter 2	no	chr2R	7210441	7214732	0.525962	1.30347	0.382352	0.929445	1.12131	0.16518	0.584438	1.27851	0.354465
AGAP001636	AGAP001636	serine/threonine-protein kinase greatwall	no	chr2R	7216870	7220383	0.466948	-1.216	-0.282148	0.0423655	-1.4912	-0.57647	0.869796	-1.10445	-0.143333
AGAP001637	sosie	protein sosie	no	chr2R	7221838	7228820	0.237834	-1.42041	-0.506305	0.287017	-1.38826	-0.473278	0.175839	-1.47085	-0.556645
AGAP001638	AGAP001638		no	chr2R	7234995	7239694	0.728548	1.20566	0.269818	0.171252	1.4907	0.575987	0.522814	1.2853	0.362107
AGAP001639	AGAP001639	polyA-binding protein interacting protein	no	chr2R	7248223	7251832	0.993687	1.0105	0.0150728	0.35997	-1.07161	-0.099782	0.972202	1.01754	0.0250845
AGAP001640	AGAP001640		no	chr2R	7251974	7256583	0.825038	1.10952	0.149932	0.767822	1.12458	0.169381	0.535048	1.18124	0.240304
AGAP001643	AGAP001643		no	chr2R	7256645	7261663	0.965412	1.07804	0.108413	0.821777	1.15042	0.202158	0.651178	1.20984	0.274814
AGAP001644	AGAP001644	dimethylargininase	no	chr2R	7262041	7265862	0.209816	-1.21093	-0.276117	0.563944	-1.12905	-0.175104	0.170103	-1.22618	-0.294176
AGAP001645	AGAP001645	RNA-binding protein FUS	no	chr2R	7266758	7271844	0.984557	-1.02269	-0.0323648	0.972342	1.02787	0.0396605	0.712245	1.07102	0.0989914
AGAP001646	AGAP001646		no	chr2R	7272028	7276023	0.531539	-1.07174	-0.0999575	0.0918865	-1.13964	-0.188574	0.286598	-1.09864	-0.135717
AGAP001647	AGAP001647		no	chr2R	7276443	7277024	0.100349	-2.16185	-1.11226	0.125177	-2.07573	-1.05362	0.0781604	-2.26132	-1.17716
AGAP001648	CLIPB17	CLIP-domain serine protease	no	chr2R	7278772	7280475	0.812028	1.17242	0.229493	0.562894	1.26954	0.344302	0.999265	1.02329	0.0332165
AGAP001649	AGAP001649	Glucosylceramidase	no	chr2R	7281482	7283417	0.0264625	-1.25144	-0.323584	0.0677897	-1.20647	-0.270788	0.130636	-1.17488	-0.232516
AGAP001650	AGAP001650	cation transport regulator-like protein 2	no	chr2R	7304076	7309565	0.0979414	1.47796	0.563612	0.277786	1.33473	0.416552	0.14508	1.42478	0.510736
AGAP001651	Rpn9	26S proteasome 26S non-ATPase subunit N9	no	chr2R	7308971	7310674	0.288292	1.34816	0.430996	0.459916	1.27264	0.347829	0.261594	1.36298	0.446764
AGAP001652	AGAP001652	lipase	no	chr2R	7310996	7317770	0.0296861	-1.31836	-0.398747	0.00842211	-1.40194	-0.487426	0.0111708	-1.38253	-0.467309
AGAP001653	AGAP001653	NADH dehydrogenase (ubiquinone) Fe-S protein 1	no	chr2R	7320004	7323349	0.75661	-1.05668	-0.0795441	0.672819	-1.06544	-0.0914545	0.00248698	-1.30117	-0.379812
AGAP001654	AGAP001654	Histone deacetylase complex subunit SAP30 homolog	no	chr2R	7323743	7325012	0.999651	-1.01019	-0.0146279	0.91634	-1.06728	-0.0939446	0.981737	-1.03839	-0.0543494
AGAP001655	AGAP001655		no	chr2R	7325154	7326467	0.261997	1.12073	0.164444	0.884523	1.04357	0.061523	0.472175	1.0914	0.126181
AGAP001656	AGAP001656	ribosomal RNA-processing protein 7	no	chr2R	7326477	7327395	0.28827	-1.36299	-0.446771	0.288208	-1.36302	-0.446808	0.454441	-1.28608	-0.362982
AGAP001657	AGAP001657	hexamerin	no	chr2R	7534949	7537087	0.415807	1.37671	0.461228	0.108892	-1.65219	-0.724377	0.984119	-1.07338	-0.102167
AGAP001658	AGAP001658	Beat-VI	no	chr2R	7513019	7549751	0.293379	1.50697	0.591649	0.578588	1.3321	0.413698	0.496605	1.37496	0.459391
AGAP001659	AGAP001659	hexamerin	no	chr2R	7552174	7554309	0.260694	1.75685	0.812987	0.443698	-1.56361	-0.644881	0.99979	1.02474	0.035253
AGAP001661	AGAP001661		no	chr2R	7607831	7609198	0.0165589	1.50586	0.590588	0.0594813	1.38504	0.469926	0.109796	1.32888	0.410214
AGAP001662	AGAP001662		no	chr2R	7609924	7631412	0.742701	1.18164	0.240787	0.134126	1.47775	0.563406	0.342002	1.33251	0.41415
AGAP001670	AGAP001670	translation initiation factor IF-2	no	chr2R	7680933	7683252	0.121904	1.58704	0.666337	0.0810501	1.66281	0.733619	0.190453	1.50445	0.589236
AGAP001671	AGAP001671	forkhead box protein A2, hepatocyte nuclear factor 3-beta	no	chr2R	7740984	7742423	0.581926	1.65566	0.727403	0.641906	1.59073	0.669692	0.367957	1.93238	0.950378
AGAP001672	AGAP001672	Kl-5 beta dynein heavy chain	no	chr2R	7770071	7787763	0.985826	1.16521	0.220594	0.994252	1.11913	0.162377	0.787355	1.5218	0.605782
AGAP001674	AGAP001674	sidestep	no	chr2R	7841260	7905871	0.753345	-1.13244	-0.179434	0.629104	-1.16358	-0.218572	0.313714	-1.25365	-0.326138
AGAP001675	AGAP001675		no	chr2R	7856091	7857657	0.0189376	-2.74236	-1.45542	0.539761	-1.47954	-0.56515	0.0371102	-2.45592	-1.29626
AGAP001676	AGAP001676	actin, cytoplasmic	no	chr2R	8001905	8003591	0.0591534	1.97595	0.982546	0.00570899	2.72486	1.44618	0.149418	1.73083	0.791464
AGAP001677	AGAP001677		no	chr2R	8052274	8057670	0.19596	1.09413	0.129789	0.990723	-1.01246	-0.0178661	0.999842	1.00323	0.00465584
AGAP001681	AGAP001681	ubiquitin conjugation factor E4 A	no	chr2R	8217455	8221364	0.0884842	1.82613	0.868786	0.134659	1.72239	0.784411	0.142637	1.70829	0.772553
AGAP001682	AGAP001682	mitochondrial inner membrane protease subunit 1	no	chr2R	8221424	8222390	0.0652447	1.3023	0.381057	0.147551	1.2434	0.314285	0.671808	1.11318	0.154689
AGAP001683	AGAP001683	calcium/calmodulin-dependent serine protein kinase	no	chr2R	8242810	8443965	0.65967	-1.28349	-0.360073	0.730233	-1.24995	-0.321867	0.673269	-1.27705	-0.352811
AGAP001685	AGAP001685	nuclear pore complex protein Nup107	no	chr2R	8444191	8447176	0.160909	1.50008	0.585043	0.193413	1.46854	0.554384	0.153309	1.50835	0.59297
AGAP001686	AGAP001686	U6 snRNA-associated Sm-like protein LSm1	no	chr2R	8447530	8448334	0.0554482	1.23541	0.304994	0.207104	1.16505	0.220395	0.182868	1.17198	0.228953
AGAP001687	AGAP001687		no	chr2R	8448761	8453272	0.00319077	2.8997	1.5359	0.141871	1.72499	0.786585	0.192525	1.64845	0.72111
AGAP001688	AGAP001688	alpha-1,4-N-acetylglucosaminyltransferase EXTL3	no	chr2R	8453492	8458394	0.994123	1.01111	0.0159416	0.289246	1.08546	0.118302	0.143068	1.1079	0.147833
AGAP001690	AGAP001690	regulating synaptic membrane exocytosis protein 2	no	chr2R	8465599	8507940	0.665196	-1.29525	-0.373229	0.298359	-1.51427	-0.598622	0.164082	-1.65751	-0.729019
AGAP001694	Exo4	exocyst complex component 4	no	chr2R	8673915	8679361	0.206331	1.27781	0.353671	0.260997	1.25431	0.326893	0.467673	1.19076	0.251882
AGAP001695	AGAP001695		no	chr2R	8713175	8718042	0.354975	-1.1991	-0.261956	0.387318	-1.19058	-0.251667	0.166504	-1.26704	-0.341457
AGAP001696	AGAP001696	signal peptidase, endoplasmic reticulum-type	no	chr2R	8745208	8778107	0.11064	-1.2091	-0.273935	0.126569	-1.20154	-0.264889	0.880811	-1.05751	-0.0806675
AGAP001697	AGAP001697	20S proteasome subunit beta 3	no	chr2R	8779102	8780122	0.00599029	1.24143	0.311997	0.0155784	1.20626	0.270535	0.00923117	1.22526	0.293088
AGAP001699	AGAP001699	fatty-acid amide hydrolase 2	no	chr2R	8781985	8790785	0.127821	1.77576	0.828437	0.352329	1.5091	0.593685	0.114834	1.80384	0.851074
AGAP001700	AGAP001700	translational activator GCN1	no	chr2R	8791330	8800265	0.163252	1.42142	0.507335	0.216411	1.38128	0.466005	0.230372	1.37229	0.456585
AGAP001701	AGAP001701	Small ubiquitin-related modifier	no	chr2R	8800518	8801163	0.0273319	1.17301	0.230219	0.0460988	1.15616	0.209344	0.00181202	1.26856	0.343189
AGAP001702	AGAP001702		no	chr2R	8802060	8804712	0.153812	1.19856	0.261305	0.983402	1.02877	0.0409136	0.272841	1.16311	0.217985
AGAP001703	AGAP001703	AP-2 complex subunit sigma	no	chr2R	8805540	8806429	0.905094	1.08738	0.120862	0.691825	1.1477	0.198745	0.757706	1.13104	0.177647
AGAP001704	AGAP001704	isopentenyl-diphosphate delta-isomerase	no	chr2R	8806923	8808463	0.993888	1.01753	0.025075	0.9159	-1.04469	-0.0630703	0.927509	-1.04221	-0.0596447
AGAP001705	AGAP001705		no	chr2R	8809101	8824972	0.266414	2.0364	1.02602	0.647221	1.54699	0.629461	0.192414	2.20801	1.14275
AGAP001706	AGAP001706		no	chr2R	8826882	8831817	0.0252379	1.42073	0.506633	0.167045	1.26381	0.337782	0.0336998	1.39634	0.481651
AGAP001707	AGAP001707		no	chr2R	8840035	8844319	0.354412	1.44479	0.530864	0.841852	1.19254	0.254042	0.289468	1.49161	0.576874
AGAP001708	AGAP001708		no	chr2R	8846991	8848182	0.289202	1.48847	0.573831	0.514149	1.35051	0.433508	0.668877	1.27593	0.351546
AGAP001710	AGAP001710	PAX-interacting protein 1	no	chr2R	8850545	8857906	0.63304	1.10525	0.144377	0.803367	1.07764	0.107878	0.285554	1.16857	0.224746
AGAP001711	AGAP001711	NADH dehydrogenase (ubiquinone) Fe-S protein 8	no	chr2R	8858256	8859760	0.269264	1.14577	0.196319	0.725069	1.07704	0.107069	0.796207	-1.06705	-0.093626
AGAP001712	AGAP001712	actin related protein 2/3 complex, subunit 3	no	chr2R	8859258	8860220	0.108887	-1.2682	-0.342783	0.334755	-1.18205	-0.241295	0.0494207	-1.32559	-0.406631
AGAP001713	AGAP001713	stearoyl-CoA desaturase (delta-9 desaturase)	no	chr2R	8862946	8877405	0.70415	-1.08689	-0.1202	0.550775	-1.10916	-0.149473	0.986567	-1.02596	-0.0369692
AGAP001715	AGAP001715	enoyl-CoA hydratase echA5	no	chr2R	8880370	8881485	0.0511554	1.45448	0.540505	0.0571702	1.4426	0.528669	0.00611605	1.69966	0.765249
AGAP001716	AGAP001716	tubby	no	chr2R	8881900	8910215	0.179915	-1.23819	-0.308237	0.612276	-1.12882	-0.174818	0.653195	-1.12114	-0.164966
AGAP001717	AGAP001717		no	chr2R	8908700	8909248	0.875066	-1.26515	-0.339308	0.963698	1.15986	0.213955	0.65624	-1.44306	-0.529136
AGAP001718	AGAP001718		no	chr2R	8919553	8920874	0.40144	-1.23014	-0.298819	0.140385	-1.34945	-0.432367	0.0976838	-1.38822	-0.473239
AGAP001719	AGAP001719		no	chr2R	8921798	8923444	0.164997	1.16371	0.218734	0.690066	-1.07771	-0.107972	0.94951	-1.03653	-0.0517597
AGAP001720	AGAP001720	RrnaAD, ribosomal RNA adenine dimethylase	no	chr2R	8923446	8925211	0.988633	1.02722	0.0387406	0.98406	-1.03061	-0.0434957	0.802732	1.08002	0.111056
AGAP001721	AGAP001721	translocon-associated protein subunit alpha	no	chr2R	8925598	8927708	0.0182104	1.18076	0.239714	0.159346	1.11221	0.153435	0.115915	1.12259	0.166827
AGAP001724	Sply	sphingosine-1-phosphate lyase	no	chr2R	8933814	8936243	0.177884	-1.13662	-0.184751	0.998994	1.00824	0.0118399	0.0237156	-1.21857	-0.285189
AGAP001725	AGAP001725		no	chr2R	8936529	8938016	0.543563	1.2116	0.27691	0.819686	1.13044	0.176886	0.392258	1.26049	0.333985
AGAP001726	AGAP001726		no	chr2R	8940943	8955754	0.554415	1.47873	0.564361	0.69415	1.37871	0.463322	0.219481	1.82307	0.866371
AGAP001729	AGAP001729	protein farnesyltransferase subunit beta	no	chr2R	9035939	9038159	0.196913	1.13793	0.186407	0.0570501	1.19126	0.252486	0.83337	1.05229	0.0735388
AGAP001730	AGAP001730	cyclin G2	no	chr2R	9045750	9067187	0.89383	-1.08684	-0.120146	0.724497	-1.13239	-0.179375	0.999841	-1.00915	-0.013134
AGAP001731	AGAP001731	F-box protein 11	no	chr2R	9069189	9083494	0.327392	1.16201	0.216619	0.854558	1.06942	0.0968285	0.0831682	1.25227	0.32454
AGAP001732	AGAP001732	hemomucin	no	chr2R	9086407	9088005	0.798147	1.08159	0.113154	0.586661	1.11697	0.159593	0.932471	1.05218	0.0733833
AGAP001733	Exo2	exocyst complex component 2	no	chr2R	9089859	9093105	0.239205	1.20139	0.2647	0.248614	1.19848	0.261209	0.754912	1.09532	0.131351
AGAP001734	AGAP001734	nicastrin	no	chr2R	9093431	9096376	0.235764	1.30288	0.381704	0.466017	1.21797	0.284476	0.852461	1.11095	0.151793
AGAP001736	AGAP001736	histone deacetylase 11	no	chr2R	9098059	9099638	0.0235908	1.34859	0.431455	0.109702	1.24628	0.317626	0.0793572	1.26775	0.342272
AGAP001737	AGAP001737	adenylyltransferase and sulfurtransferase MOCS3 Molybdopterin-synthase adenylyltransferase Molybdopterin-synthase sulfurtransferase	no	chr2R	9099747	9102059	0.424911	-1.09264	-0.127817	0.291779	-1.11036	-0.15103	0.200507	-1.12649	-0.17183
AGAP001738	mRpL1	39S ribosomal protein L1, mitochondrial	no	chr2R	9102163	9103618	0.0377475	1.62523	0.700642	0.0542804	1.57306	0.653578	0.0917713	1.49935	0.584341
AGAP001742	AGAP001742		no	chr2R	9175407	9180844	0.161973	1.23476	0.304226	0.597269	1.12573	0.170857	0.40042	1.16387	0.218925
AGAP001743	AGAP001743	estrogen-related receptor ERR	no	chr2R	9203156	9237631	0.704933	-1.14043	-0.189576	0.905374	-1.08492	-0.117591	0.603872	-1.16476	-0.220036
AGAP001744	AGAP001744	cytochrome c oxidase assembly protein subunit 15	no	chr2R	9238611	9240389	0.999731	1.00639	0.00919437	0.324652	-1.13244	-0.179435	0.305946	-1.13587	-0.183801
AGAP001745	Rpn2	26S proteasome 26S non-ATPase subunit N2	no	chr2R	9240500	9243772	0.22078	1.20255	0.266091	0.129487	1.24004	0.310389	0.519397	1.13414	0.181599
AGAP001746	AGAP001746		no	chr2R	9244664	9246446	0.827907	1.06423	0.0898104	0.624846	1.09326	0.128638	0.366628	1.13169	0.178484
AGAP001747	AGAP001747	Ubiquitin domain-containing protein	no	chr2R	9246947	9253764	0.624261	1.16151	0.216007	0.446519	1.20705	0.271489	0.325443	1.24432	0.315358
AGAP001748	AGAP001748	chitin synthase	no	chr2R	9255340	9283083	0.00703275	3.3375	1.73877	0.00304612	3.87239	1.95323	0.00366536	3.7435	1.90439
AGAP001749	AGAP001749	Stromal cell-derived factor 2	no	chr2R	9284344	9285666	0.0162475	1.36407	0.447914	0.391306	1.15182	0.203914	0.0808802	1.25955	0.332913
AGAP001751	AGAP001751	Oxidation resistance protein	no	chr2R	9305752	9397954	0.429524	1.21711	0.283461	0.51101	1.19445	0.256342	0.102112	1.37531	0.459762
AGAP001752	AGAP001752	SNF related kinase	no	chr2R	9410445	9443071	0.677208	1.20282	0.266426	0.185984	1.42499	0.51095	0.0117227	1.85898	0.894513
AGAP001753	AGAP001753	15-hydroxyprostaglandin dehydrogenase (NAD)	no	chr2R	9444299	9446175	0.720594	-1.13975	-0.188718	0.874174	-1.09751	-0.134234	0.873803	-1.09763	-0.134391
AGAP001754	AGAP001754	nucleoprotein TPR	no	chr2R	9446528	9460299	0.781786	1.10493	0.14396	0.988774	1.03373	0.047864	0.471776	1.17055	0.227185
AGAP001756	AGAP001756	solute carrier family 44, member 3	no	chr2R	9460611	9465509	0.993212	-1.05268	-0.0740681	0.371912	-1.38661	-0.471567	0.341481	-1.40427	-0.489818
AGAP001757	AGAP001757		no	chr2R	9466481	9478865	0.128029	-1.11607	-0.158431	0.686717	1.0522	0.0734148	0.997959	-1.00812	-0.0116739
AGAP001759	AGAP001759	protein transport protein SEC23	no	chr2R	9479330	9483291	0.155937	1.49815	0.583181	0.197695	1.45814	0.544132	0.267983	1.40597	0.49157
AGAP001760	AGAP001760	protein phosphatase 3, regulatory subunit	no	chr2R	9483432	9485151	0.961504	1.02314	0.0330067	0.0011517	1.28316	0.359706	0.285749	1.09326	0.128632
AGAP001761	AGAP001761	ceramide synthetase	no	chr2R	9497142	9511895	0.17971	1.43085	0.516877	0.067059	1.57878	0.658809	0.0532284	1.61397	0.690611
AGAP001762	APG9	autophagy related gene	no	chr2R	9486754	9493907	0.0862587	-1.14381	-0.193849	0.0335096	-1.17626	-0.234201	0.0452628	-1.16596	-0.221515
AGAP001763	Fatp	fatty acid transporter protein 1	no	chr2R	9514431	9529284	0.993759	-1.01619	-0.0231743	0.599469	-1.08222	-0.113998	0.680117	-1.07291	-0.101528
AGAP001765	AGAP001765	golgin subfamily A member 1	no	chr2R	9531165	9536605	0.0467759	1.1306	0.177089	0.000230809	1.35625	0.439623	0.0148535	1.16143	0.215899
AGAP001766	AGAP001766	beat protein	no	chr2R	9595496	9599152	0.0177862	-1.53469	-0.617944	0.00548556	-1.6666	-0.736908	0.00335366	-1.72766	-0.788817
AGAP001767	AGAP001767	Peptidase (mitochondrial processing) beta	no	chr2R	9602332	9603836	0.115889	-1.84443	-0.883173	0.00436024	-2.96564	-1.56834	0.117772	-1.83992	-0.87964
AGAP001768	GILT2	gamma-interferon-inducible lysosomal thiol reductase	no	chr2R	9687319	9688663	0.255346	-1.89446	-0.921784	0.971009	-1.15289	-0.205257	0.342468	-1.76819	-0.822276
AGAP001769	AGAP001769	beat protein	no	chr2R	9701619	9706096	0.043957	-1.64459	-0.717725	0.232295	-1.3924	-0.477569	0.0890351	-1.53705	-0.620165
AGAP001773	GPRALS2	putative allatostatin receptor 2	no	chr2R	9766909	9999598	0.12654	1.77826	0.830467	0.177983	1.68937	0.756481	0.674287	1.31138	0.391082
AGAP001775	ABCC2	ATP-binding cassette transporter (ABC transporter) family C member 2	no	chr2R	10155483	10165114	0.104481	1.50103	0.58595	0.0385767	1.64873	0.721353	0.0698903	1.55982	0.641376
AGAP001777	ABCC1	ATP-binding cassette transporter (ABC transporter) family C member 1	no	chr2R	10172462	10177055	0.942176	-1.0892	-0.123272	0.637245	1.20147	0.264795	0.365807	-1.29619	-0.374276
AGAP001778	AGAP001778		no	chr2R	10178042	10179205	0.657831	1.14232	0.191962	0.834009	1.1007	0.138427	0.497177	1.17923	0.237842
AGAP001779	AGAP001779		no	chr2R	10183332	10210950	0.435114	1.51964	0.60373	0.870514	1.22629	0.294299	0.543386	1.44156	0.527633
AGAP001780	AGAP001780	E3 ubiquitin-protein ligase EDD1	no	chr2R	10216145	10230335	0.478503	1.62962	0.704535	0.469879	1.63815	0.71207	0.353735	1.76711	0.82139
AGAP001781	AGAP001781		no	chr2R	10256615	10259011	0.299323	1.64785	0.720583	0.777781	1.29363	0.371421	0.0537289	2.20595	1.1414
AGAP001782	AGAP001782		no	chr2R	10281825	10308627	0.928336	1.15686	0.210209	0.864808	1.20454	0.268484	0.553783	1.3821	0.46686
AGAP001783	AGAP001783	microtubule-severing ATPase	no	chr2R	10312921	10332387	0.617248	1.2844	0.361095	0.487235	1.34485	0.42745	0.293433	1.45812	0.544109
AGAP001786	AGAP001786	AT-rich interactive domain-containing protein 1	no	chr2R	10351376	10458861	0.950428	1.05744	0.080574	0.874325	-1.08259	-0.114487	0.973293	1.04581	0.0646162
AGAP001787	AGAP001787		no	chr2R	10479869	10481936	0.9966	1.01833	0.0262117	0.881878	-1.0655	-0.0915317	0.997077	1.01741	0.0249071
AGAP001788	AGAP001788	M-type 9 protein	no	chr2R	10482019	10483314	0.224993	-1.5214	-0.605396	0.0543457	-1.81984	-0.863815	0.291813	-1.46611	-0.55199
AGAP001791	Nep2	neprilysin, neutral endopeptidase 2	no	chr2R	10498642	10517390	0.0768855	1.43523	0.52128	0.00726794	1.72117	0.783387	0.0101961	1.67635	0.745322
AGAP001792	AGAP001792		no	chr2R	10518011	10520280	0.245298	1.72514	0.78671	0.260707	1.70531	0.770034	0.145705	1.89403	0.921462
AGAP001793	AGAP001793	aurora kinase A	no	chr2R	10522274	10523930	0.99993	-1.01578	-0.022594	0.665302	-1.36193	-0.445653	0.977297	1.11326	0.154797
AGAP001794	AGAP001794		no	chr2R	10524302	10529446	0.55592	-1.07322	-0.101939	0.289318	-1.10365	-0.142288	0.443352	-1.08474	-0.117348
AGAP001795	AGAP001795	mortality factor 4-like protein 1	no	chr2R	10529935	10531520	0.217369	1.14813	0.199292	0.174	1.15937	0.213343	0.0671891	1.20519	0.269258
AGAP001796	AGAP001796		no	chr2R	10532059	10533424	0.0286102	-1.82619	-0.868839	0.0992419	-1.59899	-0.677159	0.0652497	-1.67354	-0.742901
AGAP001797	AGAP001797	Tropomyosin 1	no	chr2R	10541384	10585913	0.000286979	1.45979	0.545759	0.000255662	1.4846	0.570069	0.000640149	1.38038	0.465066
AGAP001798	AGAP001798		no	chr2R	10586597	10589187	0.4967	1.1258	0.170944	0.379617	1.14663	0.197397	0.992884	-1.02229	-0.0317974
AGAP001799	AGAP001799	tropomyosin 1	no	chr2R	10591413	10597071	0.00891832	1.91469	0.937111	0.00703741	1.95889	0.970037	0.0111449	1.87432	0.90637
AGAP001800	AGAP001800	Synaptotagmin	no	chr2R	10598690	10608452	0.999892	1.00441	0.00634575	0.999678	1.00636	0.00914383	0.975244	1.02726	0.0387955
AGAP001801	AGAP001801	DTW domain-containing protein 2	no	chr2R	10608499	10609655	0.47137	1.09915	0.136384	0.935309	1.03763	0.0532975	0.644454	1.07827	0.108715
AGAP001802	AGAP001802	mitofusin	no	chr2R	10609793	10615620	0.982365	-1.02088	-0.029808	0.962993	-1.02717	-0.0386696	0.504084	-1.08403	-0.1164
AGAP001803	AGAP001803		no	chr2R	10615693	10617366	0.119019	1.23442	0.303835	0.907813	1.05883	0.0824666	0.254396	1.18347	0.243023
AGAP001804	Nmt	N-myristoyl transferase	no	chr2R	10617750	10620802	0.999678	1.00774	0.0111227	0.984585	1.02814	0.0400343	0.997531	1.01509	0.0216112
AGAP001805	RpL13	60S ribosomal protein L13	no	chr2R	10621228	10623450	0.489026	1.07285	0.101442	0.981738	-1.01805	-0.0258074	0.917603	1.03122	0.0443535
AGAP001806	AGAP001806		no	chr2R	10771840	10785393	0.844347	1.24037	0.310774	0.916517	1.18376	0.243374	0.556157	1.42289	0.508829
AGAP001807	GPRGPH	putative glycoprotein hormone gph-like receptor	no	chr2R	10788263	10812711	0.999215	-1.01969	-0.0281281	0.81393	1.14099	0.190292	0.999999	-1.00241	-0.00346947
AGAP001809	AGAP001809	tetratricopeptide repeat domain 26	no	chr2R	10837492	10839520	0.14415	1.80766	0.854126	0.137811	1.82061	0.864419	0.080883	1.97622	0.98274
AGAP001810	AGAP001810	DnaJ homolog subfamily B	no	chr2R	10841634	10844181	0.579637	1.16982	0.226287	0.597375	1.16553	0.220982	0.361204	1.22879	0.297239
AGAP001813	AGAP001813	Histone H3	no	chr2R	10860116	10862659	0.0457602	-1.749	-0.806528	0.151918	-1.53131	-0.614771	0.0514463	-1.72714	-0.788385
AGAP001814	AGAP001814	cytosolic carboxypeptidase 6	no	chr2R	10859312	10865032	0.581904	1.12788	0.173615	0.344212	1.17581	0.23365	0.772424	1.09346	0.128899
AGAP001815	AGAP001815		no	chr2R	10865042	10866073	0.0735711	1.36679	0.450793	0.997715	1.0212	0.030262	0.311704	1.23018	0.298867
AGAP001816	AGAP001816	homeobox prox 1	no	chr2R	10866302	10867306	0.999928	1.00432	0.00622511	0.969207	1.03316	0.0470696	0.214321	-1.1643	-0.219466
AGAP001817	AGAP001817		no	chr2R	10867621	10868082	0.844144	-1.18101	-0.24002	0.451554	-1.36392	-0.447757	0.900211	-1.14958	-0.201102
AGAP001818	AGAP001818	homeobox prox 1	no	chr2R	10867987	10869000	0.0634834	1.46562	0.551512	0.108259	1.40405	0.48959	0.0985384	1.41488	0.500684
AGAP001819	AGAP001819		no	chr2R	10869932	10870919	0.172682	-1.35988	-0.443475	0.210394	-1.33579	-0.417697	0.00439521	-1.83421	-0.875157
AGAP001820	AGAP001820	TATA-binding protein-associated factor	no	chr2R	10870934	10886197	0.0014136	1.26524	0.339417	0.000257735	1.38035	0.465032	0.00462766	1.2215	0.288659
AGAP001821	AGAP001821		no	chr2R	10897428	10899812	0.0068967	1.61311	0.689844	0.0889244	1.35768	0.44114	0.0459843	1.42012	0.506015
AGAP001823	VATG	V-type H+-transporting ATPase subunit G	no	chr2R	10902267	10903524	0.0870081	-1.29357	-0.371353	0.958653	-1.0494	-0.0695715	0.184305	-1.2363	-0.306033
AGAP001824	AGAP001824		no	chr2R	10905378	11079417	0.349501	1.13569	0.183563	0.962658	1.03567	0.0505681	0.335649	1.13823	0.18679
AGAP001826	Lp	lipophorin	no	chr2R	11116762	11129381	0.613266	1.28798	0.365107	0.999964	-1.00962	-0.0138092	0.986694	1.07014	0.0978031
AGAP001827	AGAP001827	hypoxia up-regulated 1	no	chr2R	11265311	11269057	0.340051	1.45026	0.536314	0.805727	1.20979	0.274751	0.689162	1.26579	0.340042
AGAP001828	AGAP001828		no	chr2R	11273254	11281846	0.999872	-1.00806	-0.0115747	0.303926	-1.22923	-0.297752	0.598074	-1.15321	-0.205656
AGAP001854	AGAP001854	N-glycosylase/DNA lyase	no	chr2R	11447315	11448907	0.00467205	-1.41088	-0.496596	0.00021246	-1.859	-0.894527	0.00542755	-1.40089	-0.486343
AGAP001856	PER	period circadian protein	no	chr2R	11449082	11460839	0.813346	-1.18536	-0.245327	0.54698	-1.29849	-0.376833	0.591047	1.27959	0.355677
AGAP001859	AGAP001859	DnaJ homolog subfamily B member 14	no	chr2R	11504749	11506640	0.293959	1.18597	0.246071	0.279032	1.19002	0.250988	0.0242803	1.36373	0.447555
AGAP001862	GPRNNA1	putative GPCR class a orphan receptor 1	no	chr2R	11516577	11518058	0.995843	-1.09823	-0.13518	0.999278	-1.05464	-0.0767517	0.987284	1.14653	0.197275
AGAP001865	mRpL17	39S ribosomal protein L17, mitochondrial	no	chr2R	11622216	11623103	0.137591	1.18692	0.247224	0.245676	1.15489	0.207757	0.613663	1.09419	0.129867
AGAP001866	AGAP001866		no	chr2R	11623551	11690434	0.485058	-1.08073	-0.112008	0.644233	1.06499	0.0908356	0.996823	1.01092	0.0156689
AGAP001867	AGAP001867	mitogen-activated protein kinase kinase 7	no	chr2R	11691761	11698819	0.997849	1.05093	0.0716639	0.999929	1.01631	0.0233345	0.851491	1.24719	0.318683
AGAP001870	AGAP001870	solute carrier family 7 (L-type amino acid transporter), member 9	no	chr2R	11701509	11717137	0.392322	-1.17199	-0.228956	0.79138	1.09358	0.129063	0.934533	-1.05817	-0.0815716
AGAP001871	AGAP001871	Ro ribonucleoprotein autoantigen	no	chr2R	11727628	11735207	0.0159223	-2.37251	-1.24642	0.141127	-1.74974	-0.807137	0.0477481	-2.04138	-1.02954
AGAP001872	AGAP001872	U3 small nucleolar RNA-associated protein 19	no	chr2R	11735440	11738881	0.0395997	-1.3108	-0.390448	0.428594	-1.14694	-0.197791	0.327603	-1.16808	-0.224145
AGAP001873	AGAP001873		no	chr2R	11741627	11745473	0.590563	1.32608	0.40717	0.657927	1.29278	0.370475	0.52374	1.36043	0.444059
AGAP001874	AGAP001874	Ras-related protein Rap-1A	no	chr2R	11749194	11777977	0.000672745	-1.99361	-0.995386	0.377984	-1.22478	-0.292526	0.0109734	-1.59301	-0.671751
AGAP001877	AGAP001877		no	chr2R	11778717	11796376	0.0270249	-1.37678	-0.461294	0.527287	-1.14326	-0.193148	0.301171	-1.19407	-0.255889
AGAP001878	AGAP001878	peptide alpha-N-acetyltransferase	no	chr2R	11797323	11798213	0.31764	-1.32111	-0.401753	0.248485	-1.35716	-0.440588	0.26342	-1.34871	-0.431579
AGAP001879	AGAP001879	pre-mRNA-splicing factor CLF1	no	chr2R	11798220	11800592	0.218872	1.27181	0.346883	0.365938	1.21861	0.285239	0.741335	1.12606	0.171288
AGAP001881	AGAP001881	protease m1 zinc metalloprotease	no	chr2R	11833852	11837198	0.292478	1.27262	0.347796	0.000351073	2.28126	1.18983	0.157796	1.34252	0.42494
AGAP001882	AGAP001882	E3 ubiquitin-protein ligase NRDP1	no	chr2R	11837734	11852904	0.668331	-1.0623	-0.0871935	0.190121	-1.12031	-0.163897	0.82161	1.04668	0.0658169
AGAP001883	AGAP001883	ELAV (embryonic lethal, abnormal vision Drosophila)-like	no	chr2R	11855014	11861123	0.000698369	-1.75861	-0.814432	0.000200434	-2.48983	-1.31605	0.000530677	-1.80149	-0.849191
AGAP001884	AGAP001884	fumarate hydratase, class II	no	chr2R	11882021	11885600	0.280532	-1.16474	-0.22001	0.260871	-1.16954	-0.225942	0.00141284	-1.50964	-0.594206
AGAP001885	AGAP001885	WD repeat-containing protein 79	no	chr2R	11885788	11887098	0.000741255	1.93697	0.9538	0.292149	1.24603	0.317344	0.0109301	1.5735	0.653973
AGAP001886	AGAP001886		no	chr2R	11887195	11905445	0.228418	-1.1933	-0.254953	0.928837	-1.05382	-0.0756226	0.808014	-1.08067	-0.111922
AGAP001887	AGAP001887	biogenesis of lysosome-related organelles complex 1 subunit 1	no	chr2R	11906044	11906759	0.265736	-1.8309	-0.872551	0.404458	-1.65998	-0.73117	0.167924	-2.01489	-1.0107
AGAP001888	AGAP001888	Alpha-(1,6)-fucosyltransferase	no	chr2R	11907700	11910024	0.813183	1.15985	0.213937	0.37057	1.32752	0.40873	0.390024	1.31863	0.399035
AGAP001889	AGAP001889		no	chr2R	11911870	11912392	0.05728	-1.64326	-0.716564	0.000282096	-3.20277	-1.67932	0.00101905	-2.50952	-1.32741
AGAP001890	AGAP001890		no	chr2R	11913002	11913864	0.0037609	-1.88108	-0.911563	0.000812239	-2.18202	-1.12566	0.00288716	-1.92536	-0.945131
AGAP001891	AGAP001891	arrestin domain-containing protein 3	no	chr2R	11913820	11916521	0.487903	1.24172	0.312341	0.98658	1.05069	0.0713391	0.292806	1.3179	0.398242
AGAP001892	AGAP001892	arrestin domain-containing protein 3	no	chr2R	11917629	11919364	0.158951	1.77508	0.82788	0.0429605	2.16311	1.11311	0.182261	1.73616	0.795897
AGAP001893	AGAP001893		no	chr2R	11919713	11922028	0.93148	1.16015	0.214308	0.761646	1.27771	0.353563	0.715963	1.30426	0.383231
AGAP001894	AGAP001894	arrestin domain-containing protein 3	no	chr2R	11923302	11926819	0.113365	1.52103	0.605052	0.712493	1.19826	0.260942	0.264059	1.38687	0.471828
AGAP001895	AGAP001895	F-box and leucine-rich repeat protein 10/11	no	chr2R	11928232	11948137	0.0955261	-1.30577	-0.384897	0.388239	-1.18569	-0.245728	0.352228	-1.19495	-0.256945
AGAP001896	AGAP001896		no	chr2R	11948396	11949914	0.0130313	1.48107	0.566638	0.22644	1.23907	0.309261	0.0378844	1.38881	0.473848
AGAP001897	AGAP001897	centromere protein J	no	chr2R	11950305	11953824	0.960378	1.08949	0.123654	0.214145	-1.44123	-0.527297	0.665819	1.22452	0.292212
AGAP001898	mRpL44	39S ribosomal protein L44, mitochondrial	no	chr2R	11953826	11955037	0.0215405	1.41532	0.501125	0.108594	1.28722	0.364258	0.196255	1.23986	0.31018
AGAP001899	AGAP001899	fatty acid synthase, animal type	no	chr2R	11955660	11963760	0.247751	1.75035	0.80764	0.712112	1.35376	0.436971	0.748824	1.32884	0.410172
AGAP001900	AGAP001900	de-etiolated-1	no	chr2R	11965230	11967114	0.0722786	1.66752	0.737705	0.287176	1.41724	0.503083	0.0791836	1.65092	0.723272
AGAP001901	AGAP001901	DNA helicase MCM9	no	chr2R	11967255	11971280	0.17117	-1.61369	-0.690359	0.562964	-1.33071	-0.412193	0.152352	-1.63962	-0.713364
AGAP001902	Rheb	GTP-binding protein Rheb	no	chr2R	11971531	11975163	0.230876	-1.21802	-0.284542	0.922359	-1.06253	-0.0875082	0.338072	-1.18637	-0.246552
AGAP001903	Mdh2	NAD-dependent malate dehydrogenase	no	chr2R	11975823	11977806	0.345592	1.12072	0.164424	0.159483	1.16023	0.214416	0.116222	-1.1753	-0.233033
AGAP001905	AGAP001905	zinc finger RNA-binding protein	no	chr2R	11978382	11987819	0.864774	1.16715	0.222989	0.947424	1.11398	0.155726	0.805888	1.19657	0.258905
AGAP001907	AGAP001907		no	chr2R	11993112	12000666	0.243968	-1.16847	-0.224615	0.956072	-1.04036	-0.0570822	0.955736	-1.04047	-0.0572395
AGAP001908	AGAP001908	glyceronephosphate O-acyltransferase	no	chr2R	12003316	12005857	0.845376	1.07321	0.101937	0.999234	1.01131	0.0162272	0.999981	-1.00329	-0.00473261
AGAP001909	AGAP001909		no	chr2R	12006430	12009428	0.286298	1.3475	0.430285	0.593244	1.22459	0.292297	0.332525	1.32438	0.405313
AGAP001910	RpS3	40S ribosomal protein S3	no	chr2R	12009509	12011157	0.331914	-1.31922	-0.399687	0.513657	-1.2477	-0.319273	0.17178	-1.41577	-0.501584
AGAP001911	RpL6	60S ribosomal protein L6	no	chr2R	12011655	12012730	0.0943006	1.53993	0.622862	0.142333	1.47666	0.562343	0.200484	1.42365	0.509596
AGAP001913	AGAP001913	histamine-gated chloride channel	no	chr2R	12016696	12023879	0.0401125	1.25589	0.328705	0.0783361	1.2203	0.287236	0.0633642	1.23157	0.300502
AGAP001914	AGAP001914	cell division cycle protein 37	no	chr2R	12025704	12027590	0.999559	1.00722	0.010375	0.244257	-1.14166	-0.191131	0.245625	-1.14137	-0.190763
AGAP001916	AGAP001916		no	chr2R	12076125	12090875	0.115383	1.2998	0.378289	0.141657	1.28243	0.35888	0.00743689	1.53957	0.622526
AGAP001917	AGAP001917	Male specific lethal 3	no	chr2R	12093360	12095236	0.211609	-1.20009	-0.263148	0.0217956	-1.35137	-0.434424	0.0381838	-1.31393	-0.393887
AGAP001918	AGAP001918	microfibrillar-associated protein 1	no	chr2R	12095512	12097245	0.369934	1.19529	0.257366	0.760804	1.10949	0.149902	0.341258	1.20309	0.266747
AGAP001919	AGAP001919	protein disulfide-isomerase A6	no	chr2R	12097943	12099925	0.999537	1.01375	0.0196953	0.207896	-1.29822	-0.37653	0.329256	-1.24738	-0.318905
AGAP001923	AGAP001923	solute carrier family 38 (sodium-coupled neutral amino acid transporter)	no	chr2R	12104371	12107513	0.0407753	1.38479	0.469672	0.98108	1.04045	0.0572023	0.360827	1.19749	0.260012
AGAP001925	AGAP001925		no	chr2R	12249875	12333504	0.521972	1.20886	0.273645	0.916355	1.0908	0.125385	0.666582	1.16868	0.224878
AGAP001928	AGAP001928	nucleosome assembly protein 1-like 1	no	chr2R	12378986	12382914	0.0623413	-1.37025	-0.454441	0.301191	-1.22684	-0.294943	0.81572	-1.10235	-0.14058
AGAP001929	AGAP001929	DNA polymerase alpha subunit A	no	chr2R	12383577	12388896	0.629308	1.22682	0.294921	0.887154	1.12879	0.174781	0.380645	1.3238	0.40469
AGAP001930	AGAP001930	heterogeneous nuclear ribonucleoprotein 27C	no	chr2R	12389830	12398506	0.463075	-1.34697	-0.429723	0.490564	-1.33365	-0.41538	0.595542	-1.28606	-0.362959
AGAP001932	AGAP001932	metalloendopeptidase	no	chr2R	12406483	12407785	0.666582	-1.29943	-0.377878	0.372543	-1.46699	-0.552861	0.482703	1.39756	0.482915
AGAP001933	AGAP001933	kinase	no	chr2R	12424563	12427370	0.237592	-1.26978	-0.34458	0.0582889	-1.40806	-0.493704	0.234247	-1.27124	-0.346235
AGAP001935	AGAP001935		no	chr2R	12600857	12624387	0.115681	-1.16004	-0.214173	0.0182437	-1.23756	-0.307501	0.702024	-1.06764	-0.0944252
AGAP001936	AGAP001936	phosphatidylinositol phospholipase C, beta	no	chr2R	12644796	12665612	0.647558	1.10128	0.139185	0.973879	1.03488	0.049468	0.44482	1.13384	0.181211
AGAP001937	mRpL33	39S ribosomal protein L33, mitochondrial	no	chr2R	12670179	12671299	0.133776	-1.93458	-0.952019	0.325671	-1.64028	-0.713939	0.0601868	-2.20911	-1.14347
AGAP001938	AGAP001938	bifunctional lysine-specific demethylase and histidyl-hydroxylase NO66	no	chr2R	12671583	12673939	0.0539523	1.52283	0.606754	0.0678939	1.49367	0.57886	0.0357741	1.57577	0.656054
AGAP001939	AGAP001939	maltase	no	chr2R	12677578	12680051	0.370223	1.22071	0.287719	0.210477	1.28006	0.356208	0.588218	1.16392	0.21899
AGAP001940	AGAP001940		no	chr2R	12680160	12680777	0.0606888	1.11636	0.158803	0.0974166	1.10437	0.143221	0.401221	1.06467	0.0904007
AGAP001941	AGAP001941	phosphatidic acid phosphatase type 2 domain-containing protein 1B	no	chr2R	12681098	12682954	0.418851	1.09147	0.126267	0.44112	1.0889	0.122869	0.873737	1.04227	0.0597353
AGAP001942	AGAP001942		no	chr2R	12682472	12683927	0.958955	-1.12511	-0.170067	0.945437	1.13962	0.188549	0.687055	-1.30511	-0.384171
AGAP001943	AGAP001943		no	chr2R	12684515	12690361	0.294237	1.21597	0.282104	0.331616	1.20484	0.268839	0.139777	1.28081	0.357057
AGAP001944	AGAP001944	F-box and WD-40 domain protein 1/11	no	chr2R	12692620	12717413	0.406306	1.30818	0.387562	0.302525	1.3579	0.441375	0.0529419	1.62915	0.70412
AGAP001945	AGAP001945	Uncharacterized protein CG12001	no	chr2R	12720850	12724816	0.206424	-1.15072	-0.202535	0.958153	1.03374	0.0478764	0.784137	1.06476	0.0905237
AGAP001946	AGAP001946		no	chr2R	12726312	12727124	0.315959	1.41526	0.501067	0.291017	1.43155	0.51758	0.322361	1.41125	0.496974
AGAP001947	AGAP001947	tankyrase	no	chr2R	12727171	12743008	0.439655	1.55353	0.635551	0.404393	1.58397	0.663548	0.473572	1.52585	0.609616
AGAP001948	AGAP001948	suppressor of fused (Sufu)	no	chr2R	12766623	12768370	0.00098612	1.41034	0.496046	0.00186745	1.36994	0.454116	0.00236664	1.35636	0.43974
AGAP001949	AGAP001949		no	chr2R	12768545	12774338	0.288627	1.29438	0.37226	0.705305	1.16094	0.215298	0.0415942	1.52722	0.610908
AGAP001950	AGAP001950	membrane-associated tyrosine- and threonine-specific cdc2-inhibitory kinase	no	chr2R	12774801	12778327	0.990462	1.05308	0.0746198	0.998363	1.02922	0.0415573	0.245983	1.41295	0.498706
AGAP001951	AGAP001951	butyryl-CoA dehydrogenase	no	chr2R	12778938	12780479	0.0120214	1.25489	0.32756	0.000651765	1.409	0.494673	0.283361	1.11973	0.163154
AGAP001952	AGAP001952	cytosol aminopeptidase	no	chr2R	12780685	12782505	0.360586	1.69843	0.764204	0.291856	1.7829	0.834224	0.352	1.70815	0.772435
AGAP001953	AGAP001953	TBC1 domain family, member 10A	no	chr2R	12782818	12796604	0.0662338	-1.20563	-0.269792	0.815533	1.06036	0.0845528	0.557936	-1.0933	-0.128694
AGAP001954	psidin	Phagocyte signaling-impaired protein	no	chr2R	12796896	12801636	0.101904	1.39103	0.47615	0.353215	1.25034	0.322326	0.0350056	1.50853	0.593143
AGAP001955	AGAP001955	N-acetylglucosaminylphosphatidylinositol deacetylase	no	chr2R	12802213	12808232	0.0109502	-1.41702	-0.502859	0.0101223	-1.42291	-0.508846	0.00459276	-1.48442	-0.569899
AGAP001957	AGAP001957	phosphatidylinositol transfer protein, beta	no	chr2R	12809543	12829007	0.999436	-1.01458	-0.0208855	0.891721	1.09134	0.126102	0.970362	1.05576	0.0782833
AGAP001958	CRY1	cryptochrome 1	no	chr2R	12836580	12840281	0.000962108	-1.17749	-0.235709	0.000262773	-1.23444	-0.303858	0.000606891	-1.1914	-0.252659
AGAP001959	AGAP001959	secernin	no	chr2R	12841068	12843396	0.769836	1.13372	0.181067	0.471822	1.21342	0.279081	0.424029	1.22768	0.295938
AGAP001961	GPRVPR2	GPCR vasopressin family receptor 2	no	chr2R	12858725	12911402	0.0258619	-1.53232	-0.615717	0.0545463	-1.45057	-0.536616	0.013599	-1.60613	-0.683587
AGAP001962	GPRVPR1	GPCR vasopressin family receptor 1	no	chr2R	12913601	12960615	0.983757	-1.05905	-0.0827746	0.674208	1.20097	0.264198	0.651469	1.20857	0.273296
AGAP001964	CLIPA26	CLIP-domain serine protease	no	chr2R	12971258	12973558	0.806169	1.08186	0.113512	0.102478	1.24993	0.321843	0.385673	1.15633	0.209552
AGAP001965	AGAP001965	sodium-coupled monocarboxylate transporter 1	no	chr2R	12976720	12979051	0.449322	-1.39522	-0.48049	0.999601	-1.02297	-0.0327592	0.974639	-1.0947	-0.13053
AGAP001966	AGAP001966	sodium-coupled monocarboxylate transporter 1	no	chr2R	12979630	12982248	0.239985	-1.3818	-0.466548	0.881807	-1.1257	-0.170824	0.898137	-1.11822	-0.161198
AGAP001967	AGAP001967	xeroderma pigmentosum group C-complementing protein	no	chr2R	12985652	12988388	0.287287	1.31826	0.398636	0.543167	1.22225	0.289542	0.250099	1.33726	0.419285
AGAP001968	AGAP001968		no	chr2R	12988769	12990379	0.0396099	-1.22297	-0.290392	0.554907	-1.09101	-0.12567	0.0434232	-1.21877	-0.285424
AGAP001969	AGAP001969	polyubiquitin	no	chr2R	12990729	12991837	0.582329	-1.56859	-0.649469	0.998085	1.06233	0.0872297	0.0702853	-2.61771	-1.3883
AGAP001970	AGAP001970	Polyubiquitin-B	no	chr2R	12992453	12993988	0.983111	-1.0963	-0.132648	0.881304	1.20549	0.269625	0.80618	-1.25655	-0.329472
AGAP001971	AGAP001971	Polyubiquitin-C	no	chr2R	12994466	12999278	0.932205	1.06837	0.0954142	0.0632722	-1.37117	-0.455411	0.663326	1.13765	0.186051
AGAP001972	AGAP001972	pre-rRNA-processing protein TSR4	no	chr2R	12999648	13001649	0.240885	1.57466	0.655037	0.387377	1.4555	0.541513	0.254091	1.56158	0.643009
AGAP001973	Prosalpha7	26S proteasome alpha 7 subunit	no	chr2R	13002445	13003902	0.989548	1.01822	0.0260553	0.869157	-1.04601	-0.0648975	0.989931	-1.018	-0.025732
AGAP001974	AGAP001974	organic solute transporter subunit alpha	no	chr2R	13003896	13014280	0.000207673	1.65993	0.731122	0.00504591	1.30916	0.388638	0.000205023	1.68236	0.750489
AGAP001975	AGAP001975	Protein SYS1 homolog	no	chr2R	13017723	13018831	0.6887	1.0975	0.134219	0.960257	1.04166	0.0588837	0.994268	1.02114	0.0301752
AGAP001976	AGAP001976	Archease	no	chr2R	13018942	13020014	0.274676	-1.65657	-0.728197	0.613705	-1.38864	-0.473677	0.131778	-1.88169	-0.912025
AGAP001978	AGAP001978		no	chr2R	13020732	13042812	0.436099	1.73916	0.798392	0.610032	1.55797	0.639669	0.199228	2.12916	1.09029
AGAP001979	SCRASP3	Class A Scavenger Receptor (SRCR domain) with Serine Protease domain.	no	chr2R	13047591	13085343	0.747338	1.12637	0.171681	0.470341	1.19268	0.25421	0.441861	1.20019	0.263258
AGAP001980	AGAP001980		no	chr2R	13087482	13092836	0.412574	1.76496	0.819634	0.913714	1.25874	0.331985	0.47914	1.68801	0.755321
AGAP001981	AGAP001981		no	chr2R	13098151	13110036	0.81123	1.07148	0.0996084	0.995128	-1.01859	-0.0265684	0.99978	1.00668	0.00960636
AGAP001982	AGAP001982		no	chr2R	13117302	13120668	0.851214	1.13121	0.177864	0.996781	-1.03211	-0.0455942	0.541322	1.23315	0.302348
AGAP001983	AGAP001983		no	chr2R	13133425	13135790	0.222614	-1.708	-0.77231	0.00646032	-2.95139	-1.56139	0.245904	-1.67816	-0.746877
AGAP001984	AGAP001984		no	chr2R	13150830	13154837	0.999434	1.02019	0.0288334	0.657938	1.21936	0.286127	0.708645	1.20123	0.264512
AGAP001985	AGAP001985	soluble guanylate cyclase 88E	no	chr2R	13156100	13179478	0.165631	2.05718	1.04067	0.411512	1.67425	0.743513	0.350173	1.74349	0.801977
AGAP001986	AGAP001986	nuclear protein localization protein 4 homolog	no	chr2R	13187296	13208622	0.899018	1.12202	0.166099	0.91146	1.1157	0.157948	0.784806	1.16972	0.226165
AGAP001987	AGAP001987		no	chr2R	13195029	13197722	0.689268	1.41679	0.502628	0.787359	1.34009	0.422333	0.686426	1.41899	0.504863
AGAP001988	AGAP001988	Hyp37.7-like	no	chr2R	13209064	13209867	0.724167	1.26751	0.341992	0.297727	1.5187	0.602836	0.986034	1.07937	0.110196
AGAP001989	AGAP001989		no	chr2R	13210284	13211226	0.0641257	1.61871	0.694845	0.0491353	1.66215	0.733053	0.0378356	1.70555	0.77024
AGAP001990	AGAP001990	histamine-gated chloride channel subunit	no	chr2R	13215618	13216977	0.993615	1.03478	0.0493188	0.568162	-1.19001	-0.250976	0.999999	-1.0015	-0.00216341
AGAP001993	AGAP001993	RNA-binding protein Musashi	no	chr2R	13234706	13237607	0.383387	1.62848	0.703525	0.599298	1.45015	0.536199	0.077052	2.21851	1.14959
AGAP001994	AGAP001994	SWI/SNF-related matrix-associated actin-dependent regulator of chromatin subfamily	no	chr2R	13315691	13318196	0.108488	2.04143	1.02958	0.154469	1.91822	0.93977	0.155	1.91704	0.938878
AGAP001995	Prosalpha2	26S proteasome alpha 2 subunit	no	chr2R	13318400	13319597	0.956316	-1.02197	-0.0313587	0.99957	1.00462	0.00665092	0.468628	-1.06653	-0.0929308
AGAP001996	AGAP001996	beta-sarcoglycan	no	chr2R	13319935	13320974	0.00432052	1.67654	0.745484	0.00161169	1.80587	0.852695	0.139087	1.31963	0.400131
AGAP001997	AGAP001997	interleukin enhancer-binding factor	no	chr2R	13321240	13322751	0.000200265	1.49573	0.580851	0.00023728	1.37669	0.461206	0.000553238	1.29156	0.369112
AGAP001998	mRpS10	28S ribosomal protein S10, mitochondrial	no	chr2R	13322900	13323616	0.0613285	-1.49179	-0.577046	0.0486963	-1.52019	-0.60425	0.040379	-1.54349	-0.626194
AGAP001999	AGAP001999	protein neuralized	no	chr2R	13352435	13360847	0.972553	-1.02291	-0.0326796	0.998967	1.00756	0.0108633	0.236033	1.11244	0.153731
AGAP002000	AGAP002000	Kv channel-interacting protein	no	chr2R	13364004	13369113	0.999998	-1.00552	-0.00793934	0.998412	-1.05317	-0.0747318	0.973385	1.14331	0.193219
AGAP002002	AGAP002002		no	chr2R	13400592	13403075	0.0796625	-1.23334	-0.302566	0.0322083	-1.28492	-0.361673	0.0589621	-1.25043	-0.32243
AGAP002003	AGAP002003		no	chr2R	13404099	13405629	0.0102071	-1.77104	-0.824593	0.0201819	-1.67143	-0.741084	0.0311797	-1.6112	-0.688136
AGAP002004	AGAP002004	nuclear RNA export factor 1/2	no	chr2R	13406040	13409177	0.207316	1.40179	0.487271	0.528735	1.25014	0.322084	0.271502	1.36098	0.444649
AGAP002007	AGAP002007	reticulon/nogo receptor	no	chr2R	13700836	13734033	0.849128	1.11165	0.152702	0.999479	1.01508	0.0215864	0.626902	1.17304	0.230252
AGAP002008	AGAP002008		no	chr2R	13835946	13837677	0.974808	-1.05668	-0.0795326	0.305606	1.27534	0.350879	0.984005	-1.04819	-0.0678949
AGAP002010	AGAP002010		no	chr2R	13889942	13891213	0.0295996	-1.54346	-0.626163	0.755231	-1.14105	-0.190364	0.0231236	-1.57272	-0.653258
AGAP002011	AGAP002011	ammonium transporter Rh	no	chr2R	13892544	13895367	0.00540835	1.48715	0.572549	0.0166194	1.39901	0.484406	0.13288	1.24909	0.320882
AGAP002012	AGAP002012		no	chr2R	13898544	13921949	0.115464	1.36468	0.448562	0.256822	1.27889	0.354891	0.182121	1.3164	0.396597
AGAP002013	AGAP002013	leucine-rich repeat-containing protein 49	no	chr2R	13927785	13932101	0.280275	1.76437	0.819155	0.967372	1.14609	0.196724	0.500977	1.53868	0.621696
AGAP002014	AGAP002014	leucyl-tRNA synthetase	no	chr2R	13932762	13935659	0.38949	1.16972	0.226169	0.962329	1.04658	0.0656786	0.999405	-1.01142	-0.0163794
AGAP002015	AGAP002015	dynein heavy chain 1, cytosolic	no	chr2R	13936707	13956091	0.153737	1.50445	0.589239	0.247889	1.4227	0.508631	0.301845	1.38796	0.472961
AGAP002016	AGAP002016	iron/zinc purple acid phosphatase-like protein precursor	no	chr2R	13956326	13958362	0.00562394	1.39154	0.476683	0.00239625	1.44986	0.535913	0.0268598	1.29642	0.374536
AGAP002017	AGAP002017	Hexosyltransferase	no	chr2R	13958288	13960286	0.972988	1.04898	0.0689864	0.209183	1.26531	0.339486	0.568479	1.15975	0.213813
AGAP002018	AGAP002018	histone-lysine N-methyltransferase setd3	no	chr2R	13960591	13972312	0.94657	1.0221	0.0315332	0.590835	1.05288	0.0743408	0.43787	1.06452	0.0902071
AGAP002019	AGAP002019	COMPASS component SWD3	no	chr2R	14010285	14011960	0.998327	-1.02911	-0.0414014	0.992369	1.04855	0.0683999	0.968544	1.08041	0.111578
AGAP002020	AGAP002020	NADH dehydrogenase (ubiquinone) 1 beta subcomplex 8	no	chr2R	14012136	14013188	0.0287127	-1.72304	-0.78496	0.246796	-1.38851	-0.473534	0.005903	-2.00544	-1.00392
AGAP002021	AGAP002021	lysophosphatidate acyltransferase	no	chr2R	14013776	14022980	0.630334	-1.10014	-0.137691	0.0481542	-1.2652	-0.339362	0.291038	-1.15827	-0.211977
AGAP002022	AGAP002022	Protein maelstrom	no	chr2R	14023310	14025269	0.146946	1.65485	0.726698	0.243842	1.54021	0.623129	0.184271	1.60377	0.681471
AGAP002023	AGAP002023		no	chr2R	14045723	14049079	0.285534	1.42075	0.50665	0.541244	1.2906	0.368047	0.0985884	1.61504	0.691569
AGAP002024	AGAP002024		no	chr2R	14049721	14072280	0.920331	1.04689	0.0661058	0.560558	1.1018	0.139868	0.164251	1.17797	0.236298
AGAP002026	AGAP002026	ditrans,polycis-polyprenyl diphosphate synthase	no	chr2R	14072673	14074022	0.831742	-1.11149	-0.152495	0.918337	-1.08274	-0.114687	0.255819	-1.2774	-0.353215
AGAP002028	AGAP002028	E3 ubiquitin-protein ligase RNF13	no	chr2R	14074074	14083763	0.139022	-1.1172	-0.159892	0.457864	1.0739	0.102864	0.630499	-1.05868	-0.0822659
AGAP002030	AGAP002030	bromodomain and WD repeat domain containing protein 1/3	no	chr2R	14084479	14097988	0.878353	1.04462	0.0629816	0.102755	1.16149	0.215973	0.187272	1.1361	0.184087
AGAP002032	AGAP002032		no	chr2R	14098486	14109460	0.250888	1.43372	0.519764	0.988815	1.05898	0.0826807	0.460978	1.31786	0.398198
AGAP002035	AGAP002035	GC-rich sequence DNA-binding factor	no	chr2R	14110475	14115743	0.177632	1.47109	0.556888	0.299086	1.38263	0.467414	0.166901	1.48146	0.567018
AGAP002036	AGAP002036	zinc finger, FYVE domain containing 1	no	chr2R	14117867	14125617	0.93796	1.03241	0.0460215	0.642085	1.06856	0.0956631	0.999922	-1.00337	-0.00485897
AGAP002037	AGAP002037	Dihydroorotate dehydrogenase (quinone), mitochondrial	no	chr2R	14116061	14117553	0.0610975	1.36115	0.444828	0.239135	1.24209	0.312772	0.162036	1.27693	0.352682
AGAP002038	AGAP002038		no	chr2R	14126101	14129618	0.279757	1.28937	0.366669	0.616402	1.18038	0.239247	0.988273	-1.04365	-0.0616417
AGAP002039	AGAP002039		no	chr2R	14217622	14219749	0.0314329	1.58043	0.66032	0.213521	1.34229	0.4247	0.0599776	1.49909	0.584088
AGAP002040	AGAP002040	Brother of iHog	no	chr2R	14278775	14302163	0.674012	-1.11392	-0.155641	0.937117	-1.0562	-0.0788813	0.896967	-1.06809	-0.0950384
AGAP002041	AGAP002041		no	chr2R	14302982	14358290	0.405438	-1.38627	-0.471206	0.372492	-1.40514	-0.490711	0.459958	-1.35735	-0.440788
AGAP002043	AGAP002043		no	chr2R	14412816	14414564	0.025229	-1.71172	-0.775445	0.899911	-1.11614	-0.158515	0.223912	-1.38774	-0.472737
AGAP002047	AGAP002047	atlastin	no	chr2R	14517950	14532363	0.752075	-1.04996	-0.0703402	0.966137	-1.02273	-0.0324297	0.95411	1.02538	0.0361624
AGAP002048	AGAP002048		no	chr2R	14532646	14541849	0.610853	-1.11173	-0.152811	0.998596	1.01344	0.0192633	0.506052	1.12909	0.175157
AGAP002049	AGAP002049	phosphatidylethanolamine binding protein 1	no	chr2R	14551198	14552501	0.022192	1.72724	0.788465	0.523097	1.24918	0.320987	0.0320492	1.6703	0.740111
AGAP002052	AGAP002052		no	chr2R	14636809	14655792	0.0422201	1.48949	0.574814	0.00109174	1.991	0.993494	0.0885905	1.40782	0.493467
AGAP002053	AGAP002053		no	chr2R	14656432	14657743	0.0421937	1.29957	0.37803	0.407445	-1.1478	-0.198874	0.26995	1.17839	0.236819
AGAP002054	AGAP002054	fermitin family homolog 2	no	chr2R	14658943	14677382	0.0117533	-1.18203	-0.241271	0.992362	1.01219	0.0174847	0.0965749	-1.12023	-0.16379
AGAP002055	AGAP002055	Beta-galactosidase	no	chr2R	14678933	14682243	0.131639	1.26556	0.33977	0.00148554	1.64917	0.721737	0.613348	1.13014	0.176504
AGAP002056	AGAP002056	beta-galactosidase	no	chr2R	14682832	14686149	0.0268527	1.70783	0.772166	0.00728487	1.92829	0.947325	0.147759	1.45235	0.538394
AGAP002058	AGAP002058	beta-galactosidase	no	chr2R	14686466	14689309	0.00387752	2.37182	1.24599	0.000966083	2.84059	1.50619	0.00210839	2.55543	1.35357
AGAP002059	AGAP002059		no	chr2R	14690329	14693835	0.616573	1.09089	0.12551	0.934675	-1.04201	-0.0593691	0.991988	1.01989	0.0284147
AGAP002061	Rpn7	26S proteasome 26S non-ATPase subunit N7	no	chr2R	14715993	14717461	0.0370866	1.2579	0.331014	0.0334466	1.26335	0.337258	0.23514	1.1587	0.212502
AGAP002062	AGAP002062	Protein FAM50 homolog	no	chr2R	14717497	14718759	0.302014	-1.24645	-0.31782	0.316731	-1.24128	-0.311834	0.111238	-1.34788	-0.430691
AGAP002063	AGAP002063	nucleolar protein 56	no	chr2R	14719716	14721808	0.437557	-1.16201	-0.216617	0.260166	-1.20684	-0.271234	0.865417	-1.0774	-0.107553
AGAP002064	AGAP002064		no	chr2R	14721721	14723114	0.603535	-1.06961	-0.0970869	0.037903	-1.182	-0.241232	0.113186	-1.142	-0.191561
AGAP002065	AGAP002065	alpha-tocopherol transfer protein	no	chr2R	14723265	14724907	0.558123	1.18195	0.241168	0.687918	1.14942	0.200902	0.83379	1.11089	0.15172
AGAP002066	AGAP002066	Mps one binder kinase activator-like 1B	no	chr2R	14726757	14728527	0.466834	1.51405	0.598413	0.749178	1.32048	0.401063	0.164244	1.86414	0.898507
AGAP002067	AGAP002067	cell cycle progression	no	chr2R	14728819	14731287	0.249138	1.18379	0.243408	0.736475	1.09173	0.12661	0.827239	1.07569	0.105268
AGAP002068	AGAP002068		no	chr2R	14731223	14737475	0.781185	1.17029	0.226871	0.997753	1.03095	0.0439754	0.451854	1.28919	0.366464
AGAP002069	AGAP002069	decaprenyl-diphosphate synthase subunit 1	no	chr2R	14744207	14747326	0.147228	1.47921	0.564831	0.369065	1.33005	0.411482	0.186219	1.44222	0.52829
AGAP002070	AGAP002070		no	chr2R	14780225	14781463	0.661848	1.37069	0.4549	0.556651	1.43976	0.525832	0.527248	1.46003	0.545999
AGAP002073	AGAP002073	E3 ubiquitin-protein ligase RNF1/2	no	chr2R	14818976	14820756	0.961701	1.02133	0.0304461	0.999968	-1.00197	-0.00284481	0.956855	-1.02227	-0.0317764
AGAP002074	AGAP002074		no	chr2R	14821998	14823344	0.155881	-1.80541	-0.85233	0.104099	-1.92584	-0.945487	0.0621051	-2.08475	-1.05987
AGAP002075	AGAP002075	serine/threonine-protein kinase TTK/MPS1	no	chr2R	14823727	14826298	0.999872	1.01673	0.0239334	0.986534	-1.08054	-0.111757	0.993182	1.06338	0.0886521
AGAP002076	AGAP002076	heat shock 70kDa protein 1/8	no	chr2R	14826967	14831432	0.0445077	1.3087	0.388132	0.501271	1.13585	0.183775	0.120501	1.24205	0.312727
AGAP002077	AGAP002077	tRNA pseudouridine synthase 2	no	chr2R	14831780	14833467	0.268187	1.18064	0.239567	0.738046	1.09245	0.127573	0.861716	1.06962	0.0970936
AGAP002078	AGAP002078	14 kDa phosphohistidine phosphatase	no	chr2R	14833730	14834389	0.0972424	-1.31611	-0.396276	0.045244	-1.38077	-0.465477	0.0841904	-1.32825	-0.409525
AGAP002079	AGAP002079		no	chr2R	14837755	14875747	0.400759	1.44739	0.53345	0.0798134	1.84508	0.883682	0.221056	1.59662	0.675019
AGAP002081	AGAP002081		no	chr2R	14897580	14903827	0.737371	1.09958	0.136951	0.922285	1.05941	0.0832624	0.262841	1.19644	0.258751
AGAP002082	AGAP002082		no	chr2R	14906493	14939766	0.940179	1.03053	0.0433917	0.201492	1.11916	0.162415	0.0732552	1.15695	0.210321
AGAP002083	AGAP002083		no	chr2R	15085382	15113044	0.400673	1.16573	0.221236	0.999781	-1.00809	-0.0116282	0.151962	1.24232	0.313037
AGAP002084	AGAP002084	glycerol-3-phosphate O-acyltransferase 3/4	no	chr2R	15117639	15128102	0.75359	1.24858	0.320292	0.753597	1.24858	0.320288	0.416	1.42676	0.512747
AGAP002085	AGAP002085		no	chr2R	15137115	15144440	0.00103605	1.38732	0.472301	0.00126545	1.37472	0.459133	0.0178439	1.24396	0.31494
AGAP002086	AGAP002086	OTU domain-containing protein 5	no	chr2R	15147833	15154039	0.936495	-1.03339	-0.0473862	0.530809	-1.08175	-0.113363	0.892404	1.04091	0.0578499
AGAP002087	AGAP002087	Protein kish	no	chr2R	15154350	15154869	0.272137	-1.89328	-0.920886	0.414044	-1.70454	-0.769383	0.156934	-2.13869	-1.09673
AGAP002088	AGAP002088	U3 small nucleolar RNA-associated protein 15	no	chr2R	15155209	15156993	0.400944	1.35353	0.436725	0.961757	1.09378	0.129317	0.284203	1.4203	0.506194
AGAP002089	AGAP002089		no	chr2R	15157104	15167123	0.84767	1.0878	0.121416	0.987916	1.03395	0.0481606	0.986582	1.03522	0.0499306
AGAP002091	AGAP002091	phosphoribosylformylglycinamidine synthase	no	chr2R	15221488	15227114	0.812667	-1.16373	-0.218752	0.546448	-1.26201	-0.335726	0.704298	-1.20448	-0.268414
AGAP002092	AGAP002092	Ras-related protein Rab-30	no	chr2R	15227802	15232672	0.593229	1.16441	0.219604	0.9802	1.04658	0.0656858	0.429597	1.20585	0.270055
AGAP002093	AGAP002093		no	chr2R	15233478	15252328	0.0331987	-1.32492	-0.405904	0.19588	-1.20651	-0.270839	0.533377	-1.12885	-0.174856
AGAP002094	AGAP002094	ancient conserved domain-containing protein 2	no	chr2R	15256334	15269594	0.386211	1.24906	0.320843	0.583372	1.18977	0.250687	0.203367	1.32827	0.409547
AGAP002095	USP	ultraspiracle	no	chr2R	15296631	15326760	0.990054	1.08012	0.111189	0.979557	1.10379	0.142461	0.650125	1.35195	0.435037
AGAP002097	AGAP002097	beta-1,3-galactosyltransferase brn	no	chr2R	15327135	15329582	0.0198855	1.14941	0.200896	0.313081	1.07491	0.10422	0.268989	1.07957	0.110463
AGAP002098	AGAP002098	Sjogren's syndrome nuclear autoantigen 1	no	chr2R	15329623	15329982	0.343262	-1.33447	-0.416267	0.415945	-1.30181	-0.380519	0.552937	-1.24909	-0.320875
AGAP002099	AGAP002099		no	chr2R	15330851	15333246	0.420659	1.07794	0.108276	0.280859	1.09363	0.129131	0.714856	1.05173	0.0727692
AGAP002100	AGAP002100		no	chr2R	15333611	15337425	0.518727	-1.36758	-0.451628	0.420761	-1.42377	-0.509714	0.394661	-1.44017	-0.526243
AGAP002101	AGAP002101	isoleucyl-tRNA synthetase	no	chr2R	15427379	15431581	0.310327	1.43078	0.516801	0.436608	1.3582	0.4417	0.432269	1.36042	0.444054
AGAP002102	AGAP002102		no	chr2R	15435563	15437494	0.00196946	2.04581	1.03267	0.00196292	2.04647	1.03314	0.0456234	1.55658	0.638377
AGAP002104	AGAP002104		no	chr2R	15517130	15572498	0.0990719	-1.32664	-0.407772	0.428709	-1.1891	-0.249868	0.241635	-1.24626	-0.317604
AGAP002106	AGAP002106	xeroderma pigmentosum group C-complementing protein	no	chr2R	15698397	15701879	0.0305272	1.67758	0.746385	0.269359	1.35771	0.441178	0.0807463	1.53331	0.616651
AGAP002107	AGAP002107	calcyclin binding protein	no	chr2R	15703514	15704615	0.830467	1.06207	0.0868816	0.273014	-1.14548	-0.195952	0.622258	-1.09102	-0.125677
AGAP002108	AGAP002108	dual specificity phosphatase	no	chr2R	15705487	15706852	0.369187	2.11194	1.07857	0.706644	1.61295	0.689702	0.319661	2.21589	1.14788
AGAP002109	AGAP002109	solute carrier family 31 (copper transporter), member 1	no	chr2R	15711078	15737190	0.998878	1.02824	0.0401716	0.998931	1.02788	0.0396681	0.895857	1.14261	0.19233
AGAP002110	AGAP002110	cell division control protein 7	no	chr2R	15740855	15744909	0.978798	1.03849	0.0544815	0.960484	1.04816	0.0678549	0.424571	1.16478	0.220053
AGAP002111	AGAP002111	Zinc finger CCCH-type with G patch domain-containing protein	no	chr2R	15751132	15752827	0.178659	1.40142	0.486893	0.708092	1.18013	0.238944	0.335743	1.31089	0.390549
AGAP002112	AGAP002112		no	chr2R	15753032	15754999	0.260992	1.10645	0.145943	0.00480423	1.25245	0.324751	0.616051	1.0665	0.0928826
AGAP002114	AGAP002114	cell division cycle 20-like protein 1, cofactor of APC complex	no	chr2R	15759226	15781688	0.652949	1.30581	0.384943	0.720479	1.27139	0.346408	0.320348	1.50456	0.589343
AGAP002117	AGAP002117		no	chr2R	15977672	15978840	0.98991	-1.05034	-0.0708504	0.887382	-1.12372	-0.168286	0.694401	-1.19577	-0.257938
AGAP002118	AGAP002118	zinc finger protein 622	no	chr2R	15978897	15980273	0.571582	1.22924	0.297766	0.772314	1.16322	0.218125	0.131311	1.45624	0.542252
AGAP002119	AGAP002119	dual-specificity tyrosine-(Y)-phosphorylation regulated kinase	no	chr2R	15984533	16038452	0.363056	-1.18364	-0.243231	0.376458	-1.18036	-0.239223	0.513416	-1.15037	-0.202097
AGAP002120	AGAP002120	RUN and TBC1 domain-containing protein 3	no	chr2R	16040477	16044194	0.993811	1.01245	0.0178518	0.997472	1.00923	0.0132494	0.996427	-1.01035	-0.0148487
AGAP002121	AGAP002121	DNA-directed RNA polymerase II subunit RPB7	no	chr2R	16044791	16045694	0.932	1.03981	0.0563197	0.191682	-1.15201	-0.20415	0.674427	1.07764	0.107879
AGAP002122	RpL32	60S ribosomal protein L32	no	chr2R	16045963	16047238	0.0984473	1.20091	0.264132	0.800986	1.06683	0.0933294	0.899598	1.05026	0.0707455
AGAP002123	Axn	axin	no	chr2R	16049216	16074619	0.132928	-1.17569	-0.233503	0.857891	-1.055	-0.0772448	0.999995	1.00166	0.00238895
AGAP002124	AGAP002124		no	chr2R	16075886	16082188	0.999532	-1.02622	-0.0373359	0.98495	-1.08491	-0.117581	0.862735	-1.20041	-0.26353
AGAP002127	AGAP002127	alpha-centractin	no	chr2R	16088787	16091558	0.93419	1.07643	0.106257	0.760014	1.1317	0.178495	0.646552	1.16048	0.214716
AGAP002128	AGAP002128	BRCA1-associated protein	no	chr2R	16091759	16094295	0.968461	1.05481	0.0769815	0.179382	1.29764	0.375895	0.893385	-1.08717	-0.120573
AGAP002129	AGAP002129	deoxyhypusine monooxygenase	no	chr2R	16094308	16095471	0.962437	-1.03128	-0.0444345	0.314262	-1.12374	-0.168314	0.978625	-1.02557	-0.0364323
AGAP002130	AGAP002130	tubulin-specific chaperone A	no	chr2R	16096073	16096912	0.952405	1.07377	0.102686	0.929404	1.08575	0.11869	0.823999	1.12493	0.169836
AGAP002131	AGAP002131		no	chr2R	16096798	16097943	0.0833526	1.46126	0.547213	0.27605	1.31105	0.390728	0.0803037	1.46587	0.551758
AGAP002132	AGAP002132	YEATS domain-containing protein 1/3	no	chr2R	16099054	16105744	0.824734	-1.12315	-0.167546	0.988576	-1.04359	-0.0615549	0.744907	1.14658	0.19734
AGAP002133	AGAP002133	tRNA modification GTPase	no	chr2R	16106718	16110009	0.609399	1.12254	0.166765	0.982956	1.03411	0.0483961	0.256494	1.19852	0.261254
AGAP002135	dpr9	defective proboscis extension response 9	no	chr2R	16246384	16326025	0.739774	-1.20883	-0.273614	0.826816	-1.17206	-0.229046	0.796348	-1.18538	-0.245354
AGAP002136	AGAP002136		no	chr2R	16381647	16385706	0.0393812	1.27994	0.356078	0.00259031	1.45377	0.539797	0.0308574	1.29427	0.372137
AGAP002137	AGAP002137		no	chr2R	16392256	16393909	0.013517	1.48842	0.573778	0.00294232	1.64032	0.713973	0.0534727	1.36772	0.451777
AGAP002139	AGAP002139		no	chr2R	16399857	16401514	0.984238	1.0445	0.0628185	0.97865	-1.04958	-0.0698147	0.811925	1.11557	0.157777
AGAP002140	AGAP002140		no	chr2R	16401573	16402142	0.173286	-1.65668	-0.728299	0.423307	-1.43353	-0.519575	0.145408	-1.69925	-0.764898
AGAP002141	AGAP002141	protein phosphatase PTC7 homolog fig	no	chr2R	16402495	16405075	0.223997	-1.20497	-0.268991	0.673279	-1.10923	-0.149555	0.333562	-1.17452	-0.232073
AGAP002142	AGAP002142		no	chr2R	16405164	16408445	0.12588	1.18861	0.249275	0.130899	1.18656	0.246785	0.301477	1.14064	0.189847
AGAP002144	AGAP002144	U4/U6 small nuclear ribonucleoprotein Prp4	no	chr2R	16412000	16414291	1	1.00026	0.000380516	0.998478	-1.01525	-0.0218401	0.972997	-1.04072	-0.0575795
AGAP002145	AGAP002145	inactivation no afterpotential D protein	no	chr2R	16414468	16419095	0.0342745	2.06746	1.04786	0.304229	1.51963	0.603722	0.0469702	1.98355	0.988087
AGAP002146	AGAP002146		no	chr2R	16419559	16420771	0.294077	-1.19015	-0.251139	0.200853	-1.21963	-0.286439	0.408525	-1.16272	-0.217507
AGAP002150	AGAP002150	hyperpolarization activated cyclic nucleotide-gated potassium channel 2	no	chr2R	16465545	16498998	0.870522	1.08692	0.120245	0.922126	-1.07089	-0.0988083	0.955766	1.0572	0.0802469
AGAP002151	AGAP002151		no	chr2R	16503423	16505895	0.0672377	1.54545	0.628023	0.323266	1.32176	0.402455	0.0500265	1.58756	0.666807
AGAP002153	AGAP002153		no	chr2R	16534982	16541148	0.273373	-1.07879	-0.109416	0.513087	-1.05778	-0.0810404	0.257864	1.08054	0.111753
AGAP002154	AGAP002154	myosin-light-chain kinase	no	chr2R	16542743	16553320	0.0479432	1.64669	0.71957	0.120424	1.50338	0.58821	0.0911711	1.54626	0.628786
AGAP002155	AGAP002155	hepatocyte nuclear factor 4	no	chr2R	16555929	16562992	0.299764	1.53036	0.613869	0.271525	1.55543	0.637315	0.217795	1.61051	0.687517
AGAP002156	GPRGNR1	putative gonadotrophin releasing hormone receptor 1	no	chr2R	16571214	16574313	0.552462	-1.21988	-0.286737	0.539868	-1.22384	-0.29141	0.734376	-1.16447	-0.219672
AGAP002157	AGAP002157	thrombospondin 2/3/4/5	no	chr2R	16574370	16583302	0.216741	1.44791	0.533971	0.446486	1.3163	0.396483	0.211897	1.45182	0.537859
AGAP002159	AGAP002159		no	chr2R	16589411	16608275	0.94531	-1.09094	-0.12557	0.979324	-1.06352	-0.0888462	0.977649	-1.06532	-0.0912886
AGAP002161	AGAP002161	RAC serine/threonine-protein kinase	no	chr2R	16611022	16635610	0.0681517	1.24027	0.310652	0.0640973	1.24372	0.314666	0.344454	1.14422	0.194359
AGAP002162	AGAP002162		no	chr2R	16638934	16640677	0.404043	1.21947	0.28625	0.440104	1.20907	0.273903	0.409325	1.21793	0.284428
AGAP002166	AGAP002166	A-kinase anchor protein 1, mitochondrial	no	chr2R	16812393	16816168	0.720809	1.12747	0.173092	0.468445	1.18535	0.245314	0.20504	1.27055	0.345458
AGAP002167	AGAP002167	protein LSM12 homolog	no	chr2R	16817057	16825766	0.824184	1.03592	0.0509148	0.37295	-1.0714	-0.0995007	0.335263	-1.07497	-0.1043
AGAP002168	AGAP002168		no	chr2R	16825922	16827316	0.579443	-1.24967	-0.321547	0.124373	-1.51567	-0.599959	0.470633	-1.29159	-0.369143
AGAP002169	AGAP002169	ubiquitin-conjugating enzyme E2 G2	no	chr2R	16830893	16833289	0.335594	1.08955	0.123733	0.171821	1.11419	0.155992	0.121214	1.12612	0.171358
AGAP002170	AGAP002170	NADH dehydrogenase (ubiquinone) flavoprotein 2	no	chr2R	16833608	16834838	0.998485	-1.01397	-0.0200167	0.994198	-1.02185	-0.031188	0.0134698	-1.37762	-0.462182
AGAP002171	AGAP002171	nucleolar protein 58	no	chr2R	16835162	16837841	0.706051	-1.09367	-0.129172	0.198631	-1.19259	-0.254096	0.877055	1.06354	0.0888796
AGAP002172	AGAP002172	POU domain transcription factor, class 4	no	chr2R	16857783	16890999	0.93513	-1.12078	-0.164505	0.657371	-1.25611	-0.328958	0.909582	-1.13789	-0.186359
AGAP002173	AGAP002173	WD repeat domain 20b	no	chr2R	16892276	16896899	0.1537	1.60134	0.679276	0.123917	1.64612	0.719072	0.0815147	1.73382	0.793956
AGAP002174	AGAP002174		no	chr2R	16897022	16898516	0.290939	-1.10782	-0.147727	0.00522865	-1.26421	-0.338233	0.0382957	-1.18669	-0.246944
AGAP002175	AGAP002175	Yip1 interacting factor homolog B	no	chr2R	16899948	16901669	0.0637554	1.53067	0.614162	0.229921	1.35797	0.441452	0.1037	1.46547	0.551361
AGAP002176	AGAP002176	proprotein convertase subtilisin/kexin type 2	no	chr2R	16902953	16911547	0.352389	1.20863	0.273378	0.983141	1.04043	0.0571737	0.522947	1.16592	0.221472
AGAP002177	AGAP002177	exosome complex component RRP46	no	chr2R	16912024	16913096	0.695376	-1.10573	-0.144994	0.0388686	-1.32876	-0.410077	0.552308	-1.13087	-0.177439
AGAP002178	AGAP002178	homeobox protein homothorax	no	chr2R	16917654	17106903	0.740783	-1.09885	-0.136	0.950218	-1.05013	-0.0705662	0.625212	-1.11949	-0.162844
AGAP002181	AGAP002181		no	chr2R	17189404	17197354	0.967034	1.10158	0.139577	0.131382	1.66012	0.731291	0.475532	1.36943	0.453572
AGAP002183	AGAP002183	Signal recognition particle subunit SRP68	no	chr2R	17202247	17204526	0.0918117	1.22121	0.288313	0.0357457	1.27384	0.349183	0.429152	1.12777	0.173474
AGAP002184	AGAP002184		no	chr2R	17204959	17211706	0.518069	1.44276	0.528832	0.772691	1.28468	0.36141	0.68453	1.33866	0.42079
AGAP002185	AGAP002185	developmentally-regulated GTP-binding protein 2	no	chr2R	17212202	17213894	0.0404652	1.61848	0.694641	0.102112	1.487	0.572401	0.12912	1.45413	0.540156
AGAP002186	AGAP002186	very low-density lipoprotein receptor	no	chr2R	17216501	17315760	0.548414	-1.15641	-0.20965	0.992889	-1.02927	-0.0416183	0.962214	-1.05279	-0.0742207
AGAP002192	AGAP002192	isocitrate dehydrogenase (NAD+)	no	chr2R	17383563	17389410	0.986226	1.02039	0.0291147	0.863819	-1.04757	-0.06705	0.0386971	-1.20531	-0.269399
AGAP002193	AGAP002193	nuclear RNA export factor 1/2	no	chr2R	17389963	17394645	0.789148	1.16194	0.216538	0.94181	1.09462	0.13043	0.463859	1.27481	0.350284
AGAP002194	AGAP002194	1D-myo-inositol-triphosphate 3-kinase	no	chr2R	17441172	17477310	0.691392	1.11565	0.157888	0.999353	-1.01221	-0.0175104	0.662032	1.12127	0.165131
AGAP002198	Gnmt	glycine N-methyltransferase	no	chr2R	17492366	17494622	0.111602	-1.71964	-0.78211	0.125194	-1.69349	-0.76	0.0085883	-2.37833	-1.24995
AGAP002200	AGAP002200		no	chr2R	17554394	17564558	0.969274	-1.04834	-0.0681086	0.999997	1.00206	0.00296497	0.993155	1.02853	0.0405846
AGAP002203	AGAP002203		no	chr2R	17573483	17575141	0.574788	1.41772	0.503571	0.911995	-1.19068	-0.251781	0.915651	1.18736	0.247756
AGAP002214	AGAP002214		no	chr2R	17670600	17674617	0.201003	1.22776	0.296033	0.969672	1.04383	0.0618839	0.261175	1.20691	0.271322
AGAP002215	AGAP002215		no	chr2R	17674757	17687612	0.202301	1.46023	0.546194	0.227791	1.43974	0.525808	0.320609	1.37912	0.463743
AGAP002216	AGAP002216	cation transport regulator-like protein 2	no	chr2R	17688480	17689560	0.0043239	1.61907	0.695162	0.0399859	1.40482	0.49039	0.0440022	1.39633	0.481637
AGAP002217	AGAP002217	pyruvate dehydrogenase phosphatase regulatory subunit	no	chr2R	17689931	17693750	0.177721	1.31725	0.397529	0.0227057	1.5347	0.617954	0.77554	1.12718	0.172717
AGAP002218	mRpL47	39S ribosomal protein L47, mitochondrial	no	chr2R	17694406	17695523	0.0230367	1.25996	0.333377	0.0983355	1.18997	0.25092	0.496769	1.10278	0.141149
AGAP002219	AGAP002219	GTPase KRas	no	chr2R	17698670	17702648	0.930994	1.10169	0.139722	0.662036	1.20679	0.271179	0.473769	1.27283	0.348035
AGAP002220	AGAP002220	U6 snRNA phosphodiesterase	no	chr2R	17703639	17704516	0.374515	-1.19587	-0.258066	0.276308	-1.22485	-0.292609	0.244806	-1.23589	-0.305554
AGAP002221	AGAP002221	ribosome assembly protein 4	no	chr2R	17704454	17706258	0.300572	1.18135	0.240436	0.685421	1.10633	0.145781	0.15444	1.23001	0.298674
AGAP002222	AGAP002222		no	chr2R	17706385	17709059	0.115954	1.25887	0.332124	0.345167	1.17636	0.234331	0.179308	1.22715	0.295312
AGAP002223	AGAP002223	ATP-dependent RNA helicase DHX57	no	chr2R	17709315	17713348	0.182353	1.53053	0.614034	0.470159	1.33776	0.419823	0.389675	1.37874	0.463347
AGAP002224	AGAP002224	open rectifier potassium channel protein 1	no	chr2R	17716701	17731996	0.0504143	1.67999	0.748451	0.0383661	1.7271	0.788349	0.0400785	1.7195	0.781987
AGAP002226	AGAP002226	diacylglycerol kinase (ATP dependent)	no	chr2R	17736711	17782465	0.747582	-1.27011	-0.344948	0.343553	-1.51294	-0.59735	0.278587	-1.56882	-0.649681
AGAP002227	AGAP002227	pyridoxamine 5'-phosphate oxidase	no	chr2R	17787347	17788652	0.0843711	-1.26356	-0.337499	0.0222326	-1.35243	-0.435556	0.00468636	-1.4648	-0.550701
AGAP002228	AGAP002228		no	chr2R	17790877	17793990	0.151528	1.35625	0.439618	0.274525	1.28735	0.364403	0.495941	1.21097	0.276164
AGAP002229	AGAP002229	putative G-protein coupled receptor GPCR	no	chr2R	17794799	17816216	0.0401032	2.03939	1.02814	0.137516	1.72326	0.785143	0.132623	1.73223	0.792633
AGAP002232	GPR5HT2A	putative serotonin 5HT-2a receptor	no	chr2R	17848189	17873963	0.477853	1.42	0.505888	0.406475	1.46632	0.552196	0.294396	1.55371	0.635718
AGAP002235	AGAP002235	GATA-binding protein 4/5/6	no	chr2R	17971008	18005899	0.239451	-1.57425	-0.654669	0.337073	-1.48969	-0.575012	0.181529	-1.64114	-0.714698
AGAP002236	AGAP002236		no	chr2R	18013752	18028826	0.503701	1.26437	0.338414	0.040376	1.65885	0.73018	0.260607	1.37504	0.459478
AGAP002238	AGAP002238		no	chr2R	18033675	18055975	0.0183473	-1.35216	-0.435267	0.0376512	-1.30555	-0.384657	0.182263	-1.20443	-0.268351
AGAP002239	AGAP002239	Diamine acetyltransferase 1	no	chr2R	18058292	18060441	0.0141348	1.31377	0.393712	0.000208396	1.81073	0.856571	0.00154164	1.45254	0.538577
AGAP002240	AGAP002240		no	chr2R	18061032	18061821	0.410523	1.21109	0.2763	0.00594416	1.64966	0.722165	0.955957	1.06222	0.08708
AGAP002241	AGAP002241		no	chr2R	18061979	18063757	0.999957	1.00489	0.00703049	0.366745	-1.18069	-0.239634	0.937593	-1.05795	-0.0812693
AGAP002242	AGAP002242		no	chr2R	18065334	18069392	0.00976368	1.32381	0.404697	0.0726448	1.21814	0.284683	0.0533152	1.23408	0.303441
AGAP002243	AGAP002243	ankyrin repeat and FYVE domain-containing protein 1	no	chr2R	18069659	18082914	0.148172	1.34494	0.427541	0.0909071	1.39743	0.482772	0.277221	1.27541	0.350959
AGAP002244	AGAP002244		no	chr2R	18071268	18078066	0.999963	1.00397	0.00571632	0.232442	1.18592	0.246005	0.999813	1.00685	0.00985432
AGAP002245	AGAP002245	cytochrome b-c1 complex subunit 6, mitochondrial	no	chr2R	18083013	18084012	0.26687	-1.54488	-0.627499	0.400577	-1.44308	-0.52915	0.0461059	-1.97356	-0.980802
AGAP002246	AGAP002246	histone-lysine N-methyltransferase SETD1	no	chr2R	18084494	18092049	0.219393	1.19573	0.257887	0.323928	1.16775	0.223728	0.127551	1.23231	0.301365
AGAP002247	Med21	Mediator of RNA polymerase II transcription subunit 21	no	chr2R	18092217	18093639	0.0323361	1.52747	0.611148	0.140863	1.36219	0.445925	0.0709568	1.43853	0.524599
AGAP002248	AGAP002248	kinesin family member C1	no	chr2R	18094000	18096866	0.994882	-1.03927	-0.0555682	0.646783	-1.20879	-0.273561	0.702414	1.19031	0.251333
AGAP002250	AGAP002250	calcium/calmodulin-dependent protein kinase kinase	no	chr2R	18103826	18178600	0.905166	1.23288	0.302028	0.991768	1.09187	0.126799	0.465879	1.59528	0.673808
AGAP002251	AGAP002251	ubiquitin-conjugating enzyme E2 G1	no	chr2R	18195396	18198939	0.638586	-1.06851	-0.0955982	0.269597	-1.11206	-0.153237	0.999787	-1.0047	-0.00675964
AGAP002253	AGAP002253	TatD DNase family protein	no	chr2R	18209542	18223547	0.957247	1.05055	0.0711508	0.976922	-1.04044	-0.0571919	0.696689	1.11419	0.155999
AGAP002256	AGAP002256	RNA-binding protein 7	no	chr2R	18225937	18227157	0.9838	1.042	0.05935	0.107096	-1.33756	-0.419606	0.622759	1.15215	0.204331
AGAP002257	AGAP002257	tetraspanin 14	no	chr2R	18228308	18230485	0.499076	1.29204	0.369646	0.429784	1.32187	0.402581	0.184269	1.47286	0.558617
AGAP002258	Med31	mediator of RNA polymerase II transcription subunit 31	no	chr2R	18230838	18233631	0.385898	1.38403	0.468873	0.87415	1.15891	0.212767	0.259945	1.46537	0.551266
AGAP002259	AGAP002259	Structure-specific endonuclease subunit SLX1 homolog	no	chr2R	18253124	18254934	0.110218	-1.36462	-0.448504	0.00370021	-1.74679	-0.80471	0.61287	-1.16713	-0.22297
AGAP002260	AGAP002260	WD repeat-containing protein 40A	no	chr2R	18255319	18258424	0.0714645	-1.30625	-0.385429	0.348763	-1.18285	-0.242272	0.178473	-1.23724	-0.307122
AGAP002261	AGAP002261	Ras GTPase-activating protein 3	no	chr2R	18261505	18272647	0.791364	-1.09466	-0.13048	0.995462	-1.02282	-0.0325479	0.155788	1.25002	0.321949
AGAP002262	AGAP002262	Adenylate cyclase 8	no	chr2R	18298863	18328979	0.351091	1.70467	0.76949	0.3748	1.67845	0.747133	0.379453	1.67348	0.742849
AGAP002263	AGAP002263	choline-phosphate cytidylyltransferase	no	chr2R	18343910	18357222	0.981856	-1.03571	-0.0506134	0.934805	1.05692	0.0798702	0.778425	-1.09425	-0.129944
AGAP002264	AGAP002264		no	chr2R	18357672	18371795	0.840183	1.04347	0.0613937	0.918981	1.03313	0.0470266	0.468002	-1.08004	-0.111089
AGAP002265	AGAP002265	splicing factor, arginine/serine-rich 12	no	chr2R	18375536	18378087	0.150508	1.15351	0.206028	0.170979	1.14773	0.198784	0.0800962	1.18129	0.240359
AGAP002266	AGAP002266	protein phosphatase 2C homolog 2/3	no	chr2R	18378164	18382530	0.981434	-1.04591	-0.0647526	0.606317	1.16272	0.217506	0.997547	1.02292	0.0326958
AGAP002268	AGAP002268		no	chr2R	18384302	18396143	0.190637	1.58031	0.660203	0.168512	1.60729	0.68463	0.198697	1.57123	0.65189
AGAP002269	AGAP002269		no	chr2R	18396864	18398413	0.557948	1.14448	0.194695	0.485875	1.1593	0.213255	0.829036	1.08968	0.1239
AGAP002270	CLIPB7	CLIP-domain serine protease	no	chr2R	18407664	18411057	0.159291	1.39861	0.483993	0.721801	1.16851	0.224668	0.894277	1.10923	0.149554
AGAP002272	AGAP002272	ankyrin	no	chr2R	18416769	18456860	0.138407	1.71861	0.781246	0.255537	1.56761	0.648566	0.140434	1.71504	0.778239
AGAP002274	AGAP002274		no	chr2R	18460387	18507336	0.00313024	-1.54196	-0.624764	0.00302188	-1.54518	-0.627775	0.00110979	-1.64674	-0.71961
AGAP002276	AGAP002276		no	chr2R	18511125	18513038	0.101767	1.50055	0.585492	0.570286	1.23315	0.302353	0.144179	1.45022	0.536273
AGAP002277	AGAP002277	mitochondrial import inner membrane translocase subunit Tim13	no	chr2R	18513323	18514158	0.141145	-1.88951	-0.918014	0.296138	-1.65333	-0.725376	0.101889	-1.99488	-0.996299
AGAP002278	ABCB1	ATP-binding cassette transporter (ABC transporter) family B member 1	no	chr2R	18515171	18519919	0.9111	1.07338	0.102163	0.391302	1.19412	0.255953	0.955508	1.05635	0.0790825
AGAP002279	AGAP002279	Fatty acyl-CoA reductase	no	chr2R	18528770	18535563	0.00389832	1.46102	0.546973	0.00200662	1.51429	0.598642	0.00953369	1.39641	0.481718
AGAP002280	AGAP002280	mitochondrial carrier triple repeat protein 1	no	chr2R	18536417	18538926	0.465192	1.15231	0.204524	0.490326	1.14732	0.198272	0.964935	1.04501	0.0635176
AGAP002281	AGAP002281		no	chr2R	18539474	18547181	0.772882	-1.0553	-0.0776567	0.99009	-1.017	-0.024313	0.901084	1.03904	0.055254
AGAP002282	AGAP002282	torso-like protein	no	chr2R	18547410	18567635	0.737617	1.15493	0.207811	0.843569	1.12207	0.16616	0.744486	1.15293	0.2053
AGAP002283	Pex16	peroxin 16	no	chr2R	18573001	18574525	0.965423	1.03144	0.0446587	0.915787	-1.04381	-0.0618639	0.803756	-1.06198	-0.0867558
AGAP002284	AGAP002284	peptide alpha-N-acetyltransferase	no	chr2R	18575300	18579274	0.299402	1.34804	0.430862	0.5347	1.24957	0.32143	0.306593	1.3443	0.426853
AGAP002285	AGAP002285		no	chr2R	18579900	18585061	0.00793364	-1.79481	-0.843828	0.000914139	-2.19948	-1.13716	0.00376911	-1.91435	-0.936851
AGAP002286	AGAP002286		no	chr2R	18584947	18586209	0.205951	-1.33652	-0.418482	0.117848	-1.40341	-0.488933	0.105484	-1.41654	-0.502371
AGAP002287	AGAP002287	protein O-GlcNAcase / histone acetyltransferase	no	chr2R	18586446	18590819	0.217217	1.40869	0.49435	0.493175	1.27172	0.34678	0.261154	1.37971	0.464369
AGAP002288	AGAP002288	hydroxymethylglutaryl-CoA reductase (NADPH)	no	chr2R	18590948	18629443	0.999889	-1.00454	-0.00654125	0.854709	-1.05438	-0.0763969	0.272139	-1.13586	-0.183787
AGAP002289	AGAP002289		no	chr2R	18630257	18632605	0.214085	1.21964	0.28646	0.901539	1.06738	0.0940762	0.704097	1.10924	0.14957
AGAP002290	AGAP002290	negative elongation factor A	no	chr2R	18634303	18640032	0.24971	-1.12632	-0.171613	0.301176	-1.11738	-0.160125	0.999731	-1.00553	-0.00795364
AGAP002291	AGAP002291	ebony	no	chr2R	18640200	18660570	0.000852718	1.55204	0.634166	0.0280892	1.3026	0.381391	0.00289444	1.45011	0.536158
AGAP002292	PKP	pyrokinin	no	chr2R	18669861	18670893	0.311223	1.22382	0.29139	0.426422	-1.19124	-0.252464	0.892953	1.08146	0.112979
AGAP002293	AGAP002293	intraflagellar transport 81 homolog	no	chr2R	18673964	18683569	0.981544	1.08749	0.121004	0.93752	1.13828	0.186857	0.106833	1.76308	0.818099
AGAP002295	AGAP002295		no	chr2R	18685668	18687944	0.245252	1.4787	0.56433	0.287377	1.44677	0.532838	0.194786	1.52426	0.608113
AGAP002296	AGAP002296	cytoplasmic polyadenylation element binding protein 2	no	chr2R	18701954	18719082	0.466962	1.28514	0.361923	0.103407	1.52921	0.612782	0.0600506	1.61393	0.690576
AGAP002299	AGAP002299	XK-related protein	no	chr2R	19024374	19026695	0.358496	-1.16858	-0.224761	0.288905	1.18564	0.245671	0.151884	-1.23279	-0.301924
AGAP002300	AGAP002300	exosome complex exonuclease	no	chr2R	19027548	19040586	0.204334	1.32377	0.404657	0.98888	1.04249	0.06003	0.428422	1.23241	0.301488
AGAP002301	AGAP002301	bud site selection protein 31	no	chr2R	19035950	19036794	0.499117	-1.23415	-0.30352	0.340838	-1.29141	-0.368944	0.387524	-1.27292	-0.348137
AGAP002302	AGAP002302	crossover junction endonuclease	no	chr2R	19040585	19041837	0.997353	1.01863	0.026629	0.971979	-1.04207	-0.059453	0.994796	-1.0234	-0.0333753
AGAP002305	AGAP002305	pre-mRNA-splicing factor	no	chr2R	19052891	19053747	0.276729	1.17219	0.22921	0.674609	1.09955	0.136916	0.0509478	1.27996	0.356094
AGAP002306	RpL4	60S ribosomal protein L4	no	chr2R	19054063	19056302	0.140094	1.14275	0.192507	0.44323	1.09153	0.126347	0.918442	1.03671	0.0520134
AGAP002307	AGAP002307	pre-mRNA-splicing factor 18	no	chr2R	19057692	19058903	0.0724837	1.36963	0.453784	0.346134	1.22014	0.28705	0.294653	1.2368	0.306612
AGAP002308	AGAP002308	Pyrroline-5-carboxylate reductase	no	chr2R	19059011	19060311	0.952064	1.04122	0.058279	0.879506	1.05881	0.0824385	0.998482	1.01256	0.0180006
AGAP002309	WDY	WD repeat-containing protein on Y chromosome	no	chr2R	19060612	19073357	0.841336	1.30364	0.382542	0.737894	-1.39034	-0.475436	0.618489	1.48631	0.571731
AGAP002310	AGAP002310	protocadherin-15	no	chr2R	19073419	19135416	0.926807	-1.12336	-0.167822	0.981373	-1.07385	-0.102798	0.999934	1.01098	0.0157557
AGAP002313	AGAP002313		no	chr2R	19227606	19229860	0.0121041	-1.3088	-0.388248	0.0123447	-1.30774	-0.387079	0.129986	-1.18604	-0.246159
AGAP002314	AGAP002314		no	chr2R	19229445	19230679	0.191665	-1.43554	-0.521595	0.36828	-1.32888	-0.410215	0.0145421	-1.85484	-0.891293
AGAP002315	APG16L	autophagy related gene	no	chr2R	19231025	19483421	0.198514	1.48578	0.571218	0.47821	1.31654	0.396756	0.185022	1.49855	0.583564
AGAP002317	Alpha_amylase	amylase	no	chr2R	19444357	19446105	0.000894878	2.09416	1.06637	0.00301708	1.8698	0.902886	0.000554045	2.21317	1.14611
AGAP002320	AGAP002320	isochorismatase domain-containing protein	no	chr2R	19483679	19484648	0.101375	-1.34021	-0.422464	0.0471919	-1.41135	-0.497078	0.00662777	-1.60765	-0.684956
AGAP002321	AGAP002321		no	chr2R	19518880	19535974	0.0846954	-1.32577	-0.406834	0.196929	-1.25408	-0.326632	0.325405	-1.20861	-0.273344
AGAP002322	AGAP002322		no	chr2R	19538313	19541380	0.022547	1.47262	0.558383	0.0379226	1.42385	0.509796	0.0111354	1.54176	0.62458
AGAP002323	AGAP002323		no	chr2R	19547045	19553216	0.219851	1.7139	0.777281	0.0247174	2.41486	1.27194	0.17179	1.78788	0.838251
AGAP002324	AGAP002324	mitochondrial sodium/hydrogen exchanger NHA2	no	chr2R	19567983	19574991	0.294291	1.32745	0.408658	0.34401	1.30443	0.383425	0.588811	1.21607	0.282223
AGAP002325	AGAP002325		no	chr2R	19608477	19658751	0.683802	1.67924	0.747809	0.927138	1.32536	0.406389	0.596597	1.79967	0.847733
AGAP002328	AGAP002328		no	chr2R	19896041	19897138	0.903724	-1.10269	-0.141027	0.980244	-1.05664	-0.0794849	0.353712	-1.2826	-0.359069
AGAP002329	AGAP002329	carnitine O-octanoyltransferase	no	chr2R	19947532	19951883	0.0316548	1.85805	0.893788	0.124283	1.59238	0.671185	0.098299	1.63659	0.710696
AGAP002330	AGAP002330	60S ribosome subunit biogenesis protein NIP7 homolog	no	chr2R	19952079	19952840	0.507483	-1.20306	-0.266711	0.153849	-1.34623	-0.42892	0.718756	-1.14727	-0.198201
AGAP002331	ESP	sodium-independent sulfate anion transporter	no	chr2R	19953561	19971235	0.00710483	1.86818	0.901634	0.0405663	1.60226	0.680109	0.00497597	1.92919	0.947992
AGAP002332	mRpL11	39S ribosomal protein L11, mitochondrial	no	chr2R	19974032	19974823	0.291483	-1.45619	-0.542196	0.276819	-1.467	-0.55287	0.145656	-1.59801	-0.676275
AGAP002333	AGAP002333		no	chr2R	19974751	19975789	0.200358	-1.23041	-0.299136	0.019851	-1.40735	-0.492983	0.149423	-1.2533	-0.325731
AGAP002334	spas	spastin	no	chr2R	19976891	19995731	0.695666	1.07338	0.102167	0.0169763	1.2598	0.33319	0.917636	1.04191	0.0592289
AGAP002335	AGAP002335	nucleolysin TIA-1/TIAR	no	chr2R	19996792	20007544	0.0314405	-1.42775	-0.513747	0.109504	-1.31735	-0.39764	0.558797	-1.15841	-0.212141
AGAP002336	AGAP002336		no	chr2R	20090014	20223626	0.153244	-1.5213	-0.605303	0.474307	-1.31201	-0.391781	0.892648	-1.13772	-0.186144
AGAP002337	eIF3d	Eukaryotic translation initiation factor 3 subunit D	no	chr2R	20274998	20277322	0.149606	1.44476	0.530829	0.36303	1.31159	0.391321	0.15502	1.4396	0.525672
AGAP002338	Vps29	vacuolar protein sorting 29	no	chr2R	20277667	20278503	0.996451	-1.01507	-0.0215807	0.999832	-1.00551	-0.0079279	0.0942207	-1.19995	-0.262972
AGAP002339	AGAP002339	AN1-type zinc finger protein 2B	no	chr2R	20278838	20279921	0.197517	1.2274	0.29561	0.961664	1.04739	0.0667934	0.941875	1.05531	0.0776658
AGAP002340	eIF3a	Eukaryotic translation initiation factor 3 subunit A	no	chr2R	20284397	20288304	0.343224	1.34699	0.429744	0.435341	1.30459	0.383595	0.529669	1.26686	0.341254
AGAP002341	AGAP002341		no	chr2R	20288825	20290349	0.156442	1.24044	0.310846	0.311637	1.18719	0.247553	0.0608095	1.30913	0.388604
AGAP002342	AGAP002342		no	chr2R	20376396	20408440	0.785339	1.11437	0.156223	0.972058	1.05099	0.0717487	0.332251	1.22686	0.294973
AGAP002344	AGAP002344	brain tumor protein	no	chr2R	20485773	20499466	0.997962	-1.02523	-0.0359507	0.974568	-1.06029	-0.0844622	0.999399	1.01698	0.0242901
AGAP002345	AGAP002345	anaphase-promoting complex subunit 4	no	chr2R	20499829	20502598	0.17041	1.36765	0.451703	0.632516	1.18521	0.245139	0.162876	1.37322	0.457565
AGAP002346	RpS14-2	40S ribosomal protein S14b	no	chr2R	20502709	20503435	0.0213525	1.42731	0.513301	0.593617	1.14033	0.189448	0.0501381	1.35701	0.440431
AGAP002347	AGAP002347	N-acetylglucosamine-6-phosphate deacetylase	no	chr2R	20503869	20505783	0.139677	1.3445	0.427066	0.263464	1.27592	0.351543	0.570287	1.17997	0.23875
AGAP002348	AGAP002348	exosome complex component RRP45	no	chr2R	20506394	20507830	0.17785	1.29208	0.369699	0.999636	1.01187	0.0170269	0.151239	1.30774	0.387076
AGAP002349	PBD1	piggyBac-derived 1	no	chr2R	20508179	20510182	0.999899	-1.0098	-0.0140691	0.969038	-1.06828	-0.0952868	0.443624	-1.25633	-0.329215
AGAP002350	AGAP002350	troponin T, fast skeletal muscle	no	chr2R	20517932	20530180	0.00465692	1.72115	0.783373	0.00716999	1.66698	0.737238	0.0173004	1.5637	0.64496
AGAP002351	AGAP002351	nuclear pore complex protein Nup98-Nup96	no	chr2R	20530881	20538272	0.210938	1.28192	0.358309	0.664411	1.14713	0.198026	0.575513	1.16812	0.224187
AGAP002352	AGAP002352		no	chr2R	20538788	20546515	0.0154368	-1.42633	-0.512306	0.00847421	-1.47556	-0.561264	0.0298718	-1.37465	-0.459065
AGAP002353	AGAP002353	lipase	no	chr2R	20547215	20548780	0.0638373	1.54372	0.62641	0.00840392	1.84804	0.885998	0.419923	1.2765	0.352197
AGAP002354	AGAP002354	EVI5-like protein	no	chr2R	20549408	20580273	0.00316316	-1.46742	-0.553277	0.947916	-1.04607	-0.0649757	0.187049	-1.19892	-0.26173
AGAP002355	AGAP002355	Glutamine synthetase	no	chr2R	20583976	20591576	0.000903169	1.60106	0.679025	0.0210965	1.3494	0.432316	0.00289922	1.49364	0.578836
AGAP002356	AGAP002356	parvin, beta	no	chr2R	20592831	20594830	0.448643	1.05762	0.0808163	0.0448689	1.11705	0.159698	0.997117	1.00728	0.0104609
AGAP002357	AGAP002357	vesicle transport protein GOT1B	no	chr2R	20595150	20596781	0.0252791	-1.27792	-0.353799	0.0100588	-1.32839	-0.409677	0.00243398	-1.41415	-0.499938
AGAP002358	AGAP002358	ADP,ATP carrier protein 2	no	chr2R	20597739	20600249	0.326522	1.19877	0.261551	0.765352	1.10422	0.143032	0.680561	-1.12133	-0.165207
AGAP002359	AGAP002359	carbonic anhydrase	no	chr2R	20604485	20608709	0.896917	-1.1065	-0.146	0.975385	-1.06182	-0.0865355	0.517307	-1.22766	-0.295908
AGAP002361	AGAP002361		no	chr2R	20618834	20637272	0.722333	1.07261	0.101128	0.623603	1.0849	0.117556	0.674523	1.0786	0.109159
AGAP002362	AGAP002362	ribonuclease P protein subunit p20	no	chr2R	20643276	20644364	0.860944	-1.06748	-0.0942073	1	-1.00001	-2.09808e-05	0.637042	-1.10552	-0.14473
AGAP002363	AGAP002363		no	chr2R	20644572	20646085	0.779893	1.0552	0.0775185	0.992763	1.01544	0.0221071	0.358902	-1.10191	-0.140003
AGAP002364	AGAP002364	MICOS complex subunit MIC60	no	chr2R	20646222	20650102	0.109466	1.34726	0.430031	0.157302	1.31166	0.391397	0.0719369	1.3881	0.473106
AGAP002366	AGAP002366	high affinity choline transporter	no	chr2R	20665113	20681712	0.629877	-1.10307	-0.141527	0.311026	-1.15841	-0.212142	0.568309	-1.11253	-0.15385
AGAP002367	AGAP002367		no	chr2R	20684469	20687088	0.75455	1.14793	0.199036	0.0786779	1.45434	0.540366	0.531187	-1.21149	-0.276779
AGAP002369	AGAP002369	vesicular acetylcholine transporter	no	chr2R	20722088	20744587	0.252089	-1.22495	-0.292725	0.471556	-1.16613	-0.22173	0.138454	-1.27535	-0.350893
AGAP002370	ChAT	choline O-acetyltransferase	no	chr2R	20754771	20758900	0.431382	1.71721	0.780069	0.592339	1.55454	0.636489	0.190591	2.10467	1.07359
AGAP002371	AGAP002371		no	chr2R	20761175	20770172	0.997434	1.02411	0.0343685	0.350856	1.24064	0.31109	0.505725	1.19503	0.257041
AGAP002374	AGAP002374	heterogeneous nuclear ribonucleoprotein A1/A3	no	chr2R	20789812	20793640	0.807747	1.09417	0.12984	0.999971	1.00441	0.00634384	0.925253	1.06386	0.089304
AGAP002375	AGAP002375	DNA-directed RNA polymerase I subunit RPA12	no	chr2R	20794114	20794866	0.159702	-1.96953	-0.977851	0.204767	-1.87707	-0.908479	0.532729	-1.51062	-0.595143
AGAP002376	AGAP002376		no	chr2R	20795402	20797041	0.989927	-1.08602	-0.119052	0.0319559	-2.40974	-1.26888	0.427772	-1.53566	-0.618862
AGAP002377	AGAP002377	fatty-acid amide hydrolase 2	no	chr2R	20804723	20812644	0.669776	1.26001	0.333431	0.998792	1.03061	0.0434923	0.999921	1.01234	0.0176897
AGAP002378	AGAP002378	Adenylosuccinate lyase	no	chr2R	20815983	20817794	0.989772	-1.02481	-0.0353575	0.999879	1.00566	0.00814342	0.251815	-1.17194	-0.228904
AGAP002379	AGAP002379		no	chr2R	20818085	20844958	0.123558	1.40762	0.493253	0.282403	1.30441	0.383396	0.470734	1.23366	0.302945
AGAP002381	AGAP002381	disintegrin and metalloproteinase domain-containing protein 17	no	chr2R	20866390	20869552	0.260004	1.1887	0.249383	0.234223	1.1963	0.258578	0.211223	1.20368	0.267454
AGAP002382	AGAP002382		no	chr2R	20833274	20862118	0.0141486	2.09827	1.0692	0.0743428	1.73144	0.79197	0.0116685	2.14571	1.10145
AGAP002383	AGAP002383	methionyl-tRNA synthetase	no	chr2R	20864135	20866208	0.677897	-1.10285	-0.141238	0.989139	1.02724	0.0387678	0.42259	-1.14686	-0.197688
AGAP002384	AGAP002384	tRNA (guanine10-N2)-methyltransferase	no	chr2R	20869591	20871377	0.0994654	1.22667	0.294751	0.883889	1.05977	0.083746	0.689689	1.09261	0.127777
AGAP002385	Trs33	trafficking protein particle complex subunit 6	no	chr2R	20871484	20872178	0.216278	-1.58916	-0.668262	0.296047	-1.51386	-0.598232	0.297356	-1.51279	-0.597208
AGAP002386	AGAP002386	DnaJ homolog subfamily C member 14	no	chr2R	20872914	20877180	0.58145	1.25831	0.331485	0.859149	1.14945	0.200949	0.431928	1.31963	0.400129
AGAP002387	AGAP002387	acid phosphatase	no	chr2R	20878224	20880447	0.0908093	1.33738	0.419412	0.355186	1.21059	0.27571	0.0441276	1.40174	0.487224
AGAP002388	AGAP002388	Endonuclease III homolog	no	chr2R	20880469	20882947	0.0395006	-1.88473	-0.914356	0.0272341	-1.96867	-0.977222	0.496622	-1.3433	-0.425779
AGAP002389	AGAP002389	ubiquitin-like 4A	no	chr2R	20881152	20881860	0.182435	-1.93473	-0.952131	0.384917	-1.65037	-0.722794	0.178933	-1.94208	-0.957602
AGAP002390	AGAP002390		no	chr2R	20883327	20886049	0.0115791	-1.35702	-0.440447	0.0356361	-1.28857	-0.365769	0.190323	-1.18869	-0.249375
AGAP002392	AGAP002392	TBC1 domain family, member 7	no	chr2R	20900072	20901310	0.0582174	-1.52754	-0.611206	0.279411	-1.32187	-0.402581	0.0272387	-1.62928	-0.704234
AGAP002393	AGAP002393	solute carrier family 35 (GDP-fucose transporter), member C1	no	chr2R	20901504	20902732	0.948101	-1.04322	-0.0610428	0.999012	-1.0111	-0.0159216	0.758733	-1.08084	-0.112158
AGAP002394	AGAP002394	DNA-directed RNA polymerase III subunit RPC3	no	chr2R	20902807	20904462	0.327689	1.20821	0.272877	0.627717	1.13803	0.186537	0.526836	1.15929	0.213239
AGAP002395	RpL10-2	60S ribosomal protein L10-2	no	chr2R	20904484	20905565	0.00601718	1.62166	0.697475	0.10739	1.33657	0.41853	0.0445438	1.41896	0.504838
AGAP002396	AGAP002396	dolichyl-diphosphooligosaccharide--protein glycosyltransferase	no	chr2R	20906137	20909870	0.315574	1.25262	0.324952	0.407433	1.22246	0.289784	0.588845	1.1734	0.23069
AGAP002397	AGAP002397	60 kDa lysophospholipase	no	chr2R	20913332	20915653	0.805238	1.20898	0.273786	0.986545	1.07304	0.101709	0.659481	1.2782	0.35411
AGAP002399	AGAP002399		no	chr2R	20946288	20949539	0.176256	1.29606	0.374127	0.490872	1.18661	0.246843	0.310528	1.23858	0.308684
AGAP002400	mRpL37	39S ribosomal protein L37, mitochondrial	no	chr2R	20953620	20955114	0.571779	-1.11563	-0.157865	0.980036	-1.03242	-0.0460234	0.369992	-1.15109	-0.202996
AGAP002401	AGAP002401	V-type H+-transporting ATPase subunit E	no	chr2R	20955633	20957882	0.801184	-1.11796	-0.160869	0.999622	-1.0127	-0.0182018	0.995167	-1.02944	-0.0418539
AGAP002402	AGAP002402	copper homeostasis protein	no	chr2R	20960261	20961211	0.859014	-1.10056	-0.138241	0.564653	-1.17532	-0.233047	0.940396	-1.07132	-0.0993948
AGAP002403	AGAP002403	nucleoside diphosphate-linked moiety X motif 18	no	chr2R	20966774	20968437	0.511071	1.24899	0.32076	0.260563	1.3562	0.439569	0.744726	1.17196	0.22893
AGAP002404	AGAP002404	cullin 5	no	chr2R	20969164	20973127	0.999959	-1.00334	-0.00481415	0.976754	1.02794	0.0397491	0.947412	1.03754	0.0531721
AGAP002405	AGAP002405		no	chr2R	20973233	20974140	0.519121	1.09125	0.125982	0.999978	1.00246	0.00354481	0.997616	-1.01167	-0.0167389
AGAP002406	AGAP002406	COMM domain-containing protein 2	no	chr2R	20974838	20975905	0.424106	-1.28757	-0.364652	0.698672	-1.19141	-0.252671	0.272467	-1.35818	-0.441674
AGAP002407	mRpS18A	28S ribosomal protein S18A, mitochondrial	no	chr2R	20975933	20976550	0.177401	-1.37119	-0.455431	0.179403	-1.36977	-0.453932	0.115214	-1.42544	-0.511406
AGAP002408	AGAP002408		no	chr2R	20976895	20978276	0.0470891	1.32127	0.40192	0.295704	1.18792	0.248441	0.0859176	1.27874	0.354722
AGAP002409	AGAP002409	tRNA pseudouridine38-40 synthase	no	chr2R	20978272	20979636	0.861896	1.02552	0.0363503	0.0329806	-1.10919	-0.149509	0.990109	-1.00976	-0.014019
AGAP002411	AGAP002411	regulator of G-protein signaling	no	chr2R	20980896	21020204	0.331115	1.67444	0.743682	0.579792	1.45908	0.54506	0.221703	1.81784	0.862224
AGAP002412	mRpL45	39S ribosomal protein L45, mitochondrial	no	chr2R	21020810	21021993	0.466232	-1.15286	-0.205214	0.736218	-1.10239	-0.14064	0.563239	-1.13415	-0.181613
AGAP002413	AGAP002413	Basic leucine zipper and W2 domain-containing protein 1	no	chr2R	21022307	21031277	0.00714468	1.20725	0.271727	0.135319	1.11547	0.157652	0.0127906	1.18851	0.249149
AGAP002414	AGAP002414	carboxypeptidase D	no	chr2R	21032955	21045056	0.230919	1.40587	0.491464	0.286145	1.37115	0.455388	0.166013	1.45794	0.543929
AGAP002415	AGAP002415		no	chr2R	21045662	21047271	0.0566469	-1.23616	-0.305865	0.986861	-1.02456	-0.0350018	0.0196693	-1.29252	-0.37019
AGAP002420	AGAP002420	alpha-1,2-glucosyltransferase	no	chr2R	21070040	21071555	0.476699	1.23338	0.302614	0.512326	1.22222	0.289507	0.187265	1.35911	0.442665
AGAP002421	AGAP002421		no	chr2R	21072562	21077555	0.899885	1.16804	0.224086	0.260044	1.55277	0.634846	0.590691	1.33578	0.417684
AGAP002422	CLIPD1	CLIP-domain serine protease	no	chr2R	21083023	21084584	0.0202801	1.55153	0.633689	0.000288939	2.33091	1.22089	0.00615133	1.69309	0.759662
AGAP002424	AGAP002424	Sema domain, seven thrombospondin repeats (type 1 and type 1-like)	no	chr2R	21124436	21203685	0.965767	1.03224	0.0457764	0.335564	1.12852	0.174426	0.35798	1.12474	0.169588
AGAP002425	AGAP002425	cysteine sulfinic acid decarboxylase	no	chr2R	21205238	21207556	0.0500279	-1.52898	-0.612574	0.195583	-1.35804	-0.441527	0.0728798	-1.4816	-0.567152
AGAP002426	AGAP002426	Protein OPI10 homolog	no	chr2R	21207617	21208856	0.373257	-1.36155	-0.44525	0.0850721	-1.62785	-0.702971	0.198271	-1.47812	-0.563764
AGAP002427	AGAP002427	kinesin family member 3/17	no	chr2R	21208996	21224334	0.80275	1.32989	0.411303	0.776097	1.35154	0.434606	0.393093	1.67805	0.746786
AGAP002428	AGAP002428		no	chr2R	21210652	21220711	0.98657	-1.03045	-0.0432806	0.966676	-1.04205	-0.0594244	0.988483	-1.02888	-0.0410767
AGAP002430	Akh2	adipokinetic hormone 2	no	chr2R	21260057	21261659	0.260568	-1.48143	-0.566989	0.104866	-1.66721	-0.737436	0.166972	-1.57265	-0.653196
AGAP002433	AGAP002433		no	chr2R	21350255	21352646	0.998495	1.0172	0.0246067	0.919451	1.06938	0.0967779	0.911337	1.07204	0.100361
AGAP002434	AGAP002434	centrosomin	no	chr2R	21366190	21376112	0.582379	1.06773	0.0945444	0.447488	1.08081	0.112106	0.425941	1.08305	0.115105
AGAP002436	AGAP002436	Kip1 ubiquitination-promoting complex protein 2	no	chr2R	21377119	21381024	0.877357	1.05855	0.0820866	0.885788	1.05688	0.0798168	0.223555	1.16979	0.226253
AGAP002437	RpS8	40S ribosomal protein S8	no	chr2R	21381905	21383668	0.635359	1.06021	0.0843487	0.665086	-1.05759	-0.0807743	0.861959	-1.03858	-0.0546112
AGAP002438	AGAP002438	tyrosine-protein phosphatase non-receptor type 11	no	chr2R	21389580	21421252	0.165043	1.13699	0.185223	0.569272	1.07814	0.108545	0.0114454	1.24342	0.314313
AGAP002439	AGAP002439		no	chr2R	21421576	21422108	0.654794	-1.29831	-0.376634	0.847971	-1.19813	-0.26079	0.363001	-1.462	-0.54794
AGAP002440	Cdc42	cell division cycle Cdc42 homolog	no	chr2R	21424814	21429766	0.697019	1.19498	0.256989	0.324426	1.33662	0.418585	0.438274	1.28658	0.363542
AGAP002441	Nep5	neprilysin, neutral endopeptidase 5	no	chr2R	21430613	21437826	0.481432	1.49272	0.577941	0.804234	1.27774	0.35359	0.240366	1.72332	0.785187
AGAP002442	AGAP002442		no	chr2R	21444856	21446093	0.163539	1.85979	0.89514	0.0288196	2.46965	1.30431	0.969318	-1.13034	-0.176756
AGAP002444	GPROP12	pteropsin	no	chr2R	21477474	21489405	0.106935	2.15651	1.1087	0.332968	1.71571	0.778805	0.208394	1.89628	0.923174
AGAP002449	AGAP002449	3-OH androgenic UDPGT	no	chr2R	21496902	21530368	0.999629	-1.0092	-0.0132136	0.657432	-1.11043	-0.151115	0.993274	-1.02397	-0.0341783
AGAP002451	SCRB1	Class B Scavenger Receptor (CD36 domain).	no	chr2R	21532053	21540998	0.106128	1.57375	0.654209	0.979623	1.07178	0.100002	0.847235	1.15722	0.210667
AGAP002454	AGAP002454	Golgi SNAP receptor complex member 1	no	chr2R	21561263	21562598	0.0485802	-1.49217	-0.57741	0.0379774	-1.52092	-0.604944	0.118556	-1.38998	-0.475065
AGAP002455	AGAP002455		no	chr2R	21562869	21563906	0.0235107	-1.69407	-0.760492	0.0250738	-1.6844	-0.752238	0.0445428	-1.60038	-0.678416
AGAP002456	AGAP002456		no	chr2R	21565035	21572465	0.30348	1.40385	0.489391	0.220398	1.46271	0.548644	0.249138	1.44043	0.526499
AGAP002457	Cht4	chitinase	no	chr2R	21584335	21587320	0.00489625	2.22296	1.15248	0.0161353	1.9537	0.966206	0.0877234	1.62956	0.704486
AGAP002458	AGAP002458		no	chr2R	21595989	21598094	0.644204	1.41185	0.497582	0.405644	1.59806	0.676322	0.51663	1.5051	0.589861
AGAP002459	AGAP002459		no	chr2R	21603585	21606936	0.903982	-1.05063	-0.0712509	0.802328	1.06832	0.0953455	0.0346102	-1.26144	-0.335073
AGAP002460	AGAP002460	forkhead box protein	no	chr2R	21674481	21675692	0.226618	1.76823	0.822306	0.629096	1.40398	0.489527	0.186723	1.83259	0.873883
AGAP002461	AGAP002461		no	chr2R	21724542	21730423	0.0480923	-1.29942	-0.377867	0.760665	-1.09002	-0.124349	0.21941	-1.19802	-0.260647
AGAP002463	AGAP002463	ubiquitin associated and SH3 domain-containing protein B	no	chr2R	21817458	21821369	0.165424	1.51179	0.596254	0.199105	1.47876	0.564392	0.298263	1.40522	0.490799
AGAP002464	AGAP002464	secreted ferritin G subunit	no	chr2R	21823645	21825022	0.728354	-1.05	-0.0703888	0.489958	-1.07058	-0.0983925	0.143767	-1.11551	-0.157701
AGAP002465	AGAP002465	ferritin heavy chain	no	chr2R	21825402	21827293	0.699611	-1.06317	-0.0883732	0.0704588	-1.16769	-0.22366	0.0366479	-1.19281	-0.254367
AGAP002466	AGAP002466	potassium channel, subfamily K	no	chr2R	21828303	21829656	0.146963	1.59954	0.677659	0.412624	1.38293	0.467724	0.609147	1.28749	0.364557
AGAP002468	RpL26	60S ribosomal protein L26	no	chr2R	21835953	21836716	0.627113	-1.18802	-0.248561	0.640585	-1.18415	-0.243854	0.323902	-1.28793	-0.365056
[truncated: 8,358 more rows]
