# Supplementary material for: The impact of agrochemical pollutant mixtures on the selection of insecticide resistance in the malaria vector Anopheles gambiae: insights from experimental evolution and transcriptomics
Source: Malar J. 2024 Mar 5;23:69. doi: 10.1186/s12936-023-04791-0 (PMC10916200; doi:10.1186/s12936-023-04791-0)
Supplement: Supplementary file 5 — Additional file 5: Table S5. Gene-level polymorphism data obtained from RNA-seq. [file 12936_2023_4791_MOESM5_ESM.xlsx]

## Sheet: RNA-seq+ SNPs
Accession	Chrom	Gene start	Gene end	Strand	Gene Name	Candidate gene family	Description	Total polymorphic SNPs	non-synonymous SNPs	Diff SNPs [ins Vs Ctrl]	Diff SNPs [Non-ins Vs Ctrl]	Diff SNPs [Mix Vs Ctrl]	Diff SNPs affecting protein [ins Vs Ctrl]	Diff SNPs affecting protein [Non-ins Vs Ctrl]	Diff SNPs affecting protein [Mix Vs Ctrl]	score Diff [ins Vs Ctrl]	score Diff [Non-ins Vs Ctrl]	score Diff [Mix Vs Ctrl]	Outlier SNPs [ins Vs Ctrl]	Outlier SNPs [Non-ins Vs Ctrl]	Outlier SNPs [Mix Vs Ctrl]	Outlier SNPs affecting protein [ins Vs Ctrl]	Outlier SNPs affecting protein [Non-ins Vs Ctrl]	Outlier SNPs affecting protein [Mix Vs Ctrl]	Freq Outlier SNPs [ins Vs Ctrl]	Freq Outlier SNPs [Non-ins Vs Ctrl]	Freq Outlier SNPs [Mix Vs Ctrl]
AGAP028648	3R	44903740	44912595	-	AGAP028648	-	NA	21	NA	1	4	1	NA	NA	NA	0.078412	0.403984	0.0661839	2	0	2	NA	0	NA	0.0952381	0	0.0952381
AGAP001374	2R	4001200	4002475	+	trio	-	TRIO salivary gland protein	27	15	8	9	9	4	4	4	0.354732	0.436936	0.554963	10	8	16	7	6	8	0.37037	0.296296	0.592593
AGAP006433	2L	31791910	31793059	-	AGAP006433	-	NA	23	12	13	15	8	8	10	5	0.857048	1.00608	0.537591	9	9	9	6	6	6	0.391304	0.391304	0.391304
AGAP002629	2R	24564879	24567474	+	AGAP002629	-	NA	47	27	1	2	0	0	1	0	0.0266024	0.0509098	0	7	4	7	5	4	5	0.148936	0.0851064	0.148936
AGAP028065	3R	12134318	12135221	-	AGAP028065	-	NA	24	9	6	11	5	4	6	4	0.456969	0.79406	0.387527	11	10	12	4	3	4	0.458333	0.416667	0.5
AGAP008468	3R	10926328	10933531	+	AGAP008468	-	fatty acid synthase, animal type	7	3	2	1	1	2	1	1	0.570364	0.210826	0.212751	6	2	4	3	0	1	0.857143	0.285714	0.571429
AGAP006506	2L	33171936	33172280	-	SG2	-	salivary gland protein 2	11	6	2	3	2	1	3	2	0.263685	0.563309	0.329064	6	4	6	3	2	3	0.545455	0.363636	0.545455
AGAP003692	2R	42049140	42052668	-	AGAP003692	-	Aminopeptidase	10	3	0	0	0	0	0	0	0	0	0	5	3	3	3	2	2	0.5	0.3	0.3
AGAP013005	2R	5723787	5725030	-	AGAP013005	-	NA	28	6	0	2	0	0	0	0	0	0.084582	0	8	8	7	3	3	2	0.285714	0.285714	0.25
AGAP006348	2L	30329656	30331296	-	LRIM1	-	leucine-rich immune protein (Long)	29	9	0	0	0	0	0	0	0	0	0	8	8	8	3	3	3	0.275862	0.275862	0.275862
AGAP006494	2L	33001657	33002515	-	AGAP006494	-	NA	19	8	1	2	1	0	1	1	0.108093	0.172793	0.145802	4	4	4	3	3	3	0.210526	0.210526	0.210526
AGAP005837	2L	22316476	22318579	-	COEJHE5E	Carboxylesterases	carboxylesterase	10	5	0	0	0	0	0	0	0	0	0	2	1	2	2	1	2	0.2	0.1	0.2
AGAP000152	X	2455825	2456455	-	AGAP000152	-	NA	7	2	0	0	0	0	0	0	0	0	0	7	0	0	2	0	0	1	0	0
AGAP009401	3R	32222434	32223586	+	AGAP009401	-	NA	3	2	0	1	1	0	1	1	0	0.598536	0.588385	2	0	0	2	0	0	0.666667	0	0
AGAP004334	2R	54712445	54713717	-	SG5	-	salivary gland protein 5	12	3	0	0	0	0	0	0	0	0	0	6	4	7	2	2	2	0.5	0.333333	0.583333
AGAP012999	2R	53471717	53472322	+	AGAP012999	-	NA	7	3	0	1	0	0	0	0	0.118759	0.266276	0.124299	3	1	3	2	0	2	0.428571	0.142857	0.428571
AGAP008215	3R	6961084	6961708	-	SG7b	-	salivary gland protein 7-like	18	4	8	11	9	2	2	2	0.769092	1.07582	0.848561	7	7	6	2	0	1	0.388889	0.388889	0.333333
AGAP008182	3R	6429943	6433759	+	AGAP008182	-	NA	17	4	10	11	11	2	2	2	0.935179	1.07908	1.06201	6	7	3	2	2	1	0.352941	0.411765	0.176471
AGAP029689	2L	27011735	27012129	+	AGAP029689	-	NA	9	6	0	1	0	0	1	0	0	0.152589	0	3	3	3	2	2	2	0.333333	0.333333	0.333333
AGAP008366	3R	10077230	10082540	-	TEP2	-	thioester-containing protein 2	14	3	0	6	7	0	1	0	0.0343174	0.566479	0.656202	3	1	2	2	1	2	0.214286	0.0714286	0.142857
AGAP008293	3R	8629287	8630170	-	TRYP7	-	trypsin 7	16	5	0	0	0	0	0	0	0	0	0	3	3	3	2	2	2	0.1875	0.1875	0.1875
AGAP006195	2L	28215110	28215991	-	AGAP006195	-	NA	23	9	2	2	2	0	0	0	0.132719	0.14152	0.13096	4	4	4	2	2	3	0.173913	0.173913	0.173913
AGAP006370	2L	30558725	30561591	+	AGAP006370	-	NA	29	13	3	2	2	0	1	2	0.182896	0.134746	0.197816	5	4	5	2	1	2	0.172414	0.137931	0.172414
AGAP001377	2R	4017727	4020192	+	SRPN11	-	serine protease inhibitor (serpin) 11	24	5	1	1	3	0	2	0	0.0419951	0.131003	0.235686	4	0	3	2	0	0	0.166667	0	0.125
AGAP006434	2L	31793373	31795126	+	AGAP006434	-	NA	24	13	4	9	3	3	7	1	0.261345	0.583341	0.179366	4	4	4	2	2	2	0.166667	0.166667	0.166667
AGAP006432	2L	31789002	31790443	+	AGAP006432	-	NA	39	18	1	5	2	1	2	1	0.0437348	0.168622	0.0760423	6	5	5	2	1	1	0.153846	0.128205	0.128205
AGAP007039	2L	41292154	41294040	+	LRIM4	-	leucine-rich immune protein (Long)	33	10	0	1	1	0	1	1	0	0.0328721	0.03107	5	5	4	2	2	1	0.151515	0.151515	0.121212
AGAP006419	2L	31688777	31689767	+	A5R2	-	antigen 5 related protein 2	28	9	1	4	0	0	0	0	0.0412331	0.173734	0.0313448	4	3	3	2	2	1	0.142857	0.107143	0.107143
AGAP006128	2L	27020422	27026685	+	AGAP006128	-	protein AIR1/2	22	14	0	2	0	0	1	0	0	0.152083	0.0360867	2	2	2	2	2	2	0.0909091	0.0909091	0.0909091
AGAP003995	2R	47648675	47650906	-	AGAP003995	-	NA	26	8	0	6	1	1	4	0	0.0575241	0.270477	0.0388671	2	0	0	2	0	0	0.0769231	0	0
AGAP013510	2R	9038194	9039257	+	AGAP013510	-	NA	31	11	1	0	0	0	1	0	0.0846659	0.0782742	0	2	1	2	2	1	2	0.0645161	0.0322581	0.0645161
AGAP006507	2L	33172675	33173402	+	SG3	-	salivary gland protein 3	47	14	2	2	3	2	2	4	0.19715	0.22813	0.238665	3	2	3	2	1	2	0.0638298	0.0425532	0.0638298
AGAP003331	2R	36112222	36122240	-	AGAP003331	-	Enolase-phosphatase E1	44	19	0	0	0	0	0	0	0	0	0	2	1	1	2	1	1	0.0454545	0.0227273	0.0227273
AGAP005750	2L	20200865	20202761	-	AGAP005750	UDPGT	glucosyl/glucuronosyl transferases	19	7	0	0	0	0	0	0	0	0	0	2	0	2	1	0	1	0.105263	0	0.105263
AGAP006228	2L	28548433	28550748	+	COEAE2F	Carboxylesterases	carboxylesterase	25	4	0	2	0	0	0	1	0.038145	0.0931987	0.108895	8	8	8	1	1	1	0.32	0.32	0.32
AGAP005372	2L	14714193	14716037	-	COEBE3C	Carboxylesterases	carboxylesterase beta esterase	10	2	0	0	0	0	0	0	0	0	0	2	1	3	1	0	0	0.2	0.1	0.3
AGAP003517	2R	39071051	39077172	-	AGAP003517	-	phenylalanyl-tRNA synthetase beta chain	1	1	0	0	0	0	0	0	0	0	0	1	0	1	1	0	1	1	0	1
AGAP029777	3L	18258393	18263006	-	AGAP029777	-	NA	1	1	0	0	0	0	0	0	0	0	0	1	0	1	1	0	1	1	0	1
AGAP000611	X	11078946	11080334	+	SG1d	-	salivary gland protein 1-like 4	1	1	1	1	1	1	1	1	1.7195	1.69414	1.74398	1	1	1	1	1	1	1	1	1
AGAP000649	X	11597718	11599288	-	AGAP000649	-	epimerase	2	1	0	0	1	0	0	1	0	0	0.847308	2	0	2	1	0	1	1	0	1
AGAP000652	X	11675679	11680429	-	mRpL38	-	39S ribosomal protein L38, mitochondrial	2	1	2	2	2	1	1	1	1.70605	1.60035	1.71336	2	0	2	1	0	1	1	0	1
AGAP000624	X	11260581	11262080	+	AGAP000624	-	NA	13	1	13	13	7	1	1	0	1.67921	1.66639	0.982077	11	4	12	1	1	1	0.846154	0.307692	0.923077
AGAP000607	X	11074196	11075470	-	SG1c	-	salivary gland protein 1-like 3	4	2	3	3	2	1	1	1	1.27242	1.25018	0.871507	3	0	4	1	0	2	0.75	0	1
AGAP011108	3L	17009349	17012043	-	AGAP011108	-	secretory phospholipase A2	3	1	2	2	2	1	1	1	1.28607	1.31824	1.02069	2	2	0	1	1	0	0.666667	0.666667	0
AGAP006371	2L	30561669	30564387	-	AGAP006371	-	amyrel	11	3	0	2	0	0	2	0	0	0.225269	0	6	5	6	1	1	1	0.545455	0.454545	0.545455
AGAP028049	3R	10918611	10925885	+	AGAP028049	-	NA	6	1	2	3	1	1	1	0	0.572472	0.73385	0.239139	3	1	2	1	0	0	0.5	0.166667	0.333333
AGAP029797	2L	34266931	34267642	-	AGAP029797	-	NA	21	2	1	3	1	1	1	0	0.121618	0.17069	0.0640709	10	9	8	1	1	1	0.47619	0.428571	0.380952
AGAP004235	2R	52952977	52955995	-	AGAP004235	-	elongation factor 1-delta	9	2	0	0	0	0	0	0	0	0	0	4	5	5	1	0	1	0.444444	0.555556	0.555556
AGAP004514	2R	57249507	57251592	+	AGAP004514	-	nuclear GTP-binding protein	9	1	0	0	0	0	0	0	0.0955661	0.204086	0	4	1	3	1	0	1	0.444444	0.111111	0.333333
AGAP006548	2L	34111266	34113290	+	AGAP006548	-	glycine cleavage system H protein	10	2	0	0	0	0	0	0	0	0	0	4	3	4	1	1	1	0.4	0.3	0.4
AGAP006467	2L	32532210	32533296	+	AGAP006467	-	NA	23	4	4	7	3	1	1	1	0.334565	0.467035	0.324619	9	9	9	1	1	1	0.391304	0.391304	0.391304
AGAP004900	2L	5634117	5635270	-	AGAP004900	-	trypsin type 4	8	1	0	0	0	0	0	0	0	0	0	3	1	1	1	1	1	0.375	0.125	0.125
AGAP008294	3R	8630698	8631623	+	TRYP3	-	trypsin 3	16	6	0	0	0	0	0	0	0	0	0	6	5	6	1	1	1	0.375	0.3125	0.375
AGAP008645	3R	13896514	13897371	+	GAM1	-	gambicin anti-microbial peptide	8	1	2	2	2	0	0	0	0.450046	0.407193	0.364129	3	1	3	1	0	1	0.375	0.125	0.375
AGAP008450	3R	10882189	10882897	+	AGAP008450	-	NA	11	6	2	0	1	0	0	0	0.360723	0	0.113764	4	1	1	1	1	1	0.363636	0.0909091	0.0909091
AGAP006421	2L	31693742	31694830	+	A5R1	-	antigen 5 related protein 1	29	2	3	3	3	0	0	0	0.144605	0.152989	0.143148	10	9	10	1	1	1	0.344828	0.310345	0.344828
AGAP001859	2R	11504749	11506640	+	AGAP001859	-	DnaJ homolog subfamily B member 14	6	1	0	0	0	0	0	0	0	0	0	2	1	2	1	1	1	0.333333	0.166667	0.333333
AGAP004316	2R	54392954	54393521	+	AGAP004316	-	NA	3	2	1	1	1	1	1	1	0.353674	0.353674	0.353674	1	0	1	1	0	1	0.333333	0	0.333333
AGAP004987	2L	7545673	7546442	+	AGAP004987	-	NA	3	1	0	0	0	0	0	0	0	0	0	1	1	1	1	1	1	0.333333	0.333333	0.333333
AGAP005654	2L	18310062	18311366	+	AGAP005654	-	Nitric oxide synthase-interacting protein homolog	3	2	0	0	0	0	0	0	0	0	0	1	0	1	1	0	1	0.333333	0	0.333333
AGAP006227	2L	28545396	28547938	-	AGAP006227	-	alpha esterase	3	1	0	0	0	0	0	0	0	0	0	1	0	1	1	0	1	0.333333	0	0.333333
AGAP004315	2R	54388141	54390980	+	AGAP004315	-	NA	7	3	0	0	0	0	0	0	0.112277	0.112957	0.111248	2	0	1	1	0	1	0.285714	0	0.142857
AGAP005499	2L	16238832	16239769	-	AGAP005499	-	dehydrogenase/reductase SDR family member 11 precursor	15	5	0	0	0	0	0	0	0	0	0	4	3	3	1	1	1	0.266667	0.2	0.2
AGAP008364	3R	10061427	10076162	-	TEP15	-	thioester-containing protein 15	15	2	0	0	1	0	0	0	0.0636109	0	0.0847376	4	3	3	1	1	1	0.266667	0.2	0.2
AGAP001865	2R	11622216	11623103	-	mRpL17	-	39S ribosomal protein L17, mitochondrial	4	1	1	1	1	1	1	1	0.300685	0.54322	0.302653	1	1	1	1	1	1	0.25	0.25	0.25
AGAP008159	3R	6265851	6268227	-	AGAP008159	-	ribosome biogenesis protein ENP2	8	1	3	5	5	1	1	1	0.510963	1.0865	1.02714	2	3	2	1	0	1	0.25	0.375	0.25
AGAP000044	X	626266	628342	+	AGAP000044	-	thioredoxin domain-containing protein	12	1	1	0	0	0	0	0	0.227554	0	0.0817253	3	0	1	1	0	0	0.25	0	0.0833333
AGAP006096	2L	26619674	26624834	-	SCOT	-	succinyl-CoA transferase	40	2	4	8	2	0	0	0	0.16897	0.273701	0.163783	9	6	7	1	1	1	0.225	0.15	0.175
AGAP003987	2R	47546534	47548071	+	AGAP003987	-	complement component 1 Q subcomponent-binding protein, mitochondrial	18	2	1	6	1	1	1	1	0.182756	0.359204	0.150005	4	2	4	1	0	1	0.222222	0.111111	0.222222
AGAP006260	2L	28709029	28740710	-	AGAP006260	-	Z band alternatively spliced PDZ-motif protein 66	36	1	3	4	2	0	0	0	0.116516	0.177	0.0823217	8	7	6	1	1	0	0.222222	0.194444	0.166667
AGAP004513	2R	57244033	57245857	-	AGAP004513	-	4-hydroxybenzoate hexaprenyltransferase	5	1	0	0	0	0	0	0	0	0	0	1	0	0	1	0	0	0.2	0	0
AGAP004631	2R	58673319	58676161	-	AGAP004631	-	NA	5	1	0	0	0	0	0	0	0	0.122578	0	1	0	0	1	0	0	0.2	0	0
AGAP005861	2L	22641732	22643038	+	AGAP005861	-	Translocon-associated protein subunit beta	10	1	0	0	0	0	0	0	0	0.0750403	0	2	0	1	1	0	1	0.2	0	0.1
AGAP008370	3R	10093784	10095488	+	AGAP008370	-	carboxypeptidase A	20	3	0	3	2	0	1	1	0	0.19454	0.135271	4	4	4	1	1	1	0.2	0.2	0.2
AGAP001501	2R	5689163	5690818	+	AGAP001501	-	Regucalcin protein	11	4	0	2	0	0	1	0	0	0.279207	0	2	0	2	1	0	1	0.181818	0	0.181818
AGAP029475	2L	27007062	27010101	+	AGAP029475	-	NA	17	3	0	0	0	0	0	0	0	0	0	3	1	1	1	1	1	0.176471	0.0588235	0.0588235
AGAP005410	2L	15211390	15213382	+	AGAP005410	-	peptide alpha-N-acetyltransferase	20	2	0	0	0	0	0	0	0	0	0	3	0	1	1	0	0	0.15	0	0.05
AGAP003247	2R	34458199	34459638	-	CLIPB19	-	CLIP-domain serine protease	7	4	0	0	0	0	0	0	0	0	0	1	1	1	1	1	1	0.142857	0.142857	0.142857
AGAP006275	2L	29082536	29083876	+	AGAP006275	-	NA	14	2	0	0	0	0	0	0	0	0.0601924	0	2	2	2	1	1	1	0.142857	0.142857	0.142857
AGAP008297	3R	8636105	8640030	+	AGAP008297	-	leucyl-tRNA synthetase	7	1	0	0	0	0	0	0	0	0	0	1	0	1	1	0	1	0.142857	0	0.142857
AGAP010326	3L	850534	859465	-	AQP3	-	aquaporin	7	1	0	0	1	0	0	0	0	0.12929	0.15758	1	0	0	1	0	0	0.142857	0	0
AGAP005822	2L	21865434	21867120	+	AGAP005822	-	NA	43	16	0	1	0	0	0	0	0.0421943	0.0821632	0.0614463	6	6	6	1	1	1	0.139535	0.139535	0.139535
AGAP006278	2L	29235061	29236536	+	AGAP006278	-	NA	22	4	0	2	1	0	0	0	0	0.137193	0.0574596	3	3	3	1	1	1	0.136364	0.136364	0.136364
AGAP001616	2R	6826009	6826714	-	AGAP001616	-	NA	16	11	0	3	1	0	3	1	0	0.263642	0.0904478	2	2	2	1	1	1	0.125	0.125	0.125
AGAP011049	3L	15752274	15774021	+	AGAP011049	-	NA	25	1	6	5	4	1	1	1	0.401187	0.399184	0.316342	3	3	1	1	1	1	0.12	0.12	0.04
AGAP001323	2R	2997177	2998252	-	AGAP001323	-	NA	17	6	1	2	0	2	1	1	0.179813	0.217717	0.0537675	2	1	0	1	0	0	0.117647	0.0588235	0
AGAP012984	2R	11826671	11829967	+	AGAP012984	-	Protease m1 zinc metalloprotease	10	4	0	0	0	0	0	0	0	0	0	1	0	0	1	0	0	0.1	0	0
AGAP008278	3R	8544002	8545231	+	D7L1	-	D7 long form salivary protein	44	7	0	0	0	0	0	0	0	0.0088233	0	4	3	6	1	1	1	0.0909091	0.0681818	0.136364
AGAP011879	3L	34607069	34608965	-	AGAP011879	-	NA	25	4	5	5	0	0	0	0	0.297061	0.337919	0	2	1	1	1	0	0	0.08	0.04	0.04
AGAP004860	2L	4506869	4510053	-	AGAP004860	-	protease m1 zinc metalloprotease	39	15	0	0	0	1	3	0	0.0331444	0.119251	0	3	1	2	1	0	1	0.0769231	0.025641	0.0512821
AGAP007679	2L	48970913	48972578	-	AGAP007679	-	NA	13	2	0	0	0	0	0	0	0.102971	0	0	1	0	0	1	0	0	0.0769231	0	0
AGAP003473	2R	38106421	38106827	+	AGAP003473	-	NA	14	2	0	0	0	0	0	0	0	0	0	1	1	0	1	1	0	0.0714286	0.0714286	0
AGAP004883	2L	4939315	4940319	+	AGAP004883	-	NA	14	5	0	0	0	0	0	0	0	0	0	1	0	1	1	0	1	0.0714286	0	0.0714286
AGAP012129	3L	37934854	37936565	+	AGAP012129	-	dimethyladenosine transferase 1, mitochondrial	42	7	0	0	4	0	0	2	0	0	0.168871	3	0	0	1	0	0	0.0714286	0	0
AGAP005890	2L	23184934	23185692	-	AGAP005890	-	NA	15	4	0	1	0	0	0	0	0	0.0671069	0	1	1	1	1	1	1	0.0666667	0.0666667	0.0666667
AGAP004775	2L	3401014	3447379	-	AGAP004775	-	Xaa-Pro dipeptidase	37	1	0	0	0	0	0	0	0	0	0	2	0	1	1	0	0	0.0540541	0	0.027027
AGAP003759	2R	43094138	43095918	-	AGAP003759	-	juvenile hormone-inducible protein	19	2	0	0	0	0	0	0	0.0305061	0	0	1	1	1	1	1	1	0.0526316	0.0526316	0.0526316
AGAP006469	2L	32607308	32608687	+	AGAP006469	-	cell growth-regulating nucleolar protein	38	17	0	5	0	0	1	0	0	0.157566	0.0212616	2	1	3	1	1	2	0.0526316	0.0263158	0.0789474
AGAP011172	3L	18227817	18231439	-	AGAP011172	-	cystathionine gamma-lyase	19	1	2	2	1	0	1	1	0.114853	0.156048	0.0771434	1	1	0	1	1	0	0.0526316	0.0526316	0
AGAP005194	2L	12168087	12169243	-	AGAP005194	-	NA	24	15	0	0	0	0	0	0	0	0	0	1	0	0	1	0	0	0.0416667	0	0
AGAP002619	2R	24245443	24251444	+	AGAP002619	-	NA	53	22	1	1	1	0	1	0	0.0195723	0.0285479	0.0196692	2	1	1	1	1	0	0.0377358	0.0188679	0.0188679
AGAP008688	3R	14849206	14862231	+	AGAP008688	-	NA	41	19	1	3	1	1	4	1	0.0896724	0.18334	0.0393161	1	1	1	1	1	1	0.0243902	0.0243902	0.0243902
AGAP002737	2R	26363580	26395076	+	AGAP002737	-	NA	174	101	0	21	0	0	24	2	0	0.223969	0.00780207	1	0	1	1	0	1	0.00574713	0	0.00574713
AGAP006775	2L	38126859	38128644	+	AGAP006775	UDPGT	glucosyl/glucuronosyl transferases	1	0	1	1	1	0	0	0	1.43826	1.45243	1.45388	1	1	1	0	0	0	1	1	1
AGAP007028	2L	41047909	41049603	-	AGAP007028	UDPGT	glucosyl/glucuronosyl transferases	1	0	0	0	0	0	0	0	0	0	0	1	1	1	0	0	0	1	1	1
AGAP012261	3L	39524698	39526704	-	AGAP012261	UDPGT	UDP-glucose 4-epimerase	9	1	2	1	2	0	0	0	0.330257	0.193146	0.316899	1	0	1	0	0	0	0.111111	0	0.111111
AGAP002327	2R	19895009	19898969	-	AGAP002327	UDPGT	glucosyl/glucuronosyl transferases	11	0	0	0	0	0	0	0	0	0	0	0	0	0	0	0	0	0	0	0
AGAP002783	2R	27181159	27189160	-	AGAP002783	UDPGT	UDP glucuronosyltransferase 5 family, polypeptide A2	7	0	0	0	0	0	0	0	0	0	0	0	0	0	0	0	0	0	0	0
AGAP003560	2R	39524664	39530336	+	AGAP003560	UDPGT	UDP-glucose:glycoprotein glucosyltransferase	5	0	0	0	0	0	0	0	0	0	0	0	0	0	0	0	0	0	0	0
AGAP004158	2R	50946609	50948000	+	AGAP004158	UDPGT	UDP-sugar diphosphatase	11	0	0	0	0	0	0	0	0.0733657	0.128973	0.107504	0	0	0	0	0	0	0	0	0
AGAP004268	2R	53500350	53505832	+	AGAP004268	UDPGT	UDP-glucuronate decarboxylase	1	0	0	0	0	0	0	0	0	0	0	0	0	0	0	0	0	0	0	0
AGAP004451	2R	56364927	56366452	+	AGAP004451	UDPGT	UDPglucose--hexose-1-phosphate uridylyltransferase	9	3	0	0	0	1	0	0	0.0711431	0	0	0	0	0	0	0	0	0	0	0
AGAP005752	2L	20205574	20207467	-	AGAP005752	UDPGT	glucosyl/glucuronosyl transferases	3	1	0	0	0	0	0	0	0	0	0	0	0	0	0	0	0	0	0	0
AGAP007029	2L	41052366	41054305	+	AGAP007029	UDPGT	glucosyl/glucuronosyl transferases	1	0	0	0	0	0	0	0	0	0	0	0	0	0	0	0	0	0	0	0
AGAP007374	2L	46153134	46155302	-	AGAP007374	UDPGT	glucuronosyltransferase	7	1	0	1	0	0	0	0	0	0.19527	0	0	0	0	0	0	0	0	0	0
AGAP007588	2L	48031046	48032683	-	AGAP007588	UDPGT	glucosyl/glucuronosyl transferases	6	4	1	1	0	0	0	0	0.176452	0.194652	0	0	0	0	0	0	0	0	0	0
AGAP007589	2L	48033195	48035035	-	AGAP007589	UDPGT	glucosyl/glucuronosyl transferases	1	0	0	1	0	0	0	0	0	1.02368	0	0	0	0	0	0	0	0	0	0
AGAP007889	3R	2534221	2537491	+	AGAP007889	UDPGT	UDP-N-acetylglucosamine pyrophosphorylase	7	0	0	0	0	0	0	0	0	0	0	0	0	0	0	0	0	0	0	0
AGAP007920	3R	2815239	2822435	+	AGAP007920	UDPGT	glucuronosyltransferase	13	0	0	0	0	0	0	0	0	0	0	0	0	0	0	0	0	0	0	0
AGAP008131	3R	6012374	6018434	-	AGAP008131	UDPGT	UDP-N-acetylglucosamine--dolichyl-phosphate N-acetylglucosaminephosphotransferase	3	0	0	0	0	0	0	0	0	0	0	0	0	0	0	0	0	0	0	0
AGAP011493	3L	25433418	25439455	+	AGAP011493	UDPGT	UDP-xylose and UDP-N-acetylglucosamine transporter-like	14	0	0	3	0	0	0	0	0	0.354823	0	0	0	0	0	0	0	0	0	0
AGAP027980	3R	10739576	10744793	+	ABCC10	transporters	ATP-binding cassette transporter (ABC transporter) family C member 10	5	0	0	0	0	0	0	0	0	0	0	3	4	3	0	0	0	0.6	0.8	0.6
AGAP008436	3R	10719260	10724362	+	ABCC11	transporters	ATP-binding cassette transporter (ABC transporter) family C member 11	11	1	2	1	0	0	0	0	0.362341	0.141771	0	6	1	4	0	0	0	0.545455	0.0909091	0.363636
AGAP001523	2R	5832762	5842047	-	ABCA7	transporters	ATP-binding cassette transporter (ABC transporter) family A member 7	3	0	0	0	0	0	0	0	0	0	0	1	2	2	0	0	0	0.333333	0.666667	0.666667
AGAP029451	2R	11467344	11496378	-	ABCG3	transporters	ATP-binding cassette transporter (ABC transporter) family G member 3	3	0	0	0	0	0	0	0	0	0	0	1	0	0	0	0	0	0.333333	0	0
AGAP006364	2L	30505892	30512325	+	ABCB4	transporters	ATP-binding cassette transporter (ABC transporter) family B member 4	13	2	2	4	2	0	0	0	0.298684	0.395435	0.297741	4	4	4	0	0	0	0.307692	0.307692	0.307692
AGAP029500	3R	44324871	44343388	-	ABCG7	transporters	ATP-binding cassette transporter (ABC transporter) family G member 7	25	0	0	0	0	0	0	0	0.134013	0.0302934	0	1	0	0	0	0	0	0.04	0	0
AGAP001775	2R	10155483	10165114	-	ABCC2	transporters	ATP-binding cassette transporter (ABC transporter) family C member 2	1	0	0	0	0	0	0	0	0	0	0	0	0	0	0	0	0	0	0	0
AGAP001777	2R	10172462	10177055	+	ABCC1	transporters	ATP-binding cassette transporter (ABC transporter) family C member 1	3	3	0	0	0	0	0	0	0	0	0	0	0	0	0	0	0	0	0	0
AGAP002071	2R	14785169	14799403	+	ABCD1	transporters	ATP-binding cassette transporter (ABC transporter) family D member 1	13	0	0	0	0	0	0	0	0	0	0	0	0	0	0	0	0	0	0	0
AGAP002182	2R	17198459	17201323	-	ABCE1	transporters	ATP-binding cassette transporter (ABC transporter) family E member 1	28	0	0	0	0	0	0	0	0.0518106	0	0.0711492	0	0	0	0	0	0	0	0	0
AGAP002278	2R	18515171	18519919	+	ABCB1	transporters	ATP-binding cassette transporter (ABC transporter) family B member 1	7	1	0	0	0	0	0	0	0	0	0	0	0	0	0	0	0	0	0	0
AGAP002693	2R	25663762	25666707	-	ABCF1	transporters	ATP-binding cassette transporter (ABC transporter) family F member 1	26	0	0	5	5	0	0	0	0.0291738	0.237311	0.310342	0	0	3	0	0	0	0	0	0.115385
AGAP002717	2R	26166754	26170391	+	ABCB5	transporters	ATP-binding cassette transporter (ABC transporter) family B member 5	1	0	0	0	0	0	0	0	0	0	0	0	0	0	0	0	0	0	0	0
AGAP003680	2R	41888185	41916752	+	ABCH2	transporters	ATP-binding cassette transporter (ABC transporter) family H member 2	11	0	0	0	0	0	0	0	0	0	0.0901362	0	0	0	0	0	0	0	0	0
AGAP004478	2R	56789219	56790049	-	AGAP004478	transporters	ATP synthase subunit s, mitochondrial precursor	11	6	0	0	0	0	0	0	0	0	0	0	0	0	0	0	0	0	0	0
AGAP004641	2R	58846092	58847165	-	AGAP004641	transporters	ATP synthase mitochondrial F1 complex assembly factor 1	10	2	0	0	0	0	0	0	0	0	0	0	0	0	0	0	0	0	0	0
AGAP005639	2L	18092053	18120216	-	ABCB2	transporters	ATP-binding cassette transporter (ABC transporter) family B member 2	7	0	0	0	0	0	0	0	0.124991	0.119347	0	0	0	1	0	0	0	0	0	0.142857
AGAP006380	2L	30934786	30941227	-	ABCA2	transporters	ATP-binding cassette transporter (ABC transporter) family A member 2	2	0	0	0	0	0	0	0	0	0	0	0	0	0	0	0	0	0	0	0
AGAP006427	2L	31735666	31752427	-	ABCC7	transporters	ATP-binding cassette transporter (ABC transporter) family C member 7	3	0	0	0	0	0	0	0	0	0	0	0	0	0	0	0	0	0	0	0
AGAP007917	3R	2787297	2792436	+	ABCC12	transporters	ATP-binding cassette transporter (ABC transporter) family C member 12	5	0	0	0	0	0	0	0	0	0	0	0	0	0	0	0	0	0	0	0
AGAP008876	3R	20235747	20236888	-	AGAP008876	transporters	ATP synthase mitochondrial F1 complex assembly factor 2	1	0	0	1	0	0	0	0	0	1.79909	0	0	0	0	0	0	0	0	0	0
AGAP008889	3R	20305691	20335643	+	ABCG15	transporters	ATP-binding cassette transporter (ABC transporter) family G member 15	22	0	0	5	0	0	0	0	0	0.397947	0.0665357	0	0	0	0	0	0	0	0	0
AGAP009463	3R	33943638	33951119	+	ABCG11	transporters	ATP-binding cassette transporter (ABC transporter) family G member 11	10	0	0	0	0	0	0	0	0	0	0	0	0	0	0	0	0	0	0	0
AGAP009464	3R	33956612	33975486	+	ABCG10	transporters	ATP-binding cassette transporter (ABC transporter) family G member 10	20	0	0	0	0	0	0	0	0	0	0.0182183	0	0	0	0	0	0	0	0	0
AGAP009472	3R	34021080	34024322	+	ABCG20	transporters	ATP-binding cassette transporter (ABC transporter) family G member 20	10	0	0	0	0	0	0	0	0	0	0	0	0	0	0	0	0	0	0	0
AGAP009564	3R	36262962	36264161	+	AGAP009564	transporters	ATP synthase epsilon chain, mitochondrial	9	2	0	0	0	0	0	0	0	0	0	0	0	0	0	0	0	0	0	0
AGAP009835	3R	44054513	44069795	-	ABCC14	transporters	ATP-binding cassette transporter (ABC transporter) family C member 14	2	0	0	0	0	0	0	0	0	0	0	0	0	0	0	0	0	0	0	0
AGAP010156	3R	49548147	49555550	+	AGAP010156	transporters	ATP citrate lyase	8	0	0	0	0	0	0	0	0	0	0	0	0	0	0	0	0	0	0	0
AGAP029588	3L	6480602	6501230	+	ABCE2	transporters	ATP-binding cassette transporter (ABC transporter) family E member 2	8	1	1	0	0	1	0	0	0.261564	0	0	0	0	0	0	0	0	0	0	0
AGAP012005	3L	36087902	36091062	-	ABCF3	transporters	ATP-binding cassette transporter (ABC transporter) family F member 3	7	0	1	2	2	0	0	0	0.207634	0.456959	0.46897	0	0	0	0	0	0	0	0	0
AGAP029205	3L	37450901	37452942	-	AGAP029205	transporters	ATP synthase subunit beta	4	0	0	0	0	0	0	0	0	0.185731	0	0	0	0	0	0	0	0	0	0
AGAP012249	3L	39301851	39304783	+	ABCF2	transporters	ATP-binding cassette transporter (ABC transporter) family F member 2	9	1	0	1	0	0	0	0	0	0.118772	0	0	0	0	0	0	0	0	0	0
AGAP000440	X	7772090	7780456	+	ABCD2	transporters	ATP-binding cassette transporter (ABC transporter) family D member 2	5	0	0	0	0	0	0	0	0	0	0	0	0	0	0	0	0	0	0	0
AGAP029784	3L	14495099	14496533	-	St3	sulfotransferases	sulfotransferase	13	6	0	1	0	0	1	0	0	0.0916753	0	0	0	0	0	0	0	0	0	0
AGAP008219	3R	6976501	6978142	-	CYP6Z1	P450	cytochrome P450	5	1	0	0	0	1	0	0	0.14356	0	0	3	0	2	0	0	0	0.6	0	0.4
AGAP008208	3R	6913683	6915393	-	CYP6Y1	P450	cytochrome P450	2	0	0	0	0	0	0	0	0	0	0	1	0	0	0	0	0	0.5	0	0
AGAP013490	X	1459302	1460959	+	CYP4H24	P450	cytochrome P450	4	0	0	0	0	0	0	0	0	0	0	1	0	0	0	0	0	0.25	0	0
AGAP008213	3R	6931811	6933699	+	CYP6M3	P450	cytochrome P450	11	4	0	1	0	0	0	0	0.0899258	0.151607	0	1	1	1	0	0	0	0.0909091	0.0909091	0.0909091
AGAP008214	3R	6933859	6935721	+	CYP6M4	P450	cytochrome P450	22	3	3	4	4	0	0	0	0.256327	0.338049	0.312889	1	3	1	0	0	0	0.0454545	0.136364	0.0454545
AGAP002417	2R	21049463	21051719	-	CYP4AR1	P450	cytochrome P450	6	1	0	0	0	0	0	0	0	0	0	0	0	0	0	0	0	0	0	0
AGAP002418	2R	21054655	21057484	+	CYP4D15	P450	cytochrome P450	20	1	0	0	0	0	0	0	0	0	0	0	0	0	0	0	0	0	0	0
AGAP012957	2R	21058285	21060905	+	CYP4D17	P450	cytochrome P450	1	0	0	0	0	0	0	0	0	0	0	0	0	0	0	0	0	0	0	0
AGAP002419	2R	21065272	21067725	+	CYP4D22	P450	cytochrome P450	8	0	0	0	0	0	0	0	0	0	0	0	0	0	0	0	0	0	0	0
AGAP002862	2R	28480576	28482637	-	CYP6AA1	P450	cytochrome P450	8	2	0	0	0	0	0	0	0	0	0.0795962	0	0	0	0	0	0	0	0	0
AGAP002868	2R	28499251	28500900	-	CYP6P1	P450	cytochrome P450	10	5	0	0	0	0	0	0	0	0	0	0	0	0	0	0	0	0	0	0
AGAP002869	2R	28501033	28502910	-	CYP6P2	P450	cytochrome P450	12	0	0	0	0	0	0	0	0	0	0	0	0	0	0	0	0	0	0	0
AGAP003066	2R	31949547	31951494	-	CYP304B1	P450	cytochrome P450	3	1	0	0	0	0	0	0	0	0	0	0	0	0	0	0	0	0	0	0
AGAP003343	2R	36314370	36316256	+	CYP6AG1	P450	cytochrome P450	3	0	0	0	0	0	0	0	0	0	0	0	0	0	0	0	0	0	0	0
AGAP013511	2R	36318188	36325675	+	CYP6AG2	P450	cytochrome P450	9	1	0	0	0	0	0	0	0	0	0	0	0	0	0	0	0	0	0	0
AGAP005656	2L	18340786	18345362	-	CYP305A1	P450	cytochrome P450	4	0	0	0	0	0	0	0	0	0	0	0	0	3	0	0	0	0	0	0.75
AGAP007480	2L	46845944	46847857	+	CYP6AH1	P450	cytochrome P450	11	1	0	0	0	0	0	0	0	0	0	0	0	0	0	0	0	0	0	0
AGAP008018	3R	4318846	4320925	+	CYP12F4	P450	cytochrome P450	15	3	2	0	6	0	0	2	0.175226	0	0.490641	0	0	0	0	0	0	0	0	0
AGAP008020	3R	4324183	4326568	+	CYP12F2	P450	cytochrome P450	17	0	1	0	1	0	0	0	0.0737215	0	0.0711811	0	0	0	0	0	0	0	0	0
AGAP008206	3R	6908594	6910484	-	CYP6N2	P450	Cytochrome P450	2	0	0	0	0	0	0	0	0	0	0	0	0	0	0	0	0	0	0	0
AGAP008209	3R	6915902	6917581	+	CYP6M1	P450	cytochrome P450	25	5	0	2	2	0	0	0	0.0721774	0.149455	0.132383	0	1	0	0	0	0	0	0.04	0
AGAP009246	3R	29380577	29386394	-	CYP4C27	P450	Cytochrome P450	9	0	1	0	0	0	0	0	0.130545	0	0	0	0	0	0	0	0	0	0	0
AGAP010961	3L	13839175	13854449	-	CYP6AK1	P450	cytochrome P450	8	2	0	0	0	0	0	0	0	0	0	0	0	0	0	0	0	0	0	0
AGAP012291	3L	39811767	39813716	+	CYP9J3	P450	Cytochrome P450	13	1	0	0	0	0	0	0	0	0	0	0	0	0	0	0	0	0	0	0
AGAP012292	3L	39814231	39816748	+	CYP9J4	P450	cytochrome P450	29	2	0	0	0	0	0	0	0	0	0	0	0	0	0	0	0	0	0	0
AGAP012294	3L	39818918	39820604	+	CYP9L2	P450	cytochrome P450	4	1	0	0	0	0	0	0	0	0	0	0	0	0	0	0	0	0	0	0
AGAP012295	3L	39820960	39822628	+	CYP9L1	P450	cytochrome P450	30	7	0	0	0	0	0	0	0	0.0257709	0.0178308	0	0	0	0	0	0	0	0	0
AGAP012296	3L	39836357	39838568	+	CYP9J5	P450	cytochrome P450	60	8	0	0	0	0	0	0	0	0	0	0	0	0	0	0	0	0	0	0
AGAP000500	X	8780077	8799840	+	Cpr	P450	NADPH cytochrome P450 reductase	11	0	0	5	2	0	0	0	0	0.749581	0.195688	0	1	0	0	0	0	0	0.0909091	0
AGAP000818	X	15240572	15242864	-	CYP9K1	P450	cytochrome P450	2	0	0	0	0	0	0	0	0	0	0	0	0	0	0	0	0	0	0	0
AGAP008588	3R	13317440	13417087	-	alpha5	ins-target	Nicotinic acetylcholine receptor subunit alpha 5	15	0	0	0	0	0	0	0	0	0	0	3	0	5	0	0	0	0.2	0	0.333333
AGAP001356	2R	3483099	3497400	+	ACE1	ins-target	Acetylcholinesterase	20	0	0	4	2	0	0	0	0.0536796	0.312621	0.124421	1	1	1	0	0	0	0.05	0.05	0.05
AGAP002152	2R	16511152	16532268	+	alpha6	ins-target	nicotinic acetylcholine receptor subunit alpha 6	6	0	0	0	0	0	0	0	0.0660878	0.0677649	0.0663996	0	0	0	0	0	0	0	0	0
AGAP009493	3R	34721350	34725605	-	alpha9	ins-target	nicotinic acetylcholine receptor subunit alpha 9	3	0	0	0	0	0	0	0	0	0	0	0	0	0	0	0	0	0	0	0
AGAP010057	3R	48486042	48489073	-	AGAP010057	ins-target	nicotinic acetylcholine receptor, beta-2 subunit	3	0	0	0	1	0	0	0	0	0	0.416267	0	0	0	0	0	0	0	0	0
AGAP000329	X	5771583	5783307	+	alpha3	ins-target	nicotinic acetylcholine receptor subunit alpha 3	1	0	0	0	0	0	0	0	0	0	0	0	0	0	0	0	0	0	0	0
AGAP000466	X	8044454	8067081	+	ACE2	ins-target	acetylcholinesterase	11	0	0	0	0	0	0	0	0	0	0	0	0	0	0	0	0	0	0	0
AGAP000966	X	18556614	18564282	+	beta1	ins-target	nicotinic acetylcholine receptor beta 1	4	0	0	0	0	0	0	0	0	0	0	0	0	0	0	0	0	0	0	0
AGAP004378	2R	55501882	55502739	+	GSTD11	GSTE	glutathione S-transferase delta class 11	7	1	0	0	0	0	1	0	0	0.125728	0	1	1	1	0	0	0	0.142857	0.142857	0.142857
AGAP002898	2R	29080227	29096273	-	GSTZ1	GSTE	glutathione S-transferase zeta class 1	12	0	0	0	0	0	0	0	0	0	0	0	0	0	0	0	0	0	0	0
AGAP004164	2R	50997215	51001446	+	GSTD1-4	GSTE	glutathione S-transferase delta class 1	29	3	0	1	0	0	1	0	0.0890282	0.201568	0.138927	0	0	0	0	0	0	0	0	0
AGAP004380	2R	55504530	55505364	-	GSTD12	GSTE	glutathione S-transferase delta class 12	2	0	0	0	0	0	0	0	0	0	0	0	0	0	0	0	0	0	0	0
AGAP004382	2R	55509263	55510160	-	GSTD3	GSTE	glutathione S-transferase delta class 3	1	0	0	0	0	0	0	0	0	0	0	0	0	0	0	0	0	0	0	0
AGAP005749	2L	20197176	20199146	-	GSTO1	GSTE	glutathione S-transferase omega class 1	8	0	0	0	0	0	0	0	0	0	0	0	0	0	0	0	0	0	0	0
AGAP009190	3R	28590243	28592545	-	GSTE8	GSTE	Glutathione S-transferase epsilon class 8	2	0	0	0	0	0	0	0	0.786217	0	0	0	0	0	0	0	0	0	0	0
AGAP009192	3R	28594993	28595802	-	GSTE5	GSTE	glutathione S-transferase epsilon class 5	5	1	0	0	0	0	0	0	0	0	0.104113	0	0	0	0	0	0	0	0	0
AGAP009193	3R	28595948	28596868	-	GSTE4	GSTE	glutathione S-transferase epsilon class 4	14	5	0	0	0	0	0	0	0	0	0	0	0	0	0	0	0	0	0	0
AGAP009194	3R	28597652	28598640	-	GSTE2	GSTE	glutathione S-transferase epsilon class 2	12	2	0	0	0	0	0	0	0	0	0	0	0	0	0	0	0	0	0	0
AGAP009197	3R	28601368	28602280	-	GSTE3	GSTE	glutathione S-transferase epsilon class 3	13	1	0	0	0	0	0	0	0	0	0	0	0	0	0	0	0	0	0	0
AGAP009946	3R	45853445	45854470	+	GSTMS3	GSTE	glutathione transferase microsomal 3	6	2	0	0	0	0	0	0	0	0	0	0	0	0	0	0	0	0	0	0
AGAP010404	3L	2779074	2784473	-	GSTS1	GSTE	glutathione S-transferase sigma class 1	6	0	0	0	0	0	0	0	0.256704	0	0	0	0	0	0	0	0	0	0	0
AGAP000534	X	9555155	9565371	+	AGAP000534	GSTE	glutathione synthase	1	0	0	0	0	0	0	0	0	0	0	0	0	0	0	0	0	0	0	0
AGAP000888	X	16746634	16747763	-	GSTT2	GSTE	glutathione S-transferase theta class 2	2	1	0	2	0	0	1	0	0	1.6458	0	0	0	0	0	0	0	0	0	0
AGAP000947	X	18315337	18316465	-	GSTU1	GSTE	glutathione S-transferase unclassified 1	2	1	0	0	0	0	0	0	0	0	0	0	0	0	0	0	0	0	0	0
AGAP028645	3R	42147730	42286454	-	AhR	detox-transcription-factors	Aryl hydrocarbon receptor nuclear translocator	1	0	0	0	0	0	0	0	0	0	0	0	0	0	0	0	0	0	0	0
AGAP010405	3L	2785613	2786954	-	Maf-S	detox-transcription-factors	transcription factor MAFF/G/K	2	1	0	0	0	0	0	0	0	0	0	0	0	0	0	0	0	0	0	0
AGAP000047	X	752557	754633	-	CPR130	cuticular	cuticular protein RR-2 family 130	8	1	4	0	0	0	0	0	0.840412	0	0	5	0	2	0	0	0	0.625	0	0.25
AGAP006149	2L	27173062	27174209	-	CPLCX3	cuticular	cuticular protein unclassified	2	0	0	0	0	0	0	0	0	0	0	1	1	1	0	0	0	0.5	0.5	0.5
AGAP008444	3R	10866472	10867194	+	CPLCG1	cuticular	cuticular protein CPLCG family (CPLCG1)	5	0	2	1	0	0	0	0	0.798421	0.306202	0	2	0	0	0	0	0	0.4	0	0
AGAP008447	3R	10873291	10874010	+	CPLCG4	cuticular	cuticular protein CPLCG family (CPLCG4)	8	1	4	0	1	1	0	0	0.975283	0	0.191302	3	0	0	0	0	0	0.375	0	0
AGAP008446	3R	10871404	10872220	-	CPLCG3	cuticular	cuticular protein CPLCG family (CPLCG3)	3	0	0	0	0	0	0	0	0	0	0	1	1	1	0	0	0	0.333333	0.333333	0.333333
AGAP006001	2L	24626033	24626971	-	CPR26	cuticular	cuticular protein RR-1 family 26	23	0	0	0	0	0	0	0	0	0	0	1	0	1	0	0	0	0.0434783	0	0.0434783
AGAP002726	2R	26282085	26283021	+	CPR9	cuticular	cuticular protein RR-1 family 9	6	0	0	1	0	0	0	0	0	0.197653	0	0	0	0	0	0	0	0	0	0
AGAP002994	2R	30716523	30717472	-	CPR10	cuticular	cuticular protein RR-2 family 10	15	1	0	0	0	0	0	0	0	0	0	0	0	0	0	0	0	0	0	0
AGAP003308	2R	35613940	35629130	+	CPAP3-C	cuticular	cuticular protein	2	0	0	0	0	0	0	0	0	0	0	0	0	0	0	0	0	0	0	0
AGAP005456	2L	15758476	15760047	+	CPR15	cuticular	cuticular protein RR-1 family 15	14	0	0	0	0	0	0	0	0	0	0	0	0	0	0	0	0	0	0	0
AGAP005459	2L	15797627	15801993	+	CPR16	cuticular	cuticular protein RR-1 family 16	23	0	0	0	0	0	0	0	0	0	0	0	0	0	0	0	0	0	0	0
AGAP005996	2L	24610050	24611529	-	CPR21	cuticular	cuticular protein RR-1 family 21	3	0	0	0	0	0	0	0	0	0	0	0	0	0	0	0	0	0	0	0
AGAP006009	2L	24639829	24641461	-	CPR30	cuticular	cuticular protein RR-1 family 30	1	0	0	0	0	0	0	0	0	0	0	0	0	0	0	0	0	0	0	0
AGAP006829	2L	39074233	39077008	+	CPR59	cuticular	cuticular protein RR-1 family 59	17	0	0	0	0	0	0	0	0	0	0	0	0	0	0	0	0	0	0	0
AGAP007980	3R	3648524	3649937	+	CPCFC1	cuticular	cuticular protein CPCFC family (CPCFC1)	10	0	0	0	0	0	0	0	0	0	0	0	0	0	0	0	0	0	0	0
AGAP009758	3R	42403201	42405868	-	CPLCP11	cuticular	cuticular protein CPLCP11	6	0	0	0	0	0	0	0	0	0	0	0	0	0	0	0	0	0	0	0
AGAP009759	3R	42429547	42432109	-	CPLCP12	cuticular	cuticular protein CPLCP12	9	0	0	0	2	0	0	0	0	0	0.355158	0	0	0	0	0	0	0	0	0
AGAP009790	3R	43300528	43321197	-	CPAP3-B	cuticular	cuticular protein	2	0	0	0	0	0	0	0	0	0	0	0	0	0	0	0	0	0	0	0
AGAP009871	3R	44606879	44609038	-	CPR75	cuticular	cuticular protein RR-1 family 75	3	0	0	0	0	0	0	0	0	0.0782781	0	0	0	0	0	0	0	0	0	0
AGAP009874	3R	44646654	44648844	-	CPR76	cuticular	cuticular protein RR-1 family 76	26	3	2	0	1	1	0	0	0.0889162	0	0.0519368	0	0	0	0	0	0	0	0	0
AGAP009879	3R	44706628	44725025	+	CPR81	cuticular	cuticular protein RR-1 family 81	13	0	0	0	0	0	0	0	0.225476	0.0538032	0.143482	0	0	0	0	0	0	0	0	0
AGAP010122	3R	49237379	49238739	+	CPR132	cuticular	cuticular protein RR-2 family 132	20	2	4	1	1	0	0	0	0.257206	0.0873452	0.0675935	0	0	0	0	0	0	0	0	0
AGAP010887	3L	12573656	12576298	+	CPR113	cuticular	cuticular protein RR-2 family 113	3	0	0	0	0	0	0	0	0	0	0	0	0	0	0	0	0	0	0	0
AGAP000820	X	15281336	15283387	-	CPR125	cuticular	cuticular protein RR-2 family 125	1	0	0	0	0	0	0	0	0	0	0	0	0	0	0	0	0	0	0	0
AGAP000986	X	18925395	18930119	-	CPAP3-D	cuticular	cuticular protein	2	0	0	1	0	0	0	0	0	0.537472	0	0	0	0	0	0	0	0	0	0
AGAP000987	X	18933849	18935322	-	CPAP3-A1b	cuticular	cuticular protein	4	0	0	1	0	0	0	0	0	0.365129	0	0	0	0	0	0	0	0	0	0
AGAP005757	2L	20290151	20293785	+	COEAE2E	Carboxylesterases	carboxylesterase alpha esterase	2	0	0	0	0	0	0	0	0	0	0	0	0	1	0	0	0	0	0	0.5
AGAP005834	2L	22298997	22304537	-	COEJHE2E	Carboxylesterases	carboxylesterase	1	0	0	0	0	0	0	0	0	0	0	0	0	0	0	0	0	0	0	0
AGAP006723	2L	37282152	37285191	-	COEAE2G	Carboxylesterases	carboxylesterase	3	2	0	0	0	0	0	0	0	0	0	0	0	0	0	0	0	0	0	0
AGAP006729	2L	37298235	37299911	-	AGAP006729	Carboxylesterases	Ester hydrolase C11orf54	25	3	0	0	0	1	1	1	0.064686	0.0990692	0.0624778	0	0	0	0	0	0	0	0	0
AGAP011509	3L	26086824	26088889	+	COEunkn	Carboxylesterases	carboxylesterase	2	1	0	0	0	0	0	0	0	0	0	0	0	0	0	0	0	0	0	0
AGAP001303	2R	2712310	2723763	+	SAP1	binding	chemosensory protein 6	1	1	0	0	0	0	0	0	0	0	0	0	0	0	0	0	0	0	0	0
AGAP013106	2R	12805987	12806680	-	AGAP013106	binding	Niemann-Pick Type C-2	5	1	0	0	0	0	0	0	0	0	0	0	0	0	0	0	0	0	0	0
AGAP002848	2R	28300478	28301113	+	AGAP002848	binding	Niemann-Pick Type C-2	2	0	0	0	0	0	0	0	0	0	0	0	0	2	0	0	0	0	0	1
AGAP008051	3R	4866376	4867629	-	SAP1	binding	sensory appendage protein 1	14	1	6	4	6	0	0	0	0.735761	0.433404	0.599548	0	0	0	0	0	0	0	0	0
AGAP008054	3R	4879536	4881834	+	SAP3	binding	sensory appendage protein 3	9	0	0	0	1	0	0	0	0	0	0.153281	0	0	0	0	0	0	0	0	0
AGAP008137	3R	6053563	6091607	+	AGAP008137	binding	Niemann-Pick C1 protein	31	1	1	1	1	0	0	0	0.0676256	0.0878614	0.0673637	0	0	0	0	0	0	0	0	0
AGAP012352	3L	40909880	40910871	-	AGAP012352	binding	Niemann-Pick C2 protein	9	1	0	0	0	0	0	0	0	0	0	0	0	0	0	0	0	0	0	0
AGAP013014	2R	4088256	4095451	-	AGAP013014	-	NA	1	0	0	0	0	0	0	0	0	0	0	1	1	1	0	0	0	1	1	1
AGAP001768	2R	9687319	9688663	-	GILT2	-	gamma-interferon-inducible lysosomal thiol reductase	1	0	0	0	0	0	0	0	0	0	0	1	0	1	0	0	0	1	0	1
AGAP001888	2R	11907700	11910024	-	AGAP001888	-	Alpha-(1,6)-fucosyltransferase	1	0	0	0	0	0	0	0	0	0	0	1	0	0	0	0	0	1	0	0
AGAP001951	2R	12778938	12780479	-	AGAP001951	-	butyryl-CoA dehydrogenase	3	0	0	0	0	0	0	0	0	0	0	3	2	3	0	0	0	1	0.666667	1
AGAP001966	2R	12979630	12982248	-	AGAP001966	-	sodium-coupled monocarboxylate transporter 1	1	0	0	0	0	0	0	0	0	0	0	1	1	0	0	0	0	1	1	0
AGAP002020	2R	14012136	14013188	-	AGAP002020	-	NADH dehydrogenase (ubiquinone) 1 beta subcomplex 8	1	0	0	0	0	0	0	0	0	0	0	1	1	1	0	0	0	1	1	1
AGAP003200	2R	33798546	33800823	+	AGAP003200	-	NipSnap homolog 2	1	0	0	0	0	0	0	0	0	0	0	1	0	1	0	0	0	1	0	1
AGAP003412	2R	37462190	37462828	-	RpS28	-	40S ribosomal protein S28	1	0	0	0	0	0	0	0	0	0	0	1	0	0	0	0	0	1	0	0
AGAP004205	2R	51859170	51861047	+	AGAP004205	-	N-sulfoglucosamine sulfohydrolase	1	0	0	0	0	0	0	0	0	0	0	1	1	1	0	0	0	1	1	1
AGAP004290	2R	54127406	54128215	+	Mocs2	-	Molybdopterin synthase sulfur carrier subunit	1	0	1	1	1	0	0	0	1.03314	1.04176	1.02563	1	0	0	0	0	0	1	0	0
AGAP006199	2L	28222157	28222934	-	AGAP006199	-	NA	1	0	1	1	1	0	0	0	1.88636	1.85224	1.84586	1	1	1	0	0	0	1	1	1
AGAP006373	2L	30566328	30573592	-	AGAP006373	-	NA	2	0	0	0	0	0	0	0	0	0	0	2	2	2	0	0	0	1	1	1
AGAP006400	2L	31095979	31111627	+	AGAP006400	-	alkaline phosphatase 2	3	0	2	3	2	0	0	0	1.2698	1.8713	1.22849	3	3	3	0	0	0	1	1	1
AGAP008328	3R	9153331	9170186	+	AGAP008328	-	NA	1	0	0	0	0	0	0	0	0	0	0	1	1	1	0	0	0	1	1	1
AGAP008440	3R	10810826	10814913	+	AGAP008440	-	urate oxidase	1	0	1	1	0	0	0	0	2	1.67803	0	1	0	0	0	0	0	1	0	0
AGAP008572	3R	13081312	13082354	-	AGAP008572	-	TIM21-like protein, mitochondrial precursor	2	0	0	0	0	0	0	0	0	0	0	2	1	2	0	0	0	1	0.5	1
AGAP008596	3R	13468585	13491630	-	AGAP008596	-	long-chain-fatty-acid--CoA ligase ACSBG	2	0	2	2	2	0	0	0	1.86112	1.8588	1.81621	2	2	1	0	0	0	1	1	0.5
AGAP010883	3L	12413187	12417077	-	AGAP010883	-	kinesin-like protein costa	1	0	0	0	0	0	0	0	0	0	0	1	0	1	0	0	0	1	0	1
AGAP011096	3L	16746958	16750688	+	AGAP011096	-	CCAAT/enhancer binding protein (C/EBP), invertebrate	1	0	1	1	1	0	0	0	1.94263	1.94502	1.7109	1	1	0	0	0	0	1	1	0
AGAP011139	3L	17824155	17838022	-	AGAP011139	-	NA	1	0	0	0	0	0	0	0	0	0	0	1	0	1	0	0	0	1	0	1
AGAP028516	3L	19477024	19483443	+	AGAP028516	-	NA	1	0	0	0	0	0	0	0	0	0	0	1	0	1	0	0	0	1	0	1
AGAP000046	X	739969	744717	-	AGAP000046	-	NA	1	0	0	0	0	0	0	0	0	0	0	1	0	1	0	0	0	1	0	1
AGAP000078	X	1263159	1273692	-	AGAP000078	-	NA	1	0	0	0	0	0	0	0	0	0	0	1	0	0	0	0	0	1	0	0
AGAP000079	X	1269003	1270895	+	AGAP000079	-	NA	1	0	0	0	0	0	0	0	0	0	0	1	0	0	0	0	0	1	0	0
AGAP000615	X	11201946	11207166	+	AGAP000615	-	NA	1	0	1	1	0	0	0	0	1.71521	1.72378	0	1	1	1	0	0	0	1	1	1
AGAP000616	X	11207345	11209451	-	Rpt5	-	26S proteasome regulatory subunit T5	1	0	1	1	0	0	0	0	1.69501	1.6703	0	1	0	1	0	0	0	1	0	1
AGAP000618	X	11214673	11215716	-	AGAP000618	-	succinate dehydrogenase (ubiquinone) membrane anchor subunit	1	0	1	1	1	0	0	0	1.70734	1.67112	1.74023	1	0	1	0	0	0	1	0	1
AGAP000633	X	11369793	11372923	+	AGAP000633	-	NA	1	0	1	1	1	0	0	0	1.71307	1.74007	1.75788	1	1	1	0	0	0	1	1	1
AGAP013061	2R	13124404	13130560	-	AGAP013061	-	NA	13	0	0	0	0	0	0	0	0	0	0	11	9	10	0	0	0	0.846154	0.692308	0.769231
AGAP008614	3R	13681561	13708575	-	AGAP008614	-	NA	6	0	3	4	4	0	0	0	0.847109	1.10754	1.10652	5	3	4	0	0	0	0.833333	0.5	0.666667
AGAP013533	2R	13138062	13145420	-	AGAP013533	-	NA	11	0	1	1	1	0	0	0	0.137901	0.137243	0.135654	9	10	9	0	0	0	0.818182	0.909091	0.818182
AGAP000655	X	11703114	11704270	-	RpS14-1	-	40S ribosomal protein S14a	5	0	3	1	3	0	0	0	0.911214	0.465421	1.05665	4	0	4	0	0	0	0.8	0	0.8
AGAP013168	2R	54127743	54128805	+	Mocs2	-	Molybdopterin synthase catalytic subunit	10	0	1	1	1	0	0	0	0.103314	0.171395	0.163649	7	4	5	0	0	0	0.7	0.4	0.5
AGAP004079	2R	49510946	49511906	-	AGAP004079	-	low molecular weight phosphotyrosine protein phosphatase	3	0	0	1	0	0	0	0	0.271414	0.416665	0	2	2	2	0	0	0	0.666667	0.666667	0.666667
AGAP004322	2R	54458643	54461050	-	AGAP004322	-	pumilio homology domain family member 6	3	1	0	0	0	0	1	0	0	0.329565	0	2	2	2	0	0	0	0.666667	0.666667	0.666667
AGAP005632	2L	18017500	18022069	+	AGAP005632	-	gamma-soluble NSF attachment protein	3	0	0	0	0	0	0	0	0	0	0	2	1	2	0	0	0	0.666667	0.333333	0.666667
AGAP006162	2L	27439474	27440764	-	AGAP006162	-	TatD DNase family protein	3	0	0	0	0	0	0	0	0	0	0	2	1	2	0	0	0	0.666667	0.333333	0.666667
AGAP029642	3L	19376409	19382581	-	AGAP029642	-	Amine oxidase	3	0	0	0	0	0	0	0	0	0	0	2	2	2	0	0	0	0.666667	0.666667	0.666667
AGAP000609	X	11075755	11077052	+	SG1e	-	salivary gland protein 1-like 5	3	0	3	3	1	0	0	0	1.63284	1.60587	0.577194	2	0	3	0	0	0	0.666667	0	1
AGAP001505	2R	5695123	5697106	+	AGAP001505	-	Transmembrane emp24 protein transport domain containing 1b	8	0	0	0	0	0	0	0	0.240571	0.240571	0.240571	5	2	4	0	0	0	0.625	0.25	0.5
AGAP001874	2R	11749194	11777977	-	AGAP001874	-	Ras-related protein Rap-1A	5	0	2	0	1	0	0	0	0.596033	0	0.239827	3	0	0	0	0	0	0.6	0	0
AGAP002667	2R	25262177	25264178	+	Tctp	-	Translationally-controlled tumor protein homolog	5	0	0	0	0	0	0	0	0	0	0	3	2	4	0	0	0	0.6	0.4	0.8
AGAP005170	2L	11284393	11334901	-	AGAP005170	-	NA	10	0	0	0	0	0	0	0	0	0	0	6	5	6	0	0	0	0.6	0.5	0.6
AGAP029633	3L	19383698	19411759	-	Hex-A	-	hexokinase	26	0	0	1	0	0	0	0	0.0321041	0.0988179	0	15	6	16	0	0	0	0.576923	0.230769	0.615385
AGAP001919	2R	12097943	12099925	+	AGAP001919	-	protein disulfide-isomerase A6	7	0	0	0	0	0	0	0	0	0	0	4	3	3	0	0	0	0.571429	0.428571	0.428571
AGAP001504	2R	5695128	5698055	+	AGAP001504	-	NA	9	0	0	0	0	0	0	0	0.213841	0.213841	0.213841	5	2	4	0	0	0	0.555556	0.222222	0.444444
AGAP008422	3R	10577083	10577785	+	AGAP008422	-	NA	9	0	2	1	0	0	0	0	0.421117	0.199788	0	5	3	3	0	0	0	0.555556	0.333333	0.333333
AGAP029692	2L	28241510	28243323	-	AGAP029692	-	NA	22	0	8	13	8	0	0	0	0.634773	0.935765	0.592868	12	12	12	0	0	0	0.545455	0.545455	0.545455
AGAP000606	X	10901697	11119628	+	GPRNNA19	-	putative GPCR class a orphan receptor 19	22	0	13	14	8	0	0	0	1.01066	1.03337	0.6257	12	3	19	0	0	0	0.545455	0.136364	0.863636
AGAP013091	2R	6144546	6146226	+	AGAP013091	-	NA	6	0	0	0	0	0	0	0	0	0	0	3	0	0	0	0	0	0.5	0	0
AGAP001597	2R	6565857	6602190	-	AGAP001597	-	NA	2	0	0	0	0	0	0	0	0	0	0	1	1	1	0	0	0	0.5	0.5	0.5
AGAP001603	2R	6644506	6645923	-	AGAP001603	-	mitochondrial 18 kDa protein	2	0	0	0	0	0	0	0	0	0	0	1	0	1	0	0	0	0.5	0	0.5
AGAP013102	2R	11822409	11823412	-	mRpS12	-	28S ribosomal protein S12, mitochondrial	4	0	1	1	2	0	0	0	0.289596	0.289596	0.558808	2	0	1	0	0	0	0.5	0	0.25
AGAP001903	2R	11975823	11977806	+	Mdh2	-	NAD-dependent malate dehydrogenase	12	0	0	0	0	0	0	0	0	0	0	6	2	2	0	0	0	0.5	0.166667	0.166667
AGAP002653	2R	25166906	25168623	-	AGAP002653	-	phenylalanyl-tRNA synthetase alpha chain	4	0	0	0	0	0	0	0	0	0	0	2	0	0	0	0	0	0.5	0	0
AGAP003872	2R	44846654	44862784	+	AGAP003872	-	NA	2	0	0	0	0	0	0	0	0	0	0	1	0	1	0	0	0	0.5	0	0.5
AGAP003960	2R	47008690	47010877	+	AGAP003960	-	NA	2	0	0	0	0	0	0	0	0	0	0	1	0	0	0	0	0	0.5	0	0
AGAP013186	2R	47880461	47881914	+	AGAP013186	-	NA	2	0	0	0	0	0	0	0	0	0	0	1	1	1	0	0	0	0.5	0.5	0.5
AGAP004064	2R	49279349	49283013	+	AGAP004064	-	RNA-binding protein Nob1	4	0	1	1	1	0	0	0	0.318358	0.318599	0.316534	2	1	0	0	0	0	0.5	0.25	0
AGAP004109	2R	50052770	50062130	+	AGAP004109	-	Xaa-Pro aminopeptidase	6	0	0	0	0	0	0	0	0	0	0	3	1	2	0	0	0	0.5	0.166667	0.333333
AGAP004112	2R	50093398	50161692	-	AGAP004112	-	NA	2	0	0	0	0	0	0	0	0	0	0	1	0	1	0	0	0	0.5	0	0.5
AGAP004339	2R	54826958	54833476	-	AGAP004339	-	cellular retinaldehyde binding protein	2	0	0	0	0	0	0	0	0	0	0	1	0	1	0	0	0	0.5	0	0.5
AGAP004344	2R	54882122	54917815	-	AGAP004344	-	hairless	2	0	0	0	0	0	0	0	0	0	0	1	1	1	0	0	0	0.5	0.5	0.5
AGAP004374	2R	55465982	55469716	+	AGAP004374	-	WD repeat-containing protein 37	6	0	0	0	0	0	0	0	0.136548	0	0.158609	3	2	3	0	0	0	0.5	0.333333	0.5
AGAP004489	2R	56849805	56854256	+	AGAP004489	-	NA	4	0	0	0	0	0	0	0	0	0	0	2	0	2	0	0	0	0.5	0	0.5
AGAP004490	2R	56854636	56856485	+	AGAP004490	-	NA	2	0	0	0	0	0	0	0	0	0	0	1	1	1	0	0	0	0.5	0.5	0.5
AGAP004612	2R	58392105	58394400	+	AGAP004612	-	phosphotransferase LOC123688	2	0	0	0	0	0	0	0	0	0	0	1	0	0	0	0	0	0.5	0	0
AGAP004948	2L	6692915	6694970	-	AGAP004948	-	duplex-specific nuclease	2	0	0	0	0	0	0	0	0	0	0	1	0	0	0	0	0	0.5	0	0
AGAP004963	2L	7219030	7221562	+	AGAP004963	-	cyclin B	4	0	0	0	0	0	0	0	0	0	0	2	0	1	0	0	0	0.5	0	0.25
AGAP005148	2L	10575676	10577666	+	AGAP005148	-	NA	2	0	0	0	0	0	0	0	0	0	0	1	1	1	0	0	0	0.5	0.5	0.5
AGAP005375	2L	14724450	14726177	+	AGAP005375	-	nonsense-mediated mRNA decay protein	2	0	0	0	0	0	0	0	0	0	0	1	1	1	0	0	0	0.5	0.5	0.5
AGAP005383	2L	14837684	14839397	-	AGAP005383	-	cellular retinaldehyde binding protein	2	1	0	0	0	0	0	0	0	0	0	1	0	0	0	0	0	0.5	0	0
AGAP005404	2L	15147019	15150154	-	AGAP005404	-	lectin, mannose-binding 1	2	0	0	0	0	0	0	0	0	0	0	1	1	0	0	0	0	0.5	0.5	0
AGAP005684	2L	18744613	18746180	+	Syx17	-	syntaxin 17	2	0	0	0	0	0	0	0	0	0	0	1	0	0	0	0	0	0.5	0	0
AGAP006259	2L	28705998	28706261	-	AGAP006259	-	NA	2	1	0	0	0	0	0	0	0	0	0	1	1	1	0	0	0	0.5	0.5	0.5
AGAP008263	3R	8077879	8081101	-	AGAP008263	-	pre-mRNA-processing factor 40	2	0	1	1	1	0	0	0	0.517291	0.517291	0.517291	1	1	1	0	0	0	0.5	0.5	0.5
AGAP008484	3R	11139538	11145234	-	AGAP008484	-	tRNA-dihydrouridine synthase 1	2	0	0	0	0	0	0	0	0	0	0	1	0	1	0	0	0	0.5	0	0.5
AGAP009400	3R	32211323	32220626	+	AGAP009400	-	nuclear receptor subfamily 5 group A member 3	6	0	0	3	4	0	0	0	0	0.807488	1.05829	3	0	0	0	0	0	0.5	0	0
AGAP011148	3L	17980326	17980781	-	mRpL14	-	39S ribosomal protein L14, mitochondrial	2	0	0	0	0	0	0	0	0	0	0	1	1	1	0	0	0	0.5	0.5	0.5
AGAP000058	X	931301	947954	-	AGAP000058	-	NA	2	0	0	1	0	0	0	0	0	0.5622	0	1	0	1	0	0	0	0.5	0	0.5
AGAP000064	X	986837	1000922	+	plexA	-	plexin A	2	0	0	1	1	0	0	0	0	0.753232	0.701424	1	0	0	0	0	0	0.5	0	0
AGAP000653	X	11681941	11688861	-	AGAP000653	-	xenotropic and polytropic retrovirus receptor 1	2	0	1	1	1	0	0	0	0.879519	0.832439	0.896881	1	0	1	0	0	0	0.5	0	0.5
AGAP006353	2L	30441665	30442295	+	AGAP006353	-	Histidine triad nucleotide binding protein 1	11	0	2	2	1	0	0	0	0.220509	0.251526	0.127964	5	4	5	0	0	0	0.454545	0.363636	0.454545
AGAP000092	X	1537681	1539215	+	AGAP000092	-	methylsterol monooxygenase	9	0	0	0	0	0	0	0	0	0.0856643	0	4	0	0	0	0	0	0.444444	0	0
AGAP001624	2R	6980525	6984171	+	AGAP001624	-	NA	7	0	0	0	0	0	0	0	0	0	0	3	2	3	0	0	0	0.428571	0.285714	0.428571
AGAP002670	2R	25268908	25277759	+	AGAP002670	-	NA	7	0	0	0	0	0	0	0	0	0	0	3	0	3	0	0	0	0.428571	0	0.428571
AGAP004333	2R	54687048	54734460	-	AGAP004333	-	NA	14	0	0	0	0	0	0	0	0	0	0.0515597	6	4	7	0	0	0	0.428571	0.285714	0.5
AGAP006445	2L	32191516	32194217	-	AGAP006445	-	COP9 signalosome complex subunit 3	21	0	0	1	0	0	0	0	0	0.122016	0	9	7	9	0	0	0	0.428571	0.333333	0.428571
AGAP008439	3R	10804842	10808654	+	AGAP008439	-	NA	7	0	3	1	0	0	0	0	0.855317	0.211976	0	3	0	0	0	0	0	0.428571	0	0
AGAP004199	2R	51698336	51707894	-	AGAP004199	-	solute carrier family 5 (sodium-coupled monocarboxylate transporter), member 8	12	0	2	2	0	0	0	0	0.241296	0.242119	0	5	5	2	0	0	0	0.416667	0.416667	0.166667
AGAP013256	2R	43155719	43157135	+	AGAP013256	-	NA	10	0	0	3	0	0	0	0	0	0.406281	0	4	4	3	0	0	0	0.4	0.4	0.3
AGAP004247	2R	53207049	53209548	+	GPXH1	-	glutathione peroxidase 1	15	1	0	3	0	0	0	0	0	0.217812	0.124829	6	2	6	0	0	0	0.4	0.133333	0.4
AGAP004271	2R	53524364	53525854	-	AGAP004271	-	phospholipase/carboxylesterase	10	0	0	0	0	0	0	0	0	0	0	4	4	4	0	0	0	0.4	0.4	0.4
AGAP004528	2R	57392999	57393968	-	AGAP004528	-	NA	5	0	0	0	0	0	0	0	0	0.181141	0	2	2	2	0	0	0	0.4	0.4	0.4
AGAP005914	2L	23642514	23644418	+	SP11644	-	NA	5	0	0	0	0	0	0	0	0	0	0	2	0	2	0	0	0	0.4	0	0.4
AGAP011110	3L	17023867	17028644	+	AGAP011110	-	transcription initiation factor TFIIH subunit 1	10	0	4	4	1	0	0	0	0.76506	0.763175	0.163515	4	4	0	0	0	0	0.4	0.4	0
AGAP011174	3L	18234882	18236814	-	Rpt1	-	26S proteasome regulatory subunit T1	5	0	0	0	0	0	0	0	0	0	0	2	2	0	0	0	0	0.4	0.4	0
AGAP000082	X	1423897	1426641	-	AGAP000082	-	translation initiation factor eIF-2B subunit epsilon	5	0	0	0	0	0	0	0	0	0	0	2	0	0	0	0	0	0.4	0	0
AGAP000090	X	1512423	1531038	+	AGAP000090	-	adenylate cyclase	5	0	0	0	0	0	0	0	0	0	0	2	0	0	0	0	0	0.4	0	0
AGAP005736	2L	19970366	19972405	+	AGAP005736	-	NA	18	0	0	0	0	0	0	0	0	0	0	7	3	5	0	0	0	0.388889	0.166667	0.277778
AGAP001520	2R	5789031	5811072	+	AGAP001520	-	protein phosphatase 1, regulatory (inhibitor) subunit 3	13	0	0	0	0	0	0	0	0.131186	0	0	5	4	5	0	0	0	0.384615	0.307692	0.384615
AGAP001627	2R	7012407	7020397	+	AGAP001627	-	solute carrier family 7 (cationic amino acid transporter, y+ system)	13	0	0	1	0	0	0	0	0.0456073	0.271636	0.0543105	5	3	3	0	0	0	0.384615	0.230769	0.230769
AGAP008472	3R	10986550	10989887	+	AGAP008472	-	methyltransferase-like protein 13	21	0	2	1	0	0	0	0	0.189355	0.0763793	0	8	4	5	0	0	0	0.380952	0.190476	0.238095
AGAP001745	2R	9240500	9243772	-	Rpn2	-	26S proteasome 26S non-ATPase subunit N2	8	0	0	0	0	0	0	0	0	0	0	3	2	3	0	0	0	0.375	0.25	0.375
AGAP004264	2R	53470705	53472323	+	AGAP004264	-	NA	8	0	0	1	0	0	0	0	0.103914	0.232991	0.108762	3	1	3	0	0	0	0.375	0.125	0.375
AGAP006365	2L	30512517	30513344	+	AGAP006365	-	RNA-binding protein 8A	8	0	3	4	3	0	0	0	0.462994	0.594408	0.462557	3	2	3	0	0	0	0.375	0.25	0.375
AGAP008644	3R	13867117	13925518	-	GPRMGL2	-	putative metabotropic glutamate receptor 2	8	0	2	2	2	0	0	0	0.450046	0.407193	0.364129	3	1	3	0	0	0	0.375	0.125	0.375
AGAP012136	3L	38000934	38001850	+	mRpS25	-	28S ribosomal protein S25, mitochondrial	8	0	1	1	3	0	0	0	0.221265	0.223459	0.594766	3	2	0	0	0	0	0.375	0.25	0
AGAP001375	2R	4000870	4013511	+	SRPN12	-	serine protease inhibitor (serpin) 12	27	0	8	9	9	0	0	0	0.354732	0.436936	0.554963	10	8	16	0	0	0	0.37037	0.296296	0.592593
AGAP006183	2L	27821217	27852784	-	AGAP006183	-	slit protein	50	0	5	7	3	0	0	0	0.147774	0.197617	0.126675	18	16	17	0	0	0	0.36	0.32	0.34
AGAP006027	2L	25253539	25317317	+	GLURI	-	ionotropic glutamate receptor	14	0	1	3	2	0	0	0	0.218732	0.515012	0.272809	5	4	4	0	0	0	0.357143	0.285714	0.285714
AGAP029456	3R	11013414	11055374	+	AGAP029456	-	NA	74	0	26	9	6	0	0	0	0.642789	0.193626	0.121263	26	3	10	0	0	0	0.351351	0.0405405	0.135135
AGAP006389	2L	31048592	31050091	-	AGAP006389	-	ribonuclease kappa	46	0	17	20	17	0	0	0	0.59139	0.650308	0.563232	16	14	13	0	0	0	0.347826	0.304348	0.282609
AGAP008536	3R	12131844	12137694	+	AGAP008536	-	NA	41	0	6	12	5	0	0	0	0.283099	0.500326	0.226845	14	11	16	0	0	0	0.341463	0.268293	0.390244
AGAP001366	2R	3584942	3588063	-	AGAP001366	-	NA	3	0	0	0	0	0	0	0	0	0	0	1	1	1	0	0	0	0.333333	0.333333	0.333333
AGAP001401	2R	4191674	4193543	-	AGAP001401	-	optic atrophy 3 family protein	3	0	0	0	0	0	0	0	0	0	0	1	1	1	0	0	0	0.333333	0.333333	0.333333
AGAP001496	2R	5636978	5642700	+	AGAP001496	-	NA	6	0	0	1	0	0	0	0	0	0.17817	0	2	1	1	0	0	0	0.333333	0.166667	0.166667
AGAP001499	2R	5674923	5684594	+	GPRMTN	-	putative melatonin receptor	3	0	1	1	1	0	0	0	0.347402	0.343614	0.344914	1	0	0	0	0	0	0.333333	0	0
AGAP001534	2R	5935530	5939214	-	AGAP001534	-	NA	6	0	0	0	0	0	0	0	0	0.159761	0	2	2	2	0	0	0	0.333333	0.333333	0.333333
AGAP001610	2R	6804960	6809210	+	AGAP001610	-	NA	6	0	0	3	0	0	0	0	0	0.667376	0	2	2	2	0	0	0	0.333333	0.333333	0.333333
AGAP001747	2R	9246947	9253764	+	AGAP001747	-	Ubiquitin domain-containing protein	3	0	0	0	0	0	0	0	0	0	0	1	1	0	0	0	0	0.333333	0.333333	0
AGAP013214	2R	12674679	12677513	+	AGAP013214	-	NA	6	0	0	0	0	0	0	0	0	0	0	2	0	2	0	0	0	0.333333	0	0.333333
AGAP001986	2R	13187296	13208622	+	AGAP001986	-	nuclear protein localization protein 4 homolog	3	0	0	0	0	0	0	0	0	0	0	1	0	0	0	0	0	0.333333	0	0
AGAP002021	2R	14013776	14022980	+	AGAP002021	-	lysophosphatidate acyltransferase	3	0	0	0	0	0	0	0	0	0	0	1	0	1	0	0	0	0.333333	0	0.333333
AGAP003777	2R	43154562	43155748	+	AGAP003777	-	NA	6	0	0	0	0	0	0	0	0	0.272029	0.10072	2	2	2	0	0	0	0.333333	0.333333	0.333333
AGAP004283	2R	53865404	53872751	-	AGAP004283	-	AP-1 complex subunit sigma 1/2	3	0	0	0	0	0	0	0	0	0	0	1	1	1	0	0	0	0.333333	0.333333	0.333333
AGAP004301	2R	54204311	54205677	-	AGAP004301	-	phosphatidylinositol glycan, class K	3	1	0	0	0	0	0	0	0	0	0	1	1	1	0	0	0	0.333333	0.333333	0.333333
AGAP029128	2R	55887720	55932349	+	AGAP029128	-	NA	9	2	0	0	0	0	0	0	0	0.15449	0	3	2	2	0	0	0	0.333333	0.222222	0.222222
AGAP004435	2R	55995047	55996266	+	AGAP004435	-	NA	6	1	0	3	0	0	0	0	0	0.541867	0	2	2	2	0	0	0	0.333333	0.333333	0.333333
AGAP004481	2R	56795453	56796250	-	mRpS26	-	28S ribosomal protein S26, mitochondrial	3	1	0	0	0	0	0	0	0	0	0	1	0	0	0	0	0	0.333333	0	0
AGAP004549	2R	57532036	57536666	+	AGAP004549	-	Protein yellow	3	0	0	0	0	0	0	0	0	0.202832	0	1	0	0	0	0	0	0.333333	0	0
AGAP005093	2L	9948612	9957132	+	AGAP005093	-	NA	3	0	0	0	0	0	0	0	0	0	0	1	0	1	0	0	0	0.333333	0	0.333333
AGAP005127	2L	10331961	10336460	-	AGAP005127	-	RNA-binding protein 15	3	0	0	0	0	0	0	0	0	0	0	1	1	1	0	0	0	0.333333	0.333333	0.333333
AGAP005142	2L	10472272	10475218	+	AGAP005142	-	mRNA-capping enzyme	3	0	0	0	0	0	0	0	0	0	0	1	0	0	0	0	0	0.333333	0	0
AGAP005394	2L	14911787	14922482	-	AGAP005394	-	NA	3	0	0	0	0	0	0	0	0	0	0	1	1	1	0	0	0	0.333333	0.333333	0.333333
AGAP005715	2L	19503076	19537280	+	AGAP005715	-	Autophagy-related protein 13	6	0	0	0	0	0	0	0	0	0	0	2	2	2	0	0	0	0.333333	0.333333	0.333333
AGAP005728	2L	19769635	19783063	-	AGAP005728	-	puromycin-sensitive aminopeptidase	9	0	0	0	0	0	0	0	0	0	0	3	1	1	0	0	0	0.333333	0.111111	0.111111
AGAP006204	2L	28232378	28233172	-	AGAP006204	-	NA	6	0	0	0	0	0	0	0	0	0	0	2	2	2	0	0	0	0.333333	0.333333	0.333333
AGAP006895	2L	39558794	39559529	+	AGAP006895	-	signal recognition particle subunit SRP19	3	1	0	0	0	0	0	0	0	0	0	1	0	1	0	0	0	0.333333	0	0.333333
AGAP008268	3R	8099561	8108006	+	AGAP008268	-	Maternal tudor protein	6	0	1	2	1	0	0	0	0.292323	0.558947	0.293496	2	2	2	0	0	0	0.333333	0.333333	0.333333
AGAP008283	3R	8561534	8562256	-	D7r3	-	D7 short form salivary protein	15	2	0	0	0	0	0	0	0	0	0	5	2	11	0	0	1	0.333333	0.133333	0.733333
AGAP008296	3R	8634716	8635726	+	TRYP1	-	trypsin 1	3	1	0	0	0	0	0	0	0	0	0	1	1	1	0	0	0	0.333333	0.333333	0.333333
AGAP008425	3R	10595887	10596680	-	AGAP008425	-	peptidyl-tRNA hydrolase ICT1	3	0	1	0	0	0	0	0	0.625984	0	0	1	0	0	0	0	0	0.333333	0	0
AGAP008474	3R	11010126	11011197	+	AGAP008474	-	calcium and integrin-binding protein 1	12	0	4	1	2	0	0	0	0.637973	0.137973	0.26286	4	1	3	0	0	0	0.333333	0.0833333	0.25
AGAP028230	3R	11330376	11331752	+	AGAP028230	-	NA	3	0	0	0	0	0	0	0	0	0	0	1	0	1	0	0	0	0.333333	0	0.333333
AGAP008497	3R	11334920	11337104	+	APG4B	-	autophagy related gene	15	0	3	3	4	0	0	0	0.294666	0.294666	0.383576	5	1	7	0	0	0	0.333333	0.0666667	0.466667
AGAP008499	3R	11338838	11340440	+	AGAP008499	-	mitochondrial transcription factor A	9	0	0	1	0	0	0	0	0	0.174677	0	3	0	4	0	0	0	0.333333	0	0.444444
AGAP008578	3R	13260489	13264626	+	AGAP008578	-	ATP-dependent RNA helicase DDX4	3	0	0	0	0	0	0	0	0	0	0	1	1	1	0	0	0	0.333333	0.333333	0.333333
AGAP009403	3R	32296091	32310160	+	AGAP009403	-	NA	15	0	2	3	5	0	0	0	0.238472	0.347921	0.549609	5	0	0	0	0	0	0.333333	0	0
AGAP011310	3L	20838728	20840022	-	AGAP011310	-	phosphatidylinositol glycan, class P	3	0	0	0	0	0	0	0	0	0	0	1	0	0	0	0	0	0.333333	0	0
AGAP012175	3L	38326544	38338055	-	AGAP012175	-	phosphatidylinositol-bisphosphatase	3	0	0	0	0	0	0	0	0	0	0	1	1	2	0	0	0	0.333333	0.333333	0.666667
AGAP000594	X	10643530	10645160	+	AGAP000594	-	NA	3	0	0	3	2	0	0	0	0	1.94564	1.26613	1	3	3	0	0	0	0.333333	1	1
AGAP000646	X	11508185	11526881	-	AGAP000646	-	Myc proto-oncogene protein	3	0	0	1	0	0	0	0	0	0.56308	0	1	0	1	0	0	0	0.333333	0	0.333333
AGAP001884	2R	11882021	11885600	-	AGAP001884	-	fumarate hydratase, class II	22	5	0	1	2	0	0	0	0	0.058829	0.0950989	7	2	3	0	0	0	0.318182	0.0909091	0.136364
AGAP006266	2L	28797365	28841865	+	AGAP006266	-	HIV Tat-specific factor 1	41	0	6	11	6	0	0	0	0.234791	0.393675	0.232278	13	14	14	0	0	0	0.317073	0.341463	0.341463
AGAP006267	2L	28799180	28804781	-	CTL6	-	C-type lectin (CTL)	41	0	6	11	6	0	0	0	0.234791	0.393675	0.232278	13	14	14	0	0	0	0.317073	0.341463	0.341463
AGAP006415	2L	31615216	31676093	-	AGAP006415	-	NA	19	0	2	9	1	0	0	0	0.320447	0.546269	0.0667096	6	3	5	0	0	0	0.315789	0.157895	0.263158
AGAP006416	2L	31633667	31635032	+	SP24D	-	serine protease (non-digestive)	19	3	2	9	1	2	3	0	0.320447	0.546269	0.0667096	6	3	5	0	0	0	0.315789	0.157895	0.263158
AGAP006184	2L	27856240	27871810	+	AGAP006184	-	NA	16	1	3	3	1	0	0	0	0.269088	0.23571	0.194128	5	4	4	0	0	0	0.3125	0.25	0.25
AGAP008606	3R	13523738	13546198	-	AGAP008606	-	forkhead box protein L	16	0	11	11	11	0	0	0	1.23761	1.26617	1.20219	5	7	1	0	0	0	0.3125	0.4375	0.0625
AGAP029597	3L	37916503	37930619	-	AGAP029597	-	NA	16	0	5	6	7	0	0	0	0.500097	0.596704	0.663228	5	3	0	0	0	0	0.3125	0.1875	0
AGAP029489	2L	20039589	20065129	+	AGAP029489	-	NA	26	1	0	0	0	0	0	0	0	0.0213791	0	8	3	6	0	0	0	0.307692	0.115385	0.230769
AGAP029656	2L	27934178	28181661	-	AGAP029656	-	NA	13	0	1	2	1	0	0	0	0.0901129	0.185044	0.0827849	4	4	4	0	0	0	0.307692	0.307692	0.307692
AGAP003398	2R	37299455	37312049	+	AGAP003398	-	nucleosome-remodeling factor 38 kDa subunit	10	0	0	0	0	0	0	0	0	0	0	3	2	2	0	0	0	0.3	0.2	0.2
AGAP006367	2L	30540297	30541051	-	AGAP006367	-	NA	10	2	2	1	0	1	1	0	0.263884	0.14114	0	3	3	3	0	0	0	0.3	0.3	0.3
AGAP006126	2L	27014415	27019793	+	GPROP8	-	ultraviolet wavelength sensitive opsin	17	0	0	1	0	0	0	0	0.0573236	0.0990122	0.0521768	5	2	4	0	0	0	0.294118	0.117647	0.235294
AGAP003919	2R	46265509	46266319	-	AGAP003919	-	NA	7	0	1	1	1	0	0	0	0.148203	0.148408	0.146805	2	0	0	0	0	0	0.285714	0	0
AGAP004362	2R	55056008	55067729	-	AGAP004362	-	glutamate dehydrogenase (NAD(P)+)	14	3	0	0	0	0	0	0	0.0226084	0	0	4	1	3	0	0	0	0.285714	0.0714286	0.214286
AGAP005963	2L	24096836	24106659	-	AGAP005963	-	NA	7	0	0	0	0	0	0	0	0	0	0	2	3	2	0	0	0	0.285714	0.428571	0.285714
AGAP006051	2L	25642608	25644768	+	AGAP006051	-	pentatricopeptide repeat domain 1	7	1	0	1	0	0	0	0	0	0.200973	0	2	2	2	0	0	0	0.285714	0.285714	0.285714
AGAP008195	3R	6568878	6570755	-	AGAP008195	-	protein kinase, AMP-activated, beta 2 non-catalytic subunit	7	0	3	3	3	0	0	0	0.792548	0.662034	0.66213	2	0	2	0	0	0	0.285714	0	0.285714
AGAP000610	X	11077270	11078705	+	SG1f	-	salivary gland protein 1-like 6	7	0	2	2	2	0	0	0	0.457058	0.449822	0.462871	2	0	6	0	0	0	0.285714	0	0.857143
AGAP001502	2R	5690856	5692322	-	AGAP001502	-	mitochondrial 10 kDa heat shock protein	18	0	0	1	0	0	0	0	0	0.0603239	0	5	2	5	0	0	0	0.277778	0.111111	0.277778
AGAP005883	2L	23134811	23141491	+	AGAP005883	-	coiled-coil domain-containing protein 6	18	0	0	0	0	0	0	0	0.0470203	0.0662575	0.0228895	5	3	2	0	0	0	0.277778	0.166667	0.111111
AGAP006420	2L	31691025	31692100	+	AGAP006420	-	venom allergen	29	4	6	6	4	1	0	0	0.310789	0.327593	0.236771	8	8	8	0	0	0	0.275862	0.275862	0.275862
AGAP005685	2L	18746156	18746953	-	AGAP005685	-	NA	11	2	0	0	0	0	0	0	0	0	0	3	0	2	0	0	0	0.272727	0	0.181818
AGAP006040	2L	25546090	25548795	-	AGAP006040	-	peroxisomal membrane protein 2	11	0	0	2	0	0	0	0	0.0765426	0.203803	0	3	2	3	0	0	0	0.272727	0.181818	0.272727
AGAP006442	2L	32055094	32055857	+	AGAP006442	-	NA	22	3	7	11	3	0	1	0	0.468302	0.750343	0.237502	6	6	6	0	0	0	0.272727	0.272727	0.272727
AGAP029109	X	1445875	1510765	-	AGAP029109	-	NA	33	0	4	0	2	0	0	0	0.238092	0.0815567	0.0690448	9	0	2	0	0	0	0.272727	0	0.0606061
AGAP001515	2R	5745216	5759011	-	AGAP001515	-	NA	15	0	0	1	0	0	0	0	0	0.138888	0	4	3	4	0	0	0	0.266667	0.2	0.266667
AGAP028621	3L	19293475	19298795	-	AGAP028621	-	NA	30	0	1	2	4	0	0	0	0.0723017	0.135131	0.176363	8	7	8	0	0	0	0.266667	0.233333	0.266667
AGAP001229	2R	1653342	1658336	+	AGAP001229	-	dynein light chain Tctex-type 1	23	0	1	2	0	0	0	0	0.125007	0.134855	0.0729365	6	3	3	0	0	0	0.26087	0.130435	0.130435
AGAP008432	3R	10611821	10616468	+	AGAP008432	-	NA	23	3	4	4	0	0	0	0	0.340726	0.275903	0	6	1	2	0	0	0	0.26087	0.0434783	0.0869565
AGAP005775	2L	20498196	20501158	+	AGAP005775	-	Bax inhibitor 1	31	0	0	0	0	0	0	0	0.0260766	0.0568496	0.0261398	8	1	4	0	0	0	0.258065	0.0322581	0.129032
AGAP006347	2L	30175822	30340954	-	AGAP006347	-	potassium voltage-gated channel KQT-like subfamily, invertebrate	31	0	0	0	0	0	0	0	0	0	0	8	8	8	0	0	0	0.258065	0.258065	0.258065
AGAP001167	2R	679355	680244	+	AGAP001167	-	pre-rRNA-processing protein TSR2	12	0	0	0	0	0	0	0	0.0771286	0.122671	0.0781449	3	1	2	0	0	0	0.25	0.0833333	0.166667
AGAP001526	2R	5845574	5847526	-	AGAP001526	-	RIO kinase 2	8	0	0	0	0	0	0	0	0	0	0.0816694	2	1	2	0	0	0	0.25	0.125	0.25
AGAP001529	2R	5859973	5861278	+	AGAP001529	-	H/ACA ribonucleoprotein complex subunit	4	0	0	2	0	0	0	0	0	0.540978	0	1	0	0	0	0	0	0.25	0	0
AGAP001630	2R	7025243	7026261	-	Tpi	-	Triosephosphate isomerase	8	2	0	0	0	0	0	0	0	0	0	2	0	2	0	0	0	0.25	0	0.25
AGAP001866	2R	11623551	11690434	+	AGAP001866	-	NA	4	0	2	0	0	0	0	0	0.524192	0	0	1	0	0	0	0	0	0.25	0	0
AGAP003337	2R	36289379	36291963	-	AGAP003337	-	NA	8	0	0	0	0	0	0	0	0	0	0	2	0	1	0	0	0	0.25	0	0.125
AGAP004091	2R	49681622	49683278	+	mRpS5	-	28S ribosomal protein S5, mitochondrial	4	0	0	1	0	0	0	0	0	0.296459	0	1	0	1	0	0	0	0.25	0	0.25
AGAP004103	2R	49766968	49768176	+	AGAP004103	-	dehydrogenase/reductase SDR family member 11 precursor	8	1	0	3	0	1	1	0	0.104232	0.434649	0	2	1	1	0	0	0	0.25	0.125	0.125
AGAP029662	2R	53988256	54037389	-	AGAP029662	-	NA	4	0	0	0	0	0	0	0	0	0	0	1	0	1	0	0	0	0.25	0	0.25
AGAP004607	2R	58339541	58341592	-	AGAP004607	-	NA	4	0	0	0	0	0	0	0	0	0	0	1	0	0	0	0	0	0.25	0	0
AGAP005344	2L	14295648	14296771	+	Vps28	-	vacuolar protein sorting 28	8	1	0	0	0	0	0	0	0	0	0	2	0	1	0	0	0	0.25	0	0.125
AGAP005360	2L	14645741	14647433	+	AGAP005360	-	PQ loop repeat-containing protein 3	4	0	0	0	0	0	0	0	0	0	0	1	0	0	0	0	0	0.25	0	0
AGAP005645	2L	18215535	18216490	-	AGAP005645	-	dehydrogenase/reductase SDR family member 11 precursor	4	0	0	0	0	0	0	0	0	0.153839	0.213255	1	0	1	0	0	0	0.25	0	0.25
AGAP005832	2L	22284707	22295917	+	AGAP005832	-	NA	36	2	0	0	0	0	0	0	0.0203689	0.0476261	0	9	7	7	0	0	0	0.25	0.194444	0.194444
AGAP005852	2L	22610196	22610683	-	mRpL42	-	39S ribosomal protein L42, mitochondrial	8	2	0	0	0	0	0	0	0	0	0	2	1	1	0	0	0	0.25	0.125	0.125
AGAP005894	2L	23226447	23229089	-	AGAP005894	-	electron-transferring-flavoprotein dehydrogenase	12	1	0	0	0	0	0	0	0.0541879	0	0	3	2	3	0	0	0	0.25	0.166667	0.25
AGAP006042	2L	25556689	25567942	-	AGAP006042	-	NA	20	0	3	8	4	0	0	0	0.218631	0.484658	0.324066	5	5	5	0	0	0	0.25	0.25	0.25
AGAP006102	2L	26685850	26686605	+	AGAP006102	-	NA	16	1	5	5	5	0	0	0	0.443827	0.46047	0.447561	4	4	4	0	0	0	0.25	0.25	0.25
AGAP006103	2L	26687471	26689494	+	AGAP006103	-	NA	8	1	0	1	0	1	1	0	0.118828	0.136659	0	2	2	2	0	0	0	0.25	0.25	0.25
AGAP006104	2L	26691506	26693074	+	AGAP006104	-	mitochondrial carnitine/acylcarnitine carrier protein	4	0	1	3	2	0	0	0	0.295711	0.969169	0.591231	1	1	1	0	0	0	0.25	0.25	0.25
AGAP006116	2L	26889793	26895800	+	AGAP006116	-	TBC1 domain family, member 8B (with GRAM domain)	12	0	0	1	0	0	0	0	0	0.107738	0	3	3	3	0	0	0	0.25	0.25	0.25
AGAP006161	2L	27438471	27439481	+	AGAP006161	-	suppressor of G2 allele of SKP1	4	0	0	0	0	0	0	0	0	0	0	1	1	1	0	0	0	0.25	0.25	0.25
AGAP006522	2L	33834094	33835519	-	AGAP006522	-	Copz1 protein	4	0	0	0	0	0	0	0	0	0.231178	0	1	0	0	0	0	0	0.25	0	0
AGAP008389	3R	10245591	10250305	-	AGAP008389	-	NA	4	0	0	1	0	0	0	0	0.245418	0.304639	0	1	0	1	0	0	0	0.25	0	0.25
AGAP008501	3R	11343920	11346027	-	AGAP008501	-	glutaryl-CoA dehydrogenase	16	0	2	3	0	0	0	0	0.129871	0.245549	0	4	0	3	0	0	0	0.25	0	0.1875
AGAP008612	3R	13592116	13592879	-	AGAP008612	-	Transcription initiation factor TFIID subunit 10	4	1	2	2	2	1	1	1	0.818916	0.875522	0.809374	1	1	2	0	1	0	0.25	0.25	0.5
AGAP008635	3R	13792524	13795011	+	AGAP008635	-	protein SDA1	4	0	0	0	0	0	0	0	0	0	0	1	0	1	0	0	0	0.25	0	0.25
AGAP028109	3R	33466698	33467023	+	AGAP028109	-	NA	8	0	0	1	0	0	0	0	0.205434	0.364304	0.0372571	2	0	1	0	0	0	0.25	0	0.125
AGAP009434	3R	33482026	33483551	+	AGAP009434	-	Valacyclovir hydrolase	4	0	1	1	1	0	0	0	0.445417	0.425009	0.407065	1	0	0	0	0	0	0.25	0	0
AGAP011104	3L	16964489	16992588	+	AGAP011104	-	NA	20	0	5	5	4	0	0	0	0.480064	0.476707	0.330854	5	3	0	0	0	0	0.25	0.15	0
AGAP000076	X	1254630	1261036	-	AGAP000076	-	sterol regulatory element-binding transcription factor 1	8	0	2	1	1	0	0	0	0.39202	0.210137	0.245827	2	0	0	0	0	0	0.25	0	0
AGAP008482	3R	11098533	11136153	+	AGAP008482	-	chromodomain-helicase-DNA-binding protein 7	45	0	0	1	0	0	0	0	0.00985033	0.0447845	0.00985033	11	1	11	0	0	0	0.244444	0.0222222	0.244444
AGAP004098	2R	49753998	49757394	+	AGAP004098	-	GTP-binding protein SAR1	29	0	1	5	1	0	0	0	0.0828723	0.226491	0.035555	7	0	4	0	0	0	0.241379	0	0.137931
AGAP006526	2L	33845330	33906092	-	AGAP006526	-	NA	21	0	0	0	0	0	0	0	0	0	0	5	3	3	0	0	0	0.238095	0.142857	0.142857
AGAP004486	2R	56838476	56843183	+	AGAP004486	-	adiponectin receptor	17	0	1	1	1	0	0	0	0.0908205	0.252781	0.0897174	4	2	4	0	0	0	0.235294	0.117647	0.235294
AGAP029185	2L	25644856	25662299	-	AGAP029185	-	NA	51	0	10	12	10	0	0	0	0.33853	0.396608	0.354789	12	9	10	0	0	0	0.235294	0.176471	0.196078
AGAP006130	2L	27031307	27033454	-	eIF3l	-	Eukaryotic translation initiation factor 3 subunit L	17	0	0	1	2	0	0	0	0.0462569	0.14402	0.239146	4	3	4	0	0	0	0.235294	0.176471	0.235294
AGAP006383	2L	31018969	31020433	-	AGAP006383	-	oligosaccharyltransferase complex subunit beta	34	0	8	11	6	0	0	0	0.353159	0.478211	0.26695	8	8	8	0	0	0	0.235294	0.235294	0.235294
AGAP008419	3R	10563171	10566644	-	AGAP008419	-	Ras-related protein Rab-14	13	0	2	3	1	0	0	0	0.272686	0.386125	0.123908	3	1	1	0	0	0	0.230769	0.0769231	0.0769231
AGAP001506	2R	5698131	5700330	-	AGAP001506	-	guanine nucleotide-binding protein subunit beta, other	22	0	0	5	0	0	0	0	0	0.293361	0.0223882	5	3	2	0	0	0	0.227273	0.136364	0.0909091
AGAP001161	2R	665798	667366	-	GPROP6	-	long wavelength sensitive opsin	9	1	1	1	1	0	0	0	0.118549	0.118549	0.118549	2	3	3	0	0	0	0.222222	0.333333	0.333333
AGAP001754	2R	9446528	9460299	+	AGAP001754	-	nucleoprotein TPR	9	0	0	0	0	0	0	0	0	0	0	2	1	2	0	0	0	0.222222	0.111111	0.222222
AGAP003856	2R	44643127	44644577	+	AGAP003856	-	NA	9	0	0	0	0	0	0	0	0	0	0.295265	2	2	0	0	0	0	0.222222	0.222222	0
AGAP004484	2R	56830732	56832550	+	AGAP004484	-	CDGSH iron sulfur domain-containing protein 2 homolog	9	0	0	1	0	0	0	0	0.180766	0.197675	0	2	2	2	0	0	0	0.222222	0.222222	0.222222
AGAP005552	2L	16977086	16983156	+	PGRPLD	-	peptidoglycan recognition protein (long)	9	1	0	0	0	0	0	0	0	0.0993905	0	2	1	2	0	0	0	0.222222	0.111111	0.222222
AGAP006238	2L	28576341	28579600	+	AGAP006238	-	ubiquitin-conjugating enzyme E2 C	18	0	0	1	0	0	0	0	0	0.0621715	0	4	2	2	0	0	0	0.222222	0.111111	0.111111
AGAP006247	2L	28607828	28609169	+	AGAP006247	-	Survival of motor neuron-related-splicing factor 30	9	0	0	1	0	0	0	0	0	0.14675	0	2	2	2	0	0	0	0.222222	0.222222	0.222222
AGAP006511	2L	33288833	33291957	+	AGAP006511	-	histone deacetylase 1/2	9	0	0	0	0	0	0	0	0	0	0	2	1	0	0	0	0	0.222222	0.111111	0
AGAP008624	3R	13731378	13731909	+	AGAP008624	-	NA	9	1	1	2	1	0	0	0	0.142878	0.306121	0.137073	2	1	1	0	0	0	0.222222	0.111111	0.111111
AGAP006328	2L	29711692	29776468	+	AGAP006328	-	heparan sulfate N-deacetylase/N-sulfotransferase NDST2	23	0	3	4	2	0	0	0	0.180904	0.242665	0.11175	5	5	5	0	0	0	0.217391	0.217391	0.217391
AGAP001730	2R	9045750	9067187	-	AGAP001730	-	cyclin G2	14	0	0	0	0	0	0	0	0	0	0	3	3	3	0	0	0	0.214286	0.214286	0.214286
AGAP003968	2R	47227861	47229963	+	AGAP003968	-	UMP-CMP kinase	14	0	0	3	1	0	0	0	0.0165696	0.299442	0.266401	3	2	2	0	0	0	0.214286	0.142857	0.142857
AGAP006168	2L	27505931	27575550	+	AGAP006168	-	BMP binding endothelial regulator	14	0	1	1	1	0	0	0	0.0781494	0.0781494	0.0781494	3	2	3	0	0	0	0.214286	0.142857	0.214286
AGAP011107	3L	17002219	17003076	-	GRX1	-	glutaredoxin	14	0	2	2	2	0	0	0	0.275364	0.271224	0.246622	3	1	3	0	0	0	0.214286	0.0714286	0.214286
AGAP006459	2L	32370953	32375631	+	SUI1	-	protein translation factor SUI1	43	0	5	15	4	0	0	0	0.172692	0.478324	0.140496	9	6	8	0	0	0	0.209302	0.139535	0.186047
AGAP006478	2L	32746153	32818408	+	AGAP006478	-	Synaptic vesicle membrane protein VAT-1 homolog-like	67	0	6	8	5	0	0	0	0.132508	0.163552	0.127345	14	14	14	0	0	0	0.208955	0.208955	0.208955
AGAP006461	2L	32437803	32469750	+	AGAP006461	-	mitogen-activated protein kinase kinase kinase 13	29	0	3	5	2	0	0	0	0.150644	0.253945	0.158093	6	5	4	0	0	0	0.206897	0.172414	0.137931
AGAP011130	3L	17686066	17687629	+	AGAP011130	-	NADH dehydrogenase (ubiquinone) 1 alpha subcomplex 10	29	2	8	8	10	0	0	0	0.455671	0.521311	0.589147	6	4	0	0	0	0	0.206897	0.137931	0
AGAP005916	2L	23647784	23650789	-	AGAP005916	-	ubiquitin-conjugating enzyme E2 M	44	0	0	0	0	0	0	0	0	0	0.0187454	9	8	8	0	0	0	0.204545	0.181818	0.181818
AGAP001381	2R	4052263	4065527	-	AGAP001381	-	laminin, beta 1	15	0	4	4	4	0	0	0	0.336606	0.352404	0.44745	3	1	6	0	0	0	0.2	0.0666667	0.4
AGAP001497	2R	5645475	5661255	-	ACTN	-	Alpha-actinin, sarcomeric	35	0	3	7	2	0	0	0	0.129011	0.303934	0.0958912	7	3	7	0	0	0	0.2	0.0857143	0.2
AGAP001519	2R	5777860	5785959	+	AGAP001519	-	pre-mRNA-splicing helicase BRR2	5	0	0	0	0	0	0	0	0	0	0	1	0	0	0	0	0	0.2	0	0
AGAP001564	2R	6283256	6303513	-	AGAP001564	-	DNA polymerase sigma	15	0	1	1	4	0	0	0	0.126609	0.130543	0.342458	3	4	1	0	0	0	0.2	0.266667	0.0666667
AGAP001697	2R	8779102	8780122	-	AGAP001697	-	20S proteasome subunit beta 3	5	0	0	0	0	0	0	0	0	0	0	1	0	0	0	0	0	0.2	0	0
AGAP001746	2R	9244664	9246446	-	AGAP001746	-	NA	5	0	0	0	0	0	0	0	0	0	0	1	0	1	0	0	0	0.2	0	0.2
AGAP001757	2R	9466481	9478865	-	AGAP001757	-	NA	10	0	0	0	0	0	0	0	0	0	0	2	1	1	0	0	0	0.2	0.1	0.1
AGAP004002	2R	47807543	47811366	-	AGAP004002	-	60 kDa heat shock protein, mitochondrial precursor	5	0	0	0	0	0	0	0	0	0	0	1	0	1	0	0	0	0.2	0	0.2
AGAP004211	2R	51919221	51934694	+	AGAP004211	-	NA	5	0	0	0	0	0	0	0	0	0	0	1	0	1	0	0	0	0.2	0	0.2
AGAP004246	2R	53134096	53179401	-	AGAP004246	-	Receptor protein-tyrosine phosphatase 10d	5	0	0	0	0	0	0	0	0	0	0	1	0	1	0	0	0	0.2	0	0.2
AGAP004261	2R	53439923	53452431	+	CRY2	-	cryptochrome 2	5	0	0	0	0	0	0	0	0	0	0	1	0	1	0	0	0	0.2	0	0.2
AGAP004410	2R	55824582	55827091	-	AGAP004410	-	NA	15	0	0	1	0	0	0	0	0	0.167298	0	3	2	2	0	0	0	0.2	0.133333	0.133333
AGAP004985	2L	7540007	7541032	-	mRpL16	-	39S ribosomal protein L16, mitochondrial	5	0	0	0	0	0	0	0	0	0	0	1	1	1	0	0	0	0.2	0.2	0.2
AGAP005282	2L	13620351	13622456	+	AGAP005282	-	guanine deaminase	5	1	0	0	0	0	0	0	0	0	0	1	0	1	0	0	0	0.2	0	0.2
AGAP005374	2L	14709493	14724339	+	AGAP005374	-	NA	10	0	0	0	0	0	0	0	0	0	0	2	1	3	0	0	0	0.2	0.1	0.3
AGAP005635	2L	18058959	18067863	-	AGAP005635	-	NA	5	0	0	0	0	0	0	0	0	0	0	1	0	2	0	0	0	0.2	0	0.4
AGAP005776	2L	20501636	20502850	-	PDH	-	pigment dispersing hormone	10	0	0	0	0	0	0	0	0	0.0686357	0	2	0	1	0	0	0	0.2	0	0.1
AGAP005777	2L	20505393	20521711	+	AGAP005777	-	chloride channel	15	0	0	0	0	0	0	0	0	0.057689	0	3	1	1	0	0	0	0.2	0.0666667	0.0666667
AGAP005892	2L	23210970	23224492	-	AGAP005892	-	importin beta-2	5	0	0	0	0	0	0	0	0	0	0	1	1	1	0	0	0	0.2	0.2	0.2
AGAP006022	2L	24929754	24962667	-	Bhlh_PAS	-	NA	25	0	2	1	2	0	0	0	0.223952	0.0977448	0.212592	5	5	5	0	0	0	0.2	0.2	0.2
AGAP006125	2L	27012250	27013315	+	AGAP006125	-	Density-regulated protein	15	0	2	3	1	0	0	0	0.163544	0.36465	0.148186	3	3	3	0	0	0	0.2	0.2	0.2
AGAP006131	2L	27041325	27047576	+	AGAP006131	-	NA	5	0	0	0	0	0	0	0	0.189816	0.189816	0.189816	1	0	0	0	0	0	0.2	0	0
AGAP006132	2L	27044544	27046451	-	AGAP006132	-	ganglioside-induced differentiation-associated-protein 1	5	0	0	0	0	0	0	0	0.189816	0.189816	0.189816	1	0	0	0	0	0	0.2	0	0
AGAP008282	3R	8559675	8560536	-	D7r2	-	D7 short form salivary protein	5	0	1	1	1	0	0	0	0.378895	0.34855	0.331667	1	0	0	0	0	0	0.2	0	0
AGAP008393	3R	10260769	10261491	+	AGAP008393	-	DNA-directed RNA polymerase II subunit RPB9	5	0	0	0	1	0	0	0	0	0	0.260344	1	0	1	0	0	0	0.2	0	0.2
AGAP008503	3R	11348299	11351174	-	AGAP008503	-	NA	20	0	0	2	3	0	0	0	0.212548	0.145628	0.210514	4	4	8	0	0	0	0.2	0.2	0.4
AGAP008634	3R	13789758	13791615	-	AGAP008634	-	zinc finger CCCH domain-containing protein 15	5	0	0	0	0	0	0	0	0	0	0	1	0	1	0	0	0	0.2	0	0.2
AGAP010595	3L	6576942	6578219	+	AGAP010595	-	NA	5	0	0	0	0	0	0	0	0	0	0	1	1	1	0	0	0	0.2	0.2	0.2
AGAP011085	3L	16354719	16367322	+	AGAP011085	-	NA	5	0	0	1	1	0	0	0	0	0.230917	0.231984	1	0	1	0	0	0	0.2	0	0.2
AGAP011086	3L	16367808	16370116	+	AGAP011086	-	NA	5	0	1	1	0	0	0	0	0.334556	0.277741	0	1	0	1	0	0	0	0.2	0	0.2
AGAP028510	3L	16369267	16373543	-	AGAP028510	-	NA	5	0	1	1	0	0	0	0	0.334556	0.277741	0	1	0	1	0	0	0	0.2	0	0.2
AGAP029630	3L	19423722	19444268	-	AGAP029630	-	NA	5	0	0	0	0	0	0	0	0	0	0	1	0	1	0	0	0	0.2	0	0.2
AGAP000670	X	11842902	11843636	+	AGAP000670	-	periplasmic divalent cation tolerance protein	5	0	2	3	3	0	0	0	0.540517	1.02224	0.984927	1	3	3	0	0	0	0.2	0.6	0.6
AGAP006030	2L	25448585	25461509	-	mfrn	-	Mitoferrin	82	0	23	28	26	0	0	0	0.446106	0.528368	0.449086	16	14	14	0	0	0	0.195122	0.170732	0.170732
AGAP005813	2L	21632619	21633346	+	AGAP005813	-	FeS cluster assembly scaffold IscU	21	2	0	0	0	0	0	0	0	0	0	4	2	4	0	0	0	0.190476	0.0952381	0.190476
AGAP006263	2L	28771405	28774168	-	ARR2	-	arrestin Arr2-like	21	1	5	6	2	1	1	1	0.481305	0.552542	0.393818	4	1	2	0	0	0	0.190476	0.047619	0.0952381
AGAP002015	2R	13936707	13956091	+	AGAP002015	-	dynein heavy chain 1, cytosolic	16	0	0	0	0	0	0	0	0.0434383	0.0467181	0	3	3	1	0	0	0	0.1875	0.1875	0.0625
AGAP006018	2L	24706819	24848759	-	AGAP006018	-	NA	64	0	8	14	12	0	0	0	0.191383	0.316692	0.247929	12	10	12	0	0	0	0.1875	0.15625	0.1875
AGAP006194	2L	28213429	28214272	-	AGAP006194	-	NA	16	0	2	2	2	0	0	0	0.188976	0.186597	0.188867	3	2	2	0	0	0	0.1875	0.125	0.125
AGAP006327	2L	29733363	29734698	+	LRIM6	-	leucine-rich immune protein (Short)	16	2	2	3	2	0	0	0	0.16948	0.257567	0.160641	3	3	3	0	0	0	0.1875	0.1875	0.1875
AGAP006431	2L	31781257	31799942	-	AGAP006431	-	F-box and leucine-rich repeat protein 6	103	0	19	31	13	0	0	0	0.281565	0.448917	0.190631	19	18	18	0	0	0	0.184466	0.174757	0.174757
AGAP001364	2R	3580984	3581797	+	AGAP001364	-	Ubiquitin-fold modifier 1	22	0	0	6	2	0	0	0	0	0.40893	0.146503	4	6	2	0	0	0	0.181818	0.272727	0.0909091
AGAP001563	2R	6276001	6281566	-	AGAP001563	-	glycerol kinase	11	0	0	1	0	0	0	0	0	0.121377	0	2	2	2	0	0	0	0.181818	0.181818	0.181818
AGAP001981	2R	13098151	13110036	-	AGAP001981	-	NA	11	0	0	0	0	0	0	0	0	0	0	2	1	1	0	0	0	0.181818	0.0909091	0.0909091
AGAP005015	2L	8300313	8324177	-	AGAP005015	-	heterogeneous nuclear ribonucleoprotein K	11	0	0	0	0	0	0	0	0	0	0	2	1	0	0	0	0	0.181818	0.0909091	0
AGAP006165	2L	27443816	27470108	+	AGAP006165	-	E1A-binding protein p400	22	0	2	2	1	0	0	0	0.154638	0.126615	0.0958425	4	2	3	0	0	0	0.181818	0.0909091	0.136364
AGAP006456	2L	32354852	32356103	+	AGAP006456	-	NADH dehydrogenase (ubiquinone) Fe-S protein 3	11	0	2	4	1	0	0	0	0.271241	0.46333	0.145353	2	2	2	0	0	0	0.181818	0.181818	0.181818
AGAP010972	3L	14347576	14379825	-	AGAP010972	-	NA	11	0	0	0	0	0	0	0	0	0	0	2	0	1	0	0	0	0.181818	0	0.0909091
AGAP011097	3L	16791641	16853661	-	AGAP011097	-	NA	28	0	5	5	4	0	0	0	0.34435	0.346001	0.245956	5	5	0	0	0	0	0.178571	0.178571	0
AGAP002644	2R	24891121	24941628	+	AGAP002644	-	phospholipid-translocating ATPase	17	0	1	1	3	0	0	0	0.0828706	0.078463	0.242887	3	5	3	0	0	0	0.176471	0.294118	0.176471
AGAP029572	3R	7879122	7900826	+	AGAP029572	-	AP-1 complex subunit gamma	17	0	0	1	0	0	0	0	0	0.102346	0	3	2	3	0	0	0	0.176471	0.117647	0.176471
AGAP006139	2L	27085235	27090974	+	Vps26	-	vacuolar protein sorting 26	23	0	0	3	0	0	0	0	0	0.165401	0.0799111	4	4	4	0	0	0	0.173913	0.173913	0.173913
AGAP006452	2L	32266685	32296682	+	AGAP006452	-	NA	70	0	8	11	9	0	0	0	0.150299	0.195005	0.200535	12	10	11	0	0	0	0.171429	0.142857	0.157143
AGAP001181	2R	789095	789957	+	AGAP001181	-	NA	12	3	0	0	0	0	0	0	0.0786246	0.0785884	0.0787599	2	0	2	0	0	1	0.166667	0	0.166667
AGAP001423	2R	4746141	4748841	-	AGAP001423	-	Bifunctional purine biosynthesis protein	6	1	0	3	1	0	0	0	0.164211	0.564283	0.212679	1	1	1	0	0	0	0.166667	0.166667	0.166667
AGAP001621	2R	6967708	6969761	+	AGAP001621	-	proline synthetase co-transcribed homolog	18	1	0	0	0	0	0	0	0	0.0418216	0	3	3	3	0	0	0	0.166667	0.166667	0.166667
AGAP001743	2R	9203156	9237631	-	AGAP001743	-	estrogen-related receptor ERR	12	0	0	0	0	0	0	0	0	0	0	2	2	3	0	0	0	0.166667	0.166667	0.25
AGAP001890	2R	11913002	11913864	+	AGAP001890	-	NA	12	2	1	1	0	0	0	0	0.113373	0.11349	0	2	1	1	0	0	0	0.166667	0.0833333	0.0833333
AGAP003484	2R	38548840	38559123	-	AGAP003484	-	oxysterol-binding protein	6	0	0	0	0	0	0	0	0	0	0	1	1	1	0	0	0	0.166667	0.166667	0.166667
AGAP004227	2R	52190093	52194254	+	AGAP004227	-	ADP-ribosylation factor-like protein	12	0	0	0	0	0	0	0	0	0.0754297	0	2	0	0	0	0	0	0.166667	0	0
AGAP004762	2L	3150315	3152338	+	AGAP004762	-	alpha-tocopherol transfer protein-like protein	6	0	0	0	0	0	0	0	0	0	0	1	0	0	0	0	0	0.166667	0	0
AGAP004960	2L	7195880	7197257	-	Prosalpha3	-	26S proteasome alpha 3 subunit	6	0	0	0	0	0	0	0	0	0	0	1	0	3	0	0	0	0.166667	0	0.5
AGAP004983	2L	7537857	7541687	-	AGAP004983	-	NA	6	0	0	0	0	0	0	0	0	0	0	1	1	1	0	0	0	0.166667	0.166667	0.166667
AGAP005293	2L	13791811	13796657	+	AGAP005293	-	beta-tubulin isotype I	18	0	0	0	0	0	0	0	0	0	0	3	1	1	0	0	0	0.166667	0.0555556	0.0555556
AGAP005502	2L	16247181	16249286	+	AGAP005502	-	dehydrogenase/reductase SDR family member 11 precursor	6	0	0	0	0	0	0	0	0	0	0	1	1	1	0	0	0	0.166667	0.166667	0.166667
AGAP005567	2L	17308832	17317695	+	AGAP005567	-	bone morphogenetic protein receptor type-2	6	0	0	0	0	0	0	0	0	0	0	1	0	1	0	0	0	0.166667	0	0.166667
AGAP006091	2L	26551922	26586704	+	AGAP006091	-	NA	18	0	2	1	0	0	0	0	0.116929	0.0600232	0.0989579	3	2	3	0	0	0	0.166667	0.111111	0.166667
AGAP006142	2L	27133538	27137562	+	AGAP006142	-	beta-1,3-galactosyltransferase	6	0	0	0	0	0	0	0	0	0	0	1	0	1	0	0	0	0.166667	0	0.166667
AGAP006178	2L	27787820	27792177	-	AGAP006178	-	troponin C	6	0	0	0	0	0	0	0	0	0	0	1	0	1	0	0	0	0.166667	0	0.166667
AGAP006495	2L	33003872	33004280	-	AGAP006495	-	NA	12	5	1	4	2	1	2	2	0.162503	0.446938	0.249575	2	2	2	0	0	0	0.166667	0.166667	0.166667
AGAP006609	2L	34708453	34724954	+	AGAP006609	-	NA	6	0	0	0	0	0	0	0	0	0	0	1	0	1	0	0	0	0.166667	0	0.166667
AGAP006784	2L	38187712	38189944	-	AGAP006784	-	F-box protein 9	6	0	0	0	0	0	0	0	0	0	0	1	0	0	0	0	0	0.166667	0	0
AGAP007045	2L	41607224	41609339	+	LRIM15	-	leucine-rich immune protein (TM)	6	0	0	0	0	0	0	0	0	0	0	1	0	0	0	0	0	0.166667	0	0
AGAP007710	2L	49171517	49173289	-	AGAP007710	-	mucolipin	6	0	0	1	0	0	0	0	0.142609	0.356402	0.14361	1	0	0	0	0	0	0.166667	0	0
AGAP008265	3R	8085120	8087104	-	AGAP008265	-	seryl-tRNA synthetase	6	0	0	0	0	0	0	0	0	0	0	1	1	1	0	0	0	0.166667	0.166667	0.166667
AGAP029505	3R	11721000	11752004	+	AGAP029505	-	WAS protein family	6	0	0	0	0	0	0	0	0	0	0	1	0	1	0	0	0	0.166667	0	0.166667
AGAP011060	3L	15805186	15806816	+	AGAP011060	-	calcium binding protein 39	6	1	1	1	1	0	0	0	0.27028	0.27028	0.27028	1	1	1	0	0	0	0.166667	0.166667	0.166667
AGAP011105	3L	16992712	16999473	-	AGAP011105	-	guanylate kinase	12	0	2	2	1	0	0	0	0.319196	0.318061	0.142595	2	1	0	0	0	0	0.166667	0.0833333	0
AGAP011141	3L	17840388	17850265	+	AGAP011141	-	tubulin-specific chaperone cofactor E-like protein	12	0	1	1	1	0	0	0	0.203326	0.145814	0.13166	2	1	2	0	0	0	0.166667	0.0833333	0.166667
AGAP011177	3L	18245541	18273336	+	AGAP011177	-	E3 ubiquitin-protein ligase MYCBP2	6	0	0	0	0	0	0	0	0	0	0	1	0	1	0	0	0	0.166667	0	0.166667
AGAP012118	3L	37831155	37833724	+	AGAP012118	-	FGFR1 oncogene partner 2-like protein	6	0	0	0	0	0	0	0	0	0	0	1	0	1	0	0	0	0.166667	0	0.166667
AGAP012142	3L	38042815	38044929	-	AGAP012142	-	U4/U6 small nuclear ribonucleoprotein Prp31	6	0	0	0	2	0	0	0	0	0	0.489368	1	0	0	0	0	0	0.166667	0	0
AGAP000625	X	11263541	11267788	+	Vps4	-	vacuolar protein sorting 4	12	0	3	3	3	0	0	0	0.537762	0.510344	0.385382	2	0	2	0	0	0	0.166667	0	0.166667
AGAP006101	2L	26651541	26682287	+	AGAP006101	-	NA	43	0	3	2	3	0	0	0	0.109908	0.0819054	0.146112	7	3	6	0	0	0	0.162791	0.0697674	0.139535
AGAP029574	3R	11894229	11902943	+	AGAP029574	-	NA	56	0	0	0	0	0	0	0	0.0163663	0.0240999	0.00847157	9	4	9	0	0	0	0.160714	0.0714286	0.160714
AGAP001819	2R	10869932	10870919	+	AGAP001819	-	NA	19	2	0	0	0	0	0	0	0	0	0	3	0	1	0	0	0	0.157895	0	0.0526316
AGAP005498	2L	16235991	16255422	-	AGAP005498	-	phospholipid scramblase 2	32	0	0	0	0	0	0	0	0	0	0	5	4	4	0	0	0	0.15625	0.125	0.125
AGAP001392	2R	4149517	4151582	-	AGAP001392	-	NA	26	3	5	3	6	2	2	2	0.22921	0.151998	0.424945	4	0	9	0	0	2	0.153846	0	0.346154
AGAP001606	2R	6682561	6689161	+	AGAP001606	-	5-oxoprolinase (ATP-hydrolysing)	13	0	0	0	0	0	0	0	0	0	0	2	2	2	0	0	0	0.153846	0.153846	0.153846
AGAP004052	2R	48854615	48947869	-	AGAP004052	-	NA	13	0	0	0	0	0	0	0	0	0	0	2	1	2	0	0	0	0.153846	0.0769231	0.153846
AGAP004197	2R	51676369	51680752	-	AGAP004197	-	6-phosphogluconate dehydrogenase, decarboxylating	13	0	0	0	0	0	0	0	0.0868229	0.0687508	0.051993	2	2	2	0	0	0	0.153846	0.153846	0.153846
AGAP005712	2L	19277265	19282704	-	AGAP005712	-	phenylalanine-4-hydroxylase	13	0	0	0	0	0	0	0	0	0.11974	0	2	1	1	0	0	0	0.153846	0.0769231	0.0769231
AGAP008538	3R	12149395	12218633	-	AGAP008538	-	NA	13	0	0	0	0	0	0	0	0	0	0	2	1	3	0	0	0	0.153846	0.0769231	0.230769
AGAP029634	2L	23691101	23741695	-	AGAP029634	-	NA	72	0	0	0	0	0	0	0	0	0	0	11	8	12	0	0	0	0.152778	0.111111	0.166667
AGAP007038	2L	41287202	41308450	-	AGAP007038	-	krueppel-like factor 6/7	33	0	0	1	1	0	0	0	0	0.0328721	0.03107	5	5	4	0	0	0	0.151515	0.151515	0.121212
AGAP001633	2R	7152514	7189168	-	AGAP001633	-	NA	20	0	0	0	0	0	0	0	0.0624222	0	0	3	3	3	0	0	0	0.15	0.15	0.15
AGAP005350	2L	14436207	14440952	+	AGAP005350	-	NA	20	0	0	0	0	0	0	0	0	0	0	3	1	2	0	0	0	0.15	0.05	0.1
AGAP012140	3L	38007368	38011706	+	eIF3b	-	Eukaryotic translation initiation factor 3 subunit B	20	0	4	4	6	0	0	0	0.340513	0.340252	0.520376	3	2	0	0	0	0	0.15	0.1	0
AGAP001928	2R	12378986	12382914	-	AGAP001928	-	nucleosome assembly protein 1-like 1	68	0	1	1	0	0	0	0	0.0188307	0.0341048	0.02326	10	4	4	0	0	0	0.147059	0.0588235	0.0588235
AGAP006070	2L	26053755	26055333	+	AGAP006070	-	prefoldin 2	41	0	6	11	3	0	0	0	0.245576	0.329177	0.25605	6	5	7	0	0	0	0.146341	0.121951	0.170732
AGAP001548	2R	6095854	6097314	-	AGAP001548	-	Stress-associated endoplasmic reticulum protein 2	21	0	2	4	4	0	0	0	0.202562	0.239504	0.375082	3	2	3	0	0	0	0.142857	0.0952381	0.142857
AGAP001639	2R	7248223	7251832	+	AGAP001639	-	polyA-binding protein interacting protein	7	0	0	2	0	0	0	0	0.0777031	0.296869	0	1	1	1	0	0	0	0.142857	0.142857	0.142857
AGAP001969	2R	12990729	12991837	-	AGAP001969	-	polyubiquitin	7	0	0	0	0	0	0	0	0	0	0.106394	1	2	1	0	0	0	0.142857	0.285714	0.142857
AGAP002010	2R	13889942	13891213	+	AGAP002010	-	NA	7	0	0	0	0	0	0	0	0	0.110187	0	1	0	1	0	0	0	0.142857	0	0.142857
AGAP029387	2R	44692991	44693513	+	AGAP029387	-	NA	7	1	0	0	0	0	0	0	0	0	0	1	0	0	0	0	0	0.142857	0	0
AGAP029082	2R	45773939	45774483	-	AGAP029082	-	NA	7	0	0	4	0	0	0	0	0.203776	0.657524	0	1	0	0	0	0	0	0.142857	0	0
AGAP004110	2R	50063461	50064404	+	AGAP004110	-	NA	7	2	0	1	0	0	1	0	0	0.164542	0	1	0	1	0	0	0	0.142857	0	0.142857
AGAP004192	2R	51641145	51645315	+	AGAP004192	-	heat shock 70kDa protein 5	21	0	0	2	0	0	0	0	0.107932	0.229703	0.0450065	3	1	3	0	0	0	0.142857	0.047619	0.142857
AGAP004238	2R	52965982	52968625	-	CCT1	-	Chaperonin containing TCP1 subunit 1	14	0	0	0	0	0	0	0	0	0.199226	0.0617529	2	0	3	0	0	0	0.142857	0	0.214286
AGAP029369	2L	5639620	5640502	+	AGAP029369	-	NA	7	1	0	0	0	0	0	0	0	0	0	1	0	1	0	0	1	0.142857	0	0.142857
AGAP005042	2L	8750113	8760559	+	AGAP005042	-	NA	7	0	0	0	0	0	0	0	0	0	0	1	0	1	0	0	0	0.142857	0	0.142857
AGAP005121	2L	10251723	10252977	+	AGAP005121	-	PRA1 family protein	14	1	0	0	0	0	0	0	0	0	0	2	2	2	0	0	0	0.142857	0.142857	0.142857
AGAP005405	2L	15159566	15177852	-	AGAP005405	-	solute carrier family 39 (zinc transporter), member 10	7	0	0	0	0	0	0	0	0	0	0	1	0	0	0	0	0	0.142857	0	0
AGAP006037	2L	25521114	25523716	+	RpL24	-	60S ribosomal protein L24	21	1	1	11	0	1	1	0	0.48314	0.700807	0	3	2	3	0	0	0	0.142857	0.0952381	0.142857
AGAP029130	2L	25568393	25570480	-	AGAP029130	-	NA	14	0	1	2	0	0	0	0	0.191572	0.216976	0.0510807	2	2	2	0	0	0	0.142857	0.142857	0.142857
AGAP006244	2L	28597433	28601266	+	AGAP006244	-	CTL-like protein 1	14	0	2	1	1	0	0	0	0.155143	0.0955708	0.0818399	2	1	2	0	0	0	0.142857	0.0714286	0.142857
AGAP006282	2L	29455306	29525127	+	AGAP006282	-	NA	7	0	0	0	0	0	0	0	0	0	0	1	1	1	0	0	0	0.142857	0.142857	0.142857
AGAP006399	2L	31086199	31089848	-	Gr14	-	gustatory receptor 14	7	1	1	0	0	0	0	0	0.155527	0	0	1	1	1	0	0	0	0.142857	0.142857	0.142857
AGAP006625	2L	34771313	34772647	-	AGAP006625	-	Coatomer subunit epsilon	14	1	0	0	0	0	0	0	0	0	0	2	1	1	0	0	0	0.142857	0.0714286	0.0714286
AGAP006948	2L	40201873	40207556	-	AGAP006948	-	tubulin polymerization-promoting protein	7	0	0	0	0	0	0	0	0.211416	0.225159	0.0616423	1	0	0	0	0	0	0.142857	0	0
AGAP006964	2L	40279524	40280644	-	AGAP006964	-	pyroglutamyl-peptidase	7	3	0	0	0	0	0	0	0	0	0	1	1	0	0	0	0	0.142857	0.142857	0
AGAP007556	2L	47548854	47555651	-	AGAP007556	-	NA	7	0	0	0	0	0	0	0	0	0	0	1	1	1	0	0	0	0.142857	0.142857	0.142857
AGAP029466	3R	10483241	10494123	+	AGAP029466	-	Repressor of RNA polymerase III transcription MAF1	28	0	2	3	4	0	0	0	0.0874735	0.129037	0.176034	4	0	3	0	0	0	0.142857	0	0.107143
AGAP008602	3R	13506963	13508616	+	AGAP008602	-	butyryl-CoA dehydrogenase	7	0	2	2	2	0	0	0	0.450933	0.455086	0.410247	1	0	0	0	0	0	0.142857	0	0
AGAP028511	3L	17004373	17009255	+	AGAP028511	-	NA	7	0	1	2	1	0	0	0	0.272096	0.464806	0.237159	1	1	0	0	0	0	0.142857	0.142857	0
AGAP029568	2R	8058415	8166994	-	AGAP029568	-	NA	50	0	1	0	0	0	0	0	0.0249457	0.0154145	0.0115177	7	6	6	0	0	0	0.14	0.12	0.12
AGAP006795	2L	38567686	38568743	-	Aper1	-	peritrophin 1	50	3	4	6	5	1	1	0	0.232808	0.278853	0.190383	7	4	5	0	0	0	0.14	0.08	0.1
AGAP029446	2L	26694459	26765814	+	AGAP029446	-	NA	80	0	2	2	0	0	0	0	0.0896322	0.038307	0.0528509	11	10	11	0	0	0	0.1375	0.125	0.1375
AGAP001174	2R	695497	696755	-	AGAP001174	-	14.5 kDa salivary peptide	22	1	2	3	3	0	0	0	0.193854	0.34947	0.200782	3	2	2	0	0	0	0.136364	0.0909091	0.0909091
AGAP001608	2R	6690022	6775824	-	AGAP001608	-	NA	44	0	0	2	0	0	0	0	0	0.0709562	0	6	2	5	0	0	0	0.136364	0.0454545	0.113636
AGAP006179	2L	27798852	27808355	-	AGAP006179	-	troponin C	22	0	0	2	2	0	0	0	0	0.112053	0.110347	3	3	3	0	0	0	0.136364	0.136364	0.136364
AGAP011098	3L	16824799	16825968	+	AGAP011098	-	NA	22	5	3	3	2	0	0	0	0.264803	0.267267	0.156578	3	3	0	0	0	0	0.136364	0.136364	0
AGAP012148	3L	38069834	38083361	-	AGAP012148	-	mitogen-activated protein kinase	22	0	2	2	2	0	0	0	0.154661	0.154362	0.154223	3	1	2	0	0	0	0.136364	0.0454545	0.0909091
AGAP001380	2R	4050177	4051830	-	AGAP001380	-	translation initiation factor 6	15	0	2	3	4	0	0	0	0.174151	0.278346	0.450701	2	1	6	0	0	0	0.133333	0.0666667	0.4
AGAP002643	2R	24908246	24909052	-	AGAP002643	-	NA	15	4	1	1	3	0	0	1	0.0939201	0.0889248	0.275272	2	4	3	0	1	0	0.133333	0.266667	0.2
AGAP029121	2L	26821769	26842572	+	AGAP029121	-	NA	60	0	5	11	5	0	0	0	0.165628	0.236899	0.176901	8	6	6	0	0	0	0.133333	0.1	0.1
AGAP008163	3R	6279502	6280318	+	AGAP008163	-	U4/U6 small nuclear ribonucleoprotein SNU13	15	0	6	10	9	0	0	0	0.541106	1.16428	0.987071	2	6	3	0	0	0	0.133333	0.4	0.2
AGAP006063	2L	25950088	25975600	+	AGAP006063	-	NA	46	3	3	7	2	0	0	0	0.157963	0.188089	0.140884	6	6	6	0	0	0	0.130435	0.130435	0.130435
AGAP006410	2L	31571581	31577322	+	AGAP006410	-	NA	23	1	1	2	0	0	0	0	0.0862092	0.110301	0.0397043	3	2	4	0	0	0	0.130435	0.0869565	0.173913
AGAP004251	2R	53271838	53316442	-	AGAP004251	-	solute carrier family 20 (sodium-dependent phosphate transporter)	39	0	0	0	0	0	0	0	0	0.0938709	0.0343946	5	1	3	0	0	0	0.128205	0.025641	0.0769231
AGAP001677	2R	8052274	8057670	+	AGAP001677	-	NA	8	0	0	0	0	0	0	0	0	0.123407	0	1	0	0	0	0	0	0.125	0	0
AGAP001706	2R	8826882	8831817	+	AGAP001706	-	NA	8	0	0	0	0	0	0	0	0	0	0	1	1	2	0	0	0	0.125	0.125	0.25
AGAP001802	2R	10609793	10615620	+	AGAP001802	-	mitofusin	24	0	0	0	0	0	0	0	0	0	0	3	0	0	0	0	0	0.125	0	0
AGAP001889	2R	11911870	11912392	-	AGAP001889	-	NA	8	0	0	0	0	0	0	0	0	0	0	1	0	0	0	0	0	0.125	0	0
AGAP002016	2R	13956326	13958362	+	AGAP002016	-	iron/zinc purple acid phosphatase-like protein precursor	8	1	0	0	0	0	0	0	0	0	0	1	0	0	0	0	0	0.125	0	0
AGAP002659	2R	25205417	25208321	-	AGAP002659	-	solute carrier family 10 (sodium/bile acid cotransporter)	8	0	0	0	0	0	0	0	0	0	0	1	1	0	0	0	0	0.125	0.125	0
AGAP004407	2R	55811304	55813585	+	AGAP004407	-	lectin, mannose-binding 2	8	0	0	0	0	0	0	0	0	0	0	1	0	0	0	0	0	0.125	0	0
AGAP004518	2R	57296818	57309862	+	AGAP004518	-	NA	8	0	0	0	0	0	0	0	0	0.224025	0.201157	1	0	0	0	0	0	0.125	0	0
AGAP004519	2R	57327167	57329910	+	AGAP004519	-	sideroflexin 1,2,3	8	0	0	1	0	0	0	0	0	0.131512	0	1	1	1	0	0	0	0.125	0.125	0.125
AGAP005063	2L	9166657	9183508	-	AGAP005063	-	RAN binding protein 9	8	0	0	0	0	0	0	0	0	0	0	1	0	0	0	0	0	0.125	0	0
AGAP005160	2L	10785074	10811531	-	AGAP005160	-	Ras homolog gene family, member A	8	0	0	0	0	0	0	0	0	0	0	1	1	1	0	0	0	0.125	0.125	0.125
AGAP005421	2L	15373100	15374728	+	AGAP005421	-	mitochondrial inner membrane protein OXA1L	8	0	0	0	0	0	0	0	0	0	0	1	0	0	0	0	0	0.125	0	0
AGAP006229	2L	28550814	28552032	+	Vps20	-	vacuolar protein sorting 20	8	1	1	0	0	0	0	0	0.140109	0	0	1	1	1	0	0	0	0.125	0.125	0.125
AGAP006479	2L	32819615	32840557	+	AGAP006479	-	myosin V	8	0	2	1	1	0	0	0	0.302402	0.168864	0.240338	1	1	1	0	0	0	0.125	0.125	0.125
AGAP006546	2L	34100051	34106245	+	AGAP006546	-	NA	16	0	0	0	0	0	0	0	0.0502449	0	0	2	0	0	0	0	0	0.125	0	0
AGAP029523	2L	49151035	49177470	-	AGAP029523	-	NA	8	0	0	1	0	0	0	0	0.106957	0.267302	0.107708	1	0	0	0	0	0	0.125	0	0
AGAP008502	3R	11346304	11347597	+	AGAP008502	-	L-xylulose reductase	16	3	0	1	3	0	1	0	0	0.0728161	0.248141	2	1	2	0	0	0	0.125	0.0625	0.125
AGAP012177	3L	38343334	38344111	+	AGAP012177	-	Aveugle	8	0	0	1	0	0	0	0	0	0.207446	0	1	1	2	0	0	0	0.125	0.125	0.25
AGAP006460	2L	32386580	32430880	+	AGAP006460	-	NA	122	0	7	13	5	0	0	0	0.103551	0.174736	0.078615	15	11	14	0	0	0	0.122951	0.0901639	0.114754
AGAP003493	2R	38649238	38656290	+	AGAP003493	-	sugar transporter ERD6-like 6	25	0	0	0	0	0	0	0	0	0	0	3	1	1	0	0	0	0.12	0.04	0.04
AGAP006186	2L	27894349	27928675	+	Ca-P60A	-	Calcium-transporting ATPase sarcoplasmic/endoplasmic reticulum type	225	1	6	15	5	0	0	0	0.0929754	0.128938	0.0841057	27	24	27	0	0	0	0.12	0.106667	0.12
AGAP005364	2L	14654367	14658275	+	AGAP005364	-	protein BAT5	17	0	0	0	0	0	0	0	0	0	0	2	0	1	0	0	0	0.117647	0	0.0588235
AGAP006045	2L	25583503	25623663	-	AGAP006045	-	protein yorkie	17	0	0	2	0	0	0	0	0	0.13793	0	2	2	2	0	0	0	0.117647	0.117647	0.117647
AGAP006647	2L	35660795	35663682	+	AGAP006647	-	NA	17	0	0	0	0	0	0	0	0	0	0	2	0	1	0	0	0	0.117647	0	0.0588235
AGAP029621	3R	11773166	11873173	+	AGAP029621	-	Tetraspanin	51	0	1	3	4	0	0	0	0.0537277	0.136191	0.147619	6	3	8	0	0	0	0.117647	0.0588235	0.156863
AGAP011119	3L	17321524	17326732	+	AGAP011119	-	NA	17	0	2	2	2	0	0	0	0.165946	0.182111	0.178092	2	0	0	0	0	0	0.117647	0	0
AGAP006017	2L	24682561	24703431	-	AGAP006017	-	serine/threonine-protein phosphatase 6 regulatory subunit 3	43	0	4	4	2	0	0	0	0.124614	0.14026	0.0602511	5	4	5	0	0	0	0.116279	0.0930233	0.116279
AGAP001594	2R	6556959	6559112	-	AGAP001594	-	NA	26	4	2	2	1	0	0	0	0.0954726	0.0988168	0.051338	3	3	3	0	0	0	0.115385	0.115385	0.115385
AGAP004194	2R	51646718	51692172	-	AGAP004194	-	dynactin 1	35	0	0	0	0	0	0	0	0.0561741	0.0494616	0.0432373	4	2	3	0	0	0	0.114286	0.0571429	0.0857143
AGAP006021	2L	24918708	24928065	+	AGAP006021	-	JNK-interacting protein 1	44	0	3	2	2	0	0	0	0.0904142	0.0674358	0.0644028	5	5	5	0	0	0	0.113636	0.113636	0.113636
AGAP001724	2R	8933814	8936243	-	Sply	-	sphingosine-1-phosphate lyase	9	0	0	0	1	0	0	0	0	0	0.211029	1	1	1	0	0	0	0.111111	0.111111	0.111111
AGAP001976	2R	13018942	13020014	+	AGAP001976	-	Archease	9	1	0	0	0	0	0	0	0	0.106654	0	1	0	0	0	0	0	0.111111	0	0
AGAP001998	2R	13322900	13323616	-	mRpS10	-	28S ribosomal protein S10, mitochondrial	9	1	0	0	0	0	0	0	0	0	0	1	0	1	0	0	0	0.111111	0	0.111111
AGAP003860	2R	44654795	44675047	+	AGAP003860	-	proline dehydrogenase	9	0	1	2	1	0	0	0	0.184599	0.298166	0.274328	1	1	1	0	0	0	0.111111	0.111111	0.111111
AGAP004991	2L	7587832	7588801	-	AGAP004991	-	20S proteasome subunit beta 6	9	0	0	0	0	0	0	0	0	0	0.189772	1	0	1	0	0	0	0.111111	0	0.111111
AGAP029530	2L	13257525	13338702	+	AGAP029530	-	NA	9	0	0	0	0	0	0	0	0	0	0	1	0	0	0	0	0	0.111111	0	0
AGAP005391	2L	14897553	14902668	+	AGAP005391	-	ATP-dependent RNA helicase DDX20	9	0	0	0	0	0	0	0	0	0	0	1	1	1	0	0	0	0.111111	0.111111	0.111111
AGAP005418	2L	15361091	15362969	-	AIMP2	-	aminoacyl tRNA synthase complex-interacting multifunctional protein 2	9	0	0	0	0	0	0	0	0	0	0	1	1	1	0	0	0	0.111111	0.111111	0.111111
AGAP005549	2L	16957543	16966306	+	AGAP005549	-	Pre-mRNA-splicing factor rse1	18	0	0	0	0	0	0	0	0	0	0	2	0	1	0	0	0	0.111111	0	0.0555556
AGAP005927	2L	23805264	23805999	+	mRpL36	-	39S ribosomal protein L36, mitochondrial	18	5	0	0	0	0	0	0	0	0	0	2	2	2	0	0	0	0.111111	0.111111	0.111111
AGAP006031	2L	25462491	25466768	+	AGAP006031	-	nuclear pore complex protein Nup54	9	0	3	3	3	0	0	0	0.463163	0.495093	0.446166	1	1	1	0	0	0	0.111111	0.111111	0.111111
AGAP006059	2L	25797900	25856226	-	AGAP006059	-	NA	9	0	0	1	1	0	0	0	0	0.163331	0.123777	1	1	1	0	0	0	0.111111	0.111111	0.111111
AGAP006209	2L	28258831	28260544	+	AGAP006209	-	carboxypeptidase B	9	0	3	2	2	0	0	0	0.418311	0.294528	0.387614	1	1	1	0	0	0	0.111111	0.111111	0.111111
AGAP006386	2L	31036234	31040554	+	AGAP006386	-	transcription factor AP-1	9	0	1	1	1	0	0	0	0.117521	0.125196	0.116616	1	1	1	0	0	0	0.111111	0.111111	0.111111
AGAP006453	2L	32301690	32303718	-	AGAP006453	-	NA	9	0	1	0	0	0	0	0	0.238541	0.164124	0.16092	1	0	0	0	0	0	0.111111	0	0
AGAP008329	3R	9178834	9181317	-	RpS5	-	40S ribosomal protein S5	9	1	1	5	1	0	1	0	0.163059	0.80581	0.169707	1	1	1	0	0	0	0.111111	0.111111	0.111111
AGAP011158	3L	18109117	18110932	+	AGAP011158	-	Kynurenine--oxoglutarate transaminase 3 isoform 1	9	0	0	1	0	0	0	0	0.264568	0.130962	0	1	1	2	0	0	0	0.111111	0.111111	0.222222
AGAP011162	3L	18120715	18132826	+	AGAP011162	-	cytoskeleton-associated protein 5	9	0	1	1	0	0	0	0	0.156579	0.153625	0	1	1	0	0	0	0	0.111111	0.111111	0
AGAP012107	3L	37745207	37746664	-	AGAP012107	-	SUMO-conjugating enzyme UBC9	9	0	1	1	1	0	0	0	0.114321	0.114321	0.114321	1	2	0	0	0	0	0.111111	0.222222	0
AGAP012145	3L	38047035	38047629	+	AGAP012145	-	Reactive oxygen species modulator 1	9	0	0	0	1	0	0	0	0	0	0.171103	1	0	0	0	0	0	0.111111	0	0
AGAP006360	2L	30462008	30493463	+	AGAP006360	-	glutamate synthase (NADPH/NADH)	120	0	6	7	6	0	0	0	0.0972195	0.124275	0.099172	13	11	12	0	0	0	0.108333	0.0916667	0.1
AGAP029191	2L	29075574	29215960	-	dpr12	-	defective proboscis extension response 12	28	0	0	0	0	0	0	0	0	0.0300962	0	3	3	3	0	0	0	0.107143	0.107143	0.107143
AGAP028463	2L	41102076	41105675	-	AGAP028463	-	NA	28	1	0	0	0	0	0	0	0.035306	0.0584202	0.035306	3	0	1	0	0	0	0.107143	0	0.0357143
AGAP001886	2R	11887195	11905445	-	AGAP001886	-	NA	19	0	0	0	0	0	0	0	0	0	0	2	0	0	0	0	0	0.105263	0	0
AGAP004817	2L	3842964	3856049	-	lig	-	protein lingerer	19	0	0	0	0	0	0	0	0	0	0	2	0	0	0	0	0	0.105263	0	0
AGAP005860	2L	22638513	22640734	-	AGAP005860	-	phosphoglucomutase	19	2	0	0	0	0	0	0	0.0438649	0.0962945	0	2	2	2	0	0	0	0.105263	0.105263	0.105263
AGAP006041	2L	25549119	25555996	+	AGAP006041	-	E3 ubiquitin-protein ligase RNF5	19	0	3	7	3	0	0	0	0.281502	0.503013	0.237264	2	2	2	0	0	0	0.105263	0.105263	0.105263
AGAP006592	2L	34425828	34462138	-	AGAP006592	-	NA	19	0	0	0	0	0	0	0	0	0	0	2	1	1	0	0	0	0.105263	0.0526316	0.0526316
AGAP007365	2L	46084249	46087214	+	AGAP007365	-	NA	19	2	0	0	0	0	0	0	0	0	0	2	2	0	0	0	0	0.105263	0.105263	0
AGAP004212	2R	51937245	51941209	-	Crc	-	calreticulin	29	0	0	0	0	0	0	0	0.043753	0.050302	0.0129794	3	1	1	0	0	0	0.103448	0.0344828	0.0344828
AGAP004310	2R	54329120	54369878	+	AGAP004310	-	NA	29	0	0	2	1	0	0	0	0	0.104982	0.0352224	3	1	1	0	0	0	0.103448	0.0344828	0.0344828
AGAP004050	2R	48703664	48788460	-	AGAP004050	-	Doublesex female isoform	39	0	0	0	0	0	0	0	0	0.0240312	0	4	3	5	0	0	0	0.102564	0.0769231	0.128205
AGAP001139	2R	570584	572350	+	mRpL19	-	39S ribosomal protein L19, mitochondrial	10	0	0	0	0	0	0	0	0.0900376	0.0900376	0.0900376	1	0	0	0	0	0	0.1	0	0
AGAP001189	2R	1168746	1169452	-	Obp10	-	odorant-binding protein 10	10	3	1	0	0	1	0	0	0.196583	0.283123	0.0966111	1	0	0	0	0	0	0.1	0	0
AGAP001622	2R	6972959	6975072	+	AGAP001622	-	myosin light chain 5	10	0	0	0	0	0	0	0	0	0	0	1	1	1	0	0	0	0.1	0.1	0.1
AGAP001826	2R	11116762	11129381	-	Lp	-	lipophorin	20	0	0	1	0	0	0	0	0	0.106982	0	2	1	1	0	0	0	0.1	0.05	0.05
AGAP004366	2R	55075445	55082461	-	AGAP004366	-	1-pyrroline-5-carboxylate dehydrogenase	50	0	2	2	2	0	0	0	0.122834	0.202271	0.127324	5	3	5	0	0	0	0.1	0.06	0.1
AGAP004458	2R	56695814	56702772	-	AGAP004458	-	Leucine-rich repeat-containing protein 58	10	1	0	0	0	0	0	0	0.0922607	0	0.0962264	1	2	2	0	0	0	0.1	0.2	0.2
AGAP029113	2L	2895973	2931030	-	AGAP029113	-	NA	10	0	0	0	0	0	0	0	0	0	0	1	0	1	0	0	0	0.1	0	0.1
AGAP005652	2L	18293874	18301098	+	AGAP005652	-	ATP-dependent RNA helicase DDX5/DBP2	10	0	0	0	0	0	0	0	0	0	0	1	0	0	0	0	0	0.1	0	0
AGAP005971	2L	24320898	24331687	-	AGAP005971	-	Phospholipase B-like	20	2	0	0	0	0	0	0	0	0	0	2	0	1	0	0	0	0.1	0	0.05
AGAP006248	2L	28609342	28610052	+	Med10	-	Mediator of RNA polymerase II transcription subunit 10	10	0	1	0	0	0	0	0	0.166105	0.0608586	0.0619653	1	1	1	0	0	0	0.1	0.1	0.1
AGAP006510	2L	33210938	33217226	-	AGAP006510	-	tyrosine-protein kinase Src	10	0	0	0	0	0	0	0	0	0	0	1	0	0	0	0	0	0.1	0	0
AGAP006690	2L	36715779	36717442	+	AGAP006690	-	BTB (POZ) domain containing 9	10	4	0	0	0	0	0	0	0	0	0	1	0	0	0	0	0	0.1	0	0
AGAP007119	2L	43040522	43043135	-	AGAP007119	-	Sideroflexin 1,2,3	10	1	0	1	0	0	0	0	0	0.160981	0	1	0	1	0	0	0	0.1	0	0.1
AGAP028142	3R	31923492	31928332	-	AGAP028142	-	NA	10	0	1	4	5	0	0	0	0.17546	0.581267	0.89393	1	0	1	0	0	0	0.1	0	0.1
AGAP012144	3L	38046288	38048934	-	AGAP012144	-	endoplasmic reticulum-Golgi intermediate compartment protein 3	10	0	0	0	1	0	0	0	0	0	0.153993	1	0	0	0	0	0	0.1	0	0
AGAP012146	3L	38050671	38059300	+	AGAP012146	-	phosphatidylserine synthase 1	10	0	0	0	0	0	0	0	0	0	0	1	1	1	0	0	0	0.1	0.1	0.1
AGAP001902	2R	11971531	11975163	-	Rheb	-	GTP-binding protein Rheb	31	0	0	0	0	0	0	0	0	0	0	3	0	0	0	0	0	0.0967742	0	0
AGAP008551	3R	12538538	12552193	+	AGAP008551	-	mothers against decapentaplegic homolog 1	83	0	5	1	8	0	0	0	0.0844806	0.0331369	0.134036	8	3	7	0	0	0	0.0963855	0.0361446	0.0843373
AGAP007104	2L	42783386	42793536	-	AGAP007104	-	farnesyl diphosphate synthase	52	0	1	3	1	0	0	0	0.040644	0.192453	0.040874	5	2	4	0	0	0	0.0961538	0.0384615	0.0769231
AGAP004391	2R	55560828	55570145	+	AGAP004391	-	N-acylneuraminate-9-phosphatase	21	0	0	0	0	0	0	0	0	0.0416344	0	2	0	0	0	0	0	0.0952381	0	0
AGAP005869	2L	22677296	22684106	+	AGAP005869	-	NA	53	1	0	0	0	0	0	0	0.0135959	0.0328801	0.012674	5	3	4	0	0	0	0.0943396	0.0566038	0.0754717
AGAP029542	3R	6308534	6390808	+	AGAP029542	-	NA	32	0	8	16	15	0	0	0	0.359024	0.894433	0.791944	3	14	3	0	0	0	0.09375	0.4375	0.09375
AGAP029806	2R	2200262	2269202	+	AGAP029806	-	NA	88	0	10	11	4	0	0	0	0.186004	0.202034	0.0742047	8	1	4	0	0	0	0.0909091	0.0113636	0.0454545
AGAP001805	2R	10621228	10623450	-	RpL13	-	60S ribosomal protein L13	11	0	0	1	1	0	0	0	0	0.125242	0.166467	1	0	1	0	0	0	0.0909091	0	0.0909091
AGAP012958	2R	24176182	24201062	-	AGAP012958	-	NA	11	0	0	0	0	0	0	0	0	0	0	1	0	1	0	0	0	0.0909091	0	0.0909091
AGAP004280	2R	53719122	53799244	+	AGAP004280	-	Groucho protein	11	0	0	0	0	0	0	0	0	0	0.0547127	1	1	1	0	0	0	0.0909091	0.0909091	0.0909091
AGAP004294	2R	54154050	54157694	+	Ubqn	-	ubiquilin	11	0	0	0	0	0	0	0	0	0.127089	0	1	1	1	0	0	0	0.0909091	0.0909091	0.0909091
AGAP004300	2R	54202388	54204464	+	AGAP004300	-	NA	11	1	0	0	0	0	1	1	0	0.168673	0.0808631	1	1	1	0	0	0	0.0909091	0.0909091	0.0909091
AGAP004446	2R	56182511	56191679	-	AGAP004446	-	NA	11	0	0	0	0	0	0	0	0	0	0	1	0	0	0	0	0	0.0909091	0	0
AGAP004533	2R	57453814	57455736	+	AGAP004533	-	cathepsin B	11	1	0	0	0	0	0	0	0	0	0	1	0	0	0	0	0	0.0909091	0	0
AGAP005305	2L	13900469	13910563	+	AGAP005305	-	NA	11	0	0	0	0	0	0	0	0	0	0	1	1	1	0	0	0	0.0909091	0.0909091	0.0909091
AGAP029820	2L	17980883	18000152	+	AGAP029820	-	NA	11	0	0	0	0	0	0	0	0	0	0	1	1	2	0	0	0	0.0909091	0.0909091	0.181818
AGAP005878	2L	23054726	23062874	-	AGAP005878	-	POU domain transcription factor, class 3	33	0	0	0	0	0	0	0	0.0363662	0.036253	0.0357886	3	1	1	0	0	0	0.0909091	0.030303	0.030303
AGAP005910	2L	23607390	23611197	+	APG18B	-	autophagy related gene	22	0	0	0	0	0	0	0	0	0.0427636	0	2	0	0	0	0	0	0.0909091	0	0
AGAP006080	2L	26133006	26133968	+	OBP54	-	odorant-binding protein 54	11	2	0	0	0	0	0	0	0.0770624	0	0	1	0	0	0	0	0	0.0909091	0	0
AGAP006220	2L	28512602	28517680	+	AGAP006220	-	aldehyde oxidase	11	0	0	1	0	0	0	0	0.0863319	0.124988	0.166863	1	1	1	0	0	0	0.0909091	0.0909091	0.0909091
AGAP009057	3R	24938241	24951931	-	AGAP009057	-	CCR4-NOT transcription complex, subunit 1	11	0	1	1	1	0	0	0	0.151902	0.151902	0.151902	1	1	1	0	0	0	0.0909091	0.0909091	0.0909091
AGAP011138	3L	17794217	17821868	-	AGAP011138	-	myosin XVIII	11	0	2	0	3	0	0	0	0.213213	0.084057	0.434493	1	0	0	0	0	0	0.0909091	0	0
AGAP001194	2R	1192032	1237756	+	AGAP001194	-	NA	45	0	2	1	3	0	0	0	0.0675133	0.106463	0.113666	4	0	1	0	0	0	0.0888889	0	0.0222222
AGAP001312	2R	2843090	2845996	+	AGAP001312	-	succinyl-CoA synthetase alpha subunit	46	0	1	1	1	0	0	0	0.0293181	0.146916	0.102221	4	1	3	0	0	0	0.0869565	0.0217391	0.0652174
AGAP005911	2L	23612296	23621454	-	AGAP005911	-	guanine nucleotide-binding protein G(I)/G(S)/G(T) subunit beta-1	46	0	0	0	0	0	0	0	0	0	0	4	3	4	0	0	0	0.0869565	0.0652174	0.0869565
AGAP006366	2L	30515922	30536880	-	AGAP006366	-	2-oxoglutarate dehydrogenase E1 component	35	0	3	8	2	0	0	0	0.107931	0.294421	0.0757827	3	3	3	0	0	0	0.0857143	0.0857143	0.0857143
AGAP001211	2R	1585468	1589997	+	AGAP001211	-	Ras-related protein Rab-8A	12	0	0	0	0	0	0	0	0.0798131	0.0798131	0.0794086	1	0	0	0	0	0	0.0833333	0	0
AGAP001953	2R	12782818	12796604	+	AGAP001953	-	TBC1 domain family, member 10A	12	0	0	1	0	0	0	0	0	0.0986442	0	1	1	1	0	0	0	0.0833333	0.0833333	0.0833333
AGAP003938	2R	46554797	46556602	-	AGAP003938	-	NA	12	2	0	0	0	0	0	0	0	0	0	1	0	0	0	0	0	0.0833333	0	0
AGAP004395	2R	55593894	55596974	+	AGAP004395	-	nucleophosmin 3	36	0	0	0	0	0	0	0	0.00705817	0.135642	0.00669597	3	0	2	0	0	0	0.0833333	0	0.0555556
AGAP004483	2R	56803324	56817286	+	AGAP004483	-	Lethal giant larvae	12	0	0	0	0	0	0	0	0	0.137801	0	1	1	1	0	0	0	0.0833333	0.0833333	0.0833333
AGAP005826	2L	22055330	22067814	+	AGAP005826	-	NA	12	0	0	0	0	0	0	0	0	0	0	1	0	1	0	0	0	0.0833333	0	0.0833333
AGAP006462	2L	32470454	32473897	+	AGAP006462	-	ADP-ribosylation factor GTPase-activating protein 1	24	0	0	0	0	0	0	0	0.111397	0.10008	0.0677571	2	2	2	0	0	0	0.0833333	0.0833333	0.0833333
AGAP007492	2L	46903846	46904357	-	AGAP007492	-	signal recognition particle subunit SRP9	12	0	0	0	0	0	0	0	0.074647	0.0410472	0.0411642	1	0	0	0	0	0	0.0833333	0	0
AGAP000604	X	10721571	10722556	+	AGAP000604	-	NA	12	1	0	9	6	0	1	1	0	1.41511	0.903583	1	7	9	0	1	1	0.0833333	0.583333	0.75
AGAP006115	2L	26845330	26888152	+	AGAP006115	-	solute carrier family 4, anion exchanger	49	0	0	1	1	0	0	0	0.0158372	0.0250303	0.0305635	4	3	3	0	0	0	0.0816327	0.0612245	0.0612245
AGAP002655	2R	25188318	25195541	+	AGAP002655	-	NA	37	0	0	0	0	0	0	0	0	0.0585604	0	3	0	4	0	0	0	0.0810811	0	0.108108
AGAP004335	2R	54773020	54819966	+	AGAP004335	-	filamin	25	0	1	1	1	0	0	0	0.0741175	0.101654	0.121184	2	0	2	0	0	0	0.08	0	0.08
AGAP005913	2L	23636073	23641865	-	AGAP005913	-	guanine nucleotide-binding protein G(I)/G(S)/G(T) subunit beta-1	38	0	0	0	0	0	0	0	0	0	0	3	3	3	0	0	0	0.0789474	0.0789474	0.0789474
AGAP001870	2R	11701509	11717137	-	AGAP001870	-	solute carrier family 7 (L-type amino acid transporter), member 9	13	0	2	3	0	0	0	0	0.195161	0.295098	0.0714329	1	0	0	0	0	0	0.0769231	0	0
AGAP003545	2R	39361783	39364284	-	Osk	-	protein oskar	13	0	0	0	0	0	0	0	0	0	0	1	1	1	0	0	0	0.0769231	0.0769231	0.0769231
AGAP004273	2R	53538292	53566330	-	AGAP004273	-	Synapse-associated protein	39	0	0	0	0	0	0	0	0.0201197	0.0719274	0.0515102	3	0	1	0	0	0	0.0769231	0	0.025641
AGAP005246	2L	12996143	13001344	-	SRPN10	-	serine protease inhibitor (serpin) 10	13	0	0	0	0	0	0	0	0	0	0	1	0	0	0	0	0	0.0769231	0	0
AGAP005539	2L	16853514	16854540	-	AGAP005539	-	cappuccino	13	2	0	0	0	0	0	0	0	0	0	1	0	0	0	0	0	0.0769231	0	0
AGAP005843	2L	22422914	22423937	+	AGAP005843	-	NA	13	6	0	0	0	0	0	0	0	0	0.0578845	1	0	0	0	0	0	0.0769231	0	0
AGAP029465	2L	48951519	49004527	+	AGAP029465	-	NA	13	0	0	0	0	0	0	0	0.102971	0	0	1	0	0	0	0	0	0.0769231	0	0
AGAP008284	3R	8562770	8563560	-	D7r1	-	D7 short form salivary protein	13	4	0	0	0	0	0	0	0	0	0	1	1	2	0	0	0	0.0769231	0.0769231	0.153846
AGAP009438	3R	33488887	33491690	-	AGAP009438	-	pre-rRNA-processing protein TSR1	26	4	0	3	6	0	1	2	0	0.121917	0.330184	2	0	0	0	0	0	0.0769231	0	0
AGAP010188	3R	50353363	50355492	+	AGAP010188	-	stress-induced-phosphoprotein 1	13	0	0	0	0	0	0	0	0	0	0	1	0	1	0	0	0	0.0769231	0	0.0769231
AGAP005674	2L	18548574	18613450	-	AGAP005674	-	Miple	40	0	0	0	0	0	0	0	0	0.052746	0	3	0	4	0	0	0	0.075	0	0.1
AGAP006089	2L	26480786	26544714	+	AGAP006089	-	RNA binding protein fox-1	94	0	9	8	8	0	0	0	0.150103	0.130089	0.143066	7	7	7	0	0	0	0.0744681	0.0744681	0.0744681
AGAP006593	2L	34512007	34518346	-	AGAP006593	-	dual specificity phosphatase	27	1	1	1	1	0	0	0	0.0732232	0.103858	0.0732232	2	0	1	0	0	0	0.0740741	0	0.037037
AGAP001198	2R	1275455	1276464	+	AGAP001198	-	chymotrypsin	28	9	0	0	7	0	0	4	0	0	0.280993	2	0	2	0	0	1	0.0714286	0	0.0714286
AGAP013478	2R	5856707	5858751	+	AGAP013478	-	glyoxylate/hydroxypyruvate reductase	14	1	0	0	0	0	0	0	0	0	0.0389131	1	0	0	0	0	0	0.0714286	0	0
AGAP001901	2R	11967255	11971280	+	AGAP001901	-	DNA helicase MCM9	14	0	5	0	0	0	0	0	0.416948	0	0.113427	1	0	0	0	0	0	0.0714286	0	0
AGAP002651	2R	25140829	25163156	-	IAP6	-	inhibitor of apoptosis 6	14	0	0	0	0	0	0	0	0	0	0	1	2	1	0	0	0	0.0714286	0.142857	0.0714286
AGAP004031	2R	47973189	47975067	-	AGAP004031	-	mitochondrial electron transfer flavoprotein subunit alpha	14	0	0	0	0	0	0	0	0	0	0	1	0	1	0	0	0	0.0714286	0	0.0714286
AGAP004396	2R	55598215	55603069	-	AGAP004396	-	acetyl-CoA hydrolase/transferase (Precursor)	14	0	0	2	0	0	0	0	0	0.248158	0	1	0	1	0	0	0	0.0714286	0	0.0714286
AGAP005254	2L	13220532	13238044	-	Drep2	-	DNA fragmentation factor-related protein 2	14	0	0	0	0	0	0	0	0	0	0	1	1	1	0	0	0	0.0714286	0.0714286	0.0714286
AGAP005606	2L	17805981	17830356	+	AGAP005606	-	NA	14	0	0	0	0	0	0	0	0	0	0	1	0	0	0	0	0	0.0714286	0	0
AGAP027984	3R	10777982	10787031	+	AGAP027984	-	NA	14	0	3	2	2	0	0	0	0.350227	0.209474	0.208274	1	0	0	0	0	0	0.0714286	0	0
AGAP000096	X	1565449	1566851	+	AGAP000096	-	NA	14	0	0	0	0	0	0	0	0	0.0474377	0.129234	1	0	0	0	0	0	0.0714286	0	0
AGAP000651	X	11655373	11664337	-	Actin5C	-	Actin-5C	28	3	2	2	1	0	0	0	0.126592	0.152533	0.0618232	2	0	2	0	0	0	0.0714286	0	0.0714286
AGAP013386	2R	1274170	1284820	-	AGAP013386	-	DNA polymerase zeta	29	0	0	0	7	0	0	0	0	0.0188382	0.271304	2	0	2	0	0	0	0.0689655	0	0.0689655
AGAP005359	2L	14613204	14645171	+	AGAP005359	-	F-box and WD-40 domain protein 7	29	0	0	0	0	0	0	0	0	0	0	2	0	0	0	0	0	0.0689655	0	0
AGAP029473	2L	15536505	15546680	-	AGAP029473	-	NA	44	0	0	0	0	0	0	0	0.0100194	0.0100194	0.0166302	3	0	1	0	0	0	0.0681818	0	0.0227273
AGAP005617	2L	17878937	17918400	+	AGAP005617	-	NA	44	0	0	0	0	0	0	0	0	0.0197116	0	3	2	0	0	0	0	0.0681818	0.0454545	0
AGAP001182	2R	795141	796380	-	AGAP001182	-	NA	15	3	0	1	0	0	2	1	0.0469676	0.279264	0.118075	1	1	1	0	1	0	0.0666667	0.0666667	0.0666667
AGAP001613	2R	6816114	6818154	-	AGAP001613	-	NA	15	4	0	1	0	0	1	0	0	0.13151	0	1	0	0	0	0	0	0.0666667	0	0
AGAP029550	2R	25264664	25266144	+	AGAP029550	-	NA	15	1	0	0	0	0	0	0	0.0528353	0.0536249	0.0543713	1	0	0	0	0	0	0.0666667	0	0
AGAP002685	2R	25614644	25617611	-	APG8	-	autophagy related gene	15	0	0	3	6	0	0	0	0	0.246548	0.575518	1	0	2	0	0	0	0.0666667	0	0.133333
AGAP003901	2R	45718934	45753125	-	AGAP003901	-	NA	15	0	0	1	0	0	0	0	0.0570584	0.127482	0	1	0	2	0	0	0	0.0666667	0	0.133333
AGAP004882	2L	4934985	4944994	-	AGAP004882	-	transmembrane 9 superfamily member 3	15	0	0	0	0	0	0	0	0	0	0	1	0	1	0	0	0	0.0666667	0	0.0666667
AGAP005543	2L	16873936	16877327	-	Syx7	-	syntaxin 7	15	0	0	1	0	0	0	0	0	0.19087	0	1	1	0	0	0	0	0.0666667	0.0666667	0
AGAP005721	2L	19595969	19622077	-	AGAP005721	-	chondroitin 4-sulfotransferase	15	0	0	0	0	0	0	0	0	0	0	1	0	0	0	0	0	0.0666667	0	0
AGAP006409	2L	31568916	31569559	+	AGAP006409	-	NA	15	1	1	2	1	0	0	0	0.0825396	0.156396	0.0825396	1	1	1	0	0	0	0.0666667	0.0666667	0.0666667
AGAP011165	3L	18189106	18190136	-	AGAP011165	-	Prefoldin subunit 3	15	0	2	6	1	0	0	0	0.189277	0.515278	0.106289	1	0	0	0	0	0	0.0666667	0	0
AGAP029571	3L	36002294	36003835	+	AGAP029571	-	NA	15	0	0	0	1	0	0	0	0	0	0.0803945	1	0	0	0	0	0	0.0666667	0	0
AGAP029287	3L	38066559	38069290	+	AGAP029287	-	NA	15	0	1	2	1	0	0	0	0.075758	0.142232	0.141667	1	0	1	0	0	0	0.0666667	0	0.0666667
AGAP013226	2R	24308913	24326182	-	AGAP013226	-	NA	31	0	2	0	1	0	0	0	0.0739477	0.0299602	0.0369758	2	1	1	0	0	0	0.0645161	0.0322581	0.0322581
AGAP008225	3R	7163635	7165312	+	AGAP008225	-	trehalose 6-phosphate phosphatase	31	0	0	7	7	0	0	0	0.132641	0.300248	0.32784	2	2	2	0	0	0	0.0645161	0.0645161	0.0645161
AGAP001958	2R	12836580	12840281	-	CRY1	-	cryptochrome 1	16	0	0	1	0	0	0	0	0	0.0830388	0	1	1	1	0	0	0	0.0625	0.0625	0.0625
AGAP003477	2R	38186001	38188202	+	CCT6	-	Chaperonin containing TCP1 subunit 6	16	0	0	0	0	0	0	0	0	0	0	1	0	0	0	0	0	0.0625	0	0
AGAP005425	2L	15380545	15420233	-	AGAP005425	-	actin-binding LIM protein	32	0	0	0	0	0	0	0	0	0	0	2	0	0	0	0	0	0.0625	0	0
AGAP005433	2L	15429893	15458971	+	AGAP005433	-	NA	16	0	0	0	0	0	0	0	0	0	0	1	0	0	0	0	0	0.0625	0	0
AGAP005693	2L	18785249	18788122	+	LRIM17	-	leucine-rich immune protein (Coil-less)	48	2	0	0	0	0	0	0	0	0.0523045	0	3	1	1	0	0	0	0.0625	0.0208333	0.0208333
AGAP006398	2L	31084065	31086356	+	AGAP006398	-	NA	48	0	3	4	0	0	0	0	0.0739186	0.108557	0.00760278	3	3	3	0	0	0	0.0625	0.0625	0.0625
AGAP006569	2L	34158499	34168017	+	AGAP006569	-	acetyl-CoA synthetase	32	0	1	1	1	0	0	0	0.0650359	0.0651415	0.0651415	2	1	1	0	0	0	0.0625	0.03125	0.03125
AGAP010872	3L	12310640	12331083	+	AGAP010872	-	ATP-dependent RNA helicase DDX35	16	0	2	1	0	0	0	0	0.290643	0.0861587	0	1	0	0	0	0	0	0.0625	0	0
AGAP001192	2R	1213326	1213894	+	AGAP001192	-	NA	17	5	0	0	2	1	2	1	0.0541236	0.135613	0.240236	1	0	0	0	0	0	0.0588235	0	0
AGAP004318	2R	54405749	54412784	-	CLIPC3	-	CLIP-domain serine protease	17	0	0	0	0	0	0	0	0	0.191394	0	1	0	0	0	0	0	0.0588235	0	0
AGAP005901	2L	23443773	23485841	+	AGAP005901	-	sterile alpha and TIR motif-containing protein 1	51	0	0	0	0	0	0	0	0.00941263	0.0275389	0.0220367	3	2	2	0	0	0	0.0588235	0.0392157	0.0392157
AGAP010131	3R	49268823	49275992	+	AGAP010131	-	ornithine decarboxylase antizyme 1	17	3	5	0	3	0	0	0	0.4355	0.21292	0.24121	1	1	1	0	0	0	0.0588235	0.0588235	0.0588235
AGAP029078	2L	16367989	16369095	-	AGAP029078	-	NA	35	0	0	0	0	0	0	0	0	0	0	2	1	2	0	0	0	0.0571429	0.0285714	0.0571429
AGAP005619	2L	17921683	17932748	+	AGAP005619	-	NA	35	0	0	0	0	0	0	0	0.038225	0.0472045	0.0251548	2	0	1	0	0	0	0.0571429	0	0.0285714
AGAP005306	2L	13911835	13923741	-	AGAP005306	-	calcium/calmodulin-dependent protein kinase I	89	0	0	0	0	0	0	0	0	0	0	5	3	3	0	0	0	0.0561798	0.0337079	0.0337079
AGAP001762	2R	9486754	9493907	+	APG9	-	autophagy related gene	18	0	0	0	0	0	0	0	0	0	0	1	1	1	0	0	0	0.0555556	0.0555556	0.0555556
AGAP004348	2R	54927911	54933639	+	AGAP004348	-	NA	18	10	0	0	0	1	1	1	0.050768	0.050768	0.050768	1	2	1	0	1	0	0.0555556	0.111111	0.0555556
AGAP004437	2R	55996972	56006061	+	AGAP004437	-	Glycerol-3-phosphate dehydrogenase	36	2	0	1	0	0	0	0	0.0469286	0.0547309	0	2	1	1	0	0	0	0.0555556	0.0277778	0.0277778
AGAP004596	2R	58245636	58249228	-	PyK	-	pyruvate kinase	18	0	0	0	0	0	0	0	0.184228	0.306267	0	1	0	0	0	0	0	0.0555556	0	0
AGAP004846	2L	4404139	4428751	+	SCRB9	-	Class B Scavenger Receptor (CD36 domain).	18	0	0	0	0	0	0	0	0	0	0	1	0	1	0	0	0	0.0555556	0	0.0555556
AGAP005095	2L	9969229	9971786	+	AGAP005095	-	actin beta/gamma 1	18	0	0	0	0	0	0	0	0	0.0138029	0	1	0	0	0	0	0	0.0555556	0	0
AGAP005155	2L	10608476	10646189	+	AGAP005155	-	NA	18	0	0	0	0	0	0	0	0	0	0	1	0	1	0	0	0	0.0555556	0	0.0555556
AGAP005198	2L	12189849	12191436	+	AGAP005198	-	NA	18	5	0	0	0	0	0	0	0	0	0	1	0	0	0	0	0	0.0555556	0	0
AGAP005504	2L	16259340	16281009	-	AGAP005504	-	phospholipid scramblase 1	18	0	0	0	0	0	0	0	0	0	0	1	0	0	0	0	0	0.0555556	0	0
AGAP006243	2L	28588629	28594635	-	AGAP006243	-	Phosphatidylinositol-4,5-bisphosphate 4-phosphatase	18	0	1	1	2	0	0	0	0.0801017	0.080529	0.153029	1	1	1	0	0	0	0.0555556	0.0555556	0.0555556
AGAP008376	3R	10114102	10115511	+	mRpL28	-	39S ribosomal protein L28, mitochondrial	18	2	3	4	1	0	0	0	0.204142	0.290845	0.0770108	1	1	1	0	0	0	0.0555556	0.0555556	0.0555556
AGAP012167	3L	38253904	38260323	+	Pgi	-	phosphoglucose isomerase (glucose-6-phosphate isomerase)	18	0	0	0	0	0	0	0	0	0	0	1	0	1	0	0	0	0.0555556	0	0.0555556
AGAP012330	3L	40703188	40704523	+	AGAP012330	-	NA	18	7	0	0	0	0	0	0	0	0	0	1	0	2	0	0	0	0.0555556	0	0.111111
AGAP006414	2L	31609181	31611119	-	Cht8	-	chitinase	55	9	3	4	0	1	1	0	0.0853562	0.102483	0	3	3	3	0	0	0	0.0545455	0.0545455	0.0545455
AGAP008423	3R	10577993	10593987	-	AGAP008423	-	WW domain-containing oxidoreductase	55	0	19	12	0	0	0	0	0.647762	0.356476	0.0125006	3	1	4	0	0	0	0.0545455	0.0181818	0.0727273
AGAP011161	3L	18115029	18118996	+	AGAP011161	-	transketolase	37	0	6	7	2	0	0	0	0.303222	0.336278	0.0857228	2	2	0	0	0	0	0.0540541	0.0540541	0
AGAP011938	3L	35398830	35407186	-	AGAP011938	-	lamin	37	0	3	2	3	0	0	0	0.136879	0.127583	0.127077	2	3	1	0	0	0	0.0540541	0.0810811	0.027027
AGAP029601	2R	6368122	6434813	+	AGAP029601	-	NA	19	0	1	6	0	0	0	0	0.116081	0.423825	0.0956161	1	1	2	0	0	0	0.0526316	0.0526316	0.105263
AGAP005870	2L	22684406	22707992	-	AGAP005870	-	NA	19	0	0	1	0	0	0	0	0	0.0558546	0	1	1	1	0	0	0	0.0526316	0.0526316	0.0526316
AGAP006023	2L	24992853	25017164	-	AGAP006023	-	tyrosine 3-monooxygenase	38	0	3	2	3	0	0	0	0.133651	0.0997665	0.138482	2	2	2	0	0	0	0.0526316	0.0526316	0.0526316
AGAP006177	2L	27762337	27763185	-	AGAP006177	-	NA	19	1	0	0	0	0	0	0	0.0822324	0.0299424	0.0293744	1	1	1	0	0	0	0.0526316	0.0526316	0.0526316
AGAP001582	2R	1982566	1986438	+	AGAP001582	-	NA	39	12	0	0	0	1	1	1	0.021566	0.021421	0.0242658	2	0	0	0	0	0	0.0512821	0	0
AGAP005536	2L	16782961	16843321	+	AGAP005536	-	Phosphodiesterase	39	0	0	0	0	0	0	0	0	0.0589715	0	2	1	1	0	0	0	0.0512821	0.025641	0.025641
AGAP006090	2L	26547244	26548937	-	AGAP006090	-	nucleolar protein 15	20	4	1	1	1	0	0	0	0.0696349	0.0686819	0.0689425	1	0	1	0	0	0	0.05	0	0.05
AGAP012305	3L	39974029	39990252	+	AGAP012305	-	Muscle LIM protein at 84B	60	0	2	2	2	0	0	0	0.0659541	0.164721	0.0660548	3	1	3	0	0	0	0.05	0.0166667	0.05
AGAP004593	2R	58143737	58165981	+	AGAP004593	-	EH domain-containing protein 1	21	0	0	0	0	0	0	0	0	0	0	1	0	0	0	0	0	0.047619	0	0
AGAP008667	3R	14637308	14643487	-	AGAP008667	-	Hydroxysteroid (17-beta) dehydrogenase 4	21	0	1	4	0	0	0	0	0.0616531	0.257639	0.164588	1	0	2	0	0	0	0.047619	0	0.0952381
AGAP010025	3R	47948579	47953761	-	AGAP010025	-	Rab GDP dissociation inhibitor beta	21	0	0	0	1	0	0	0	0	0.0364007	0.0659537	1	0	1	0	0	0	0.047619	0	0.047619
AGAP011203	3L	19302200	19308928	-	AGAP011203	-	eukaryotic translation initiation factor	21	0	0	0	3	0	0	0	0.0361182	0.0408859	0.174771	1	1	1	0	0	0	0.047619	0.047619	0.047619
AGAP005929	2L	23813529	23815350	-	AGAP005929	-	pyridoxine kinase	22	1	0	0	0	0	0	0	0	0	0	1	0	0	0	0	0	0.0454545	0	0
AGAP029366	2L	47487833	47488816	+	AGAP029366	-	NA	22	0	6	6	4	0	0	0	0.44748	0.4356	0.249607	1	1	1	0	0	0	0.0454545	0.0454545	0.0454545
AGAP011166	3L	18190661	18199413	+	AGAP011166	-	protein phosphatase 1, catalytic subunit	44	0	4	7	3	0	0	0	0.175657	0.287081	0.0953645	2	2	0	0	0	0	0.0454545	0.0454545	0
AGAP005809	2L	21617772	21623334	-	AGAP005809	-	protein phosphatase inhibitor 2	45	0	0	0	0	0	0	0	0	0	0	2	2	2	0	0	0	0.0444444	0.0444444	0.0444444
AGAP001683	2R	8242810	8443965	-	AGAP001683	-	calcium/calmodulin-dependent serine protein kinase	68	0	2	1	1	0	0	0	0.0472661	0.0588625	0.0298039	3	4	3	0	0	0	0.0441176	0.0588235	0.0441176
AGAP008611	3R	13553972	13591736	+	AGAP008611	-	NA	68	0	24	26	18	0	0	0	0.639876	0.698493	0.466716	3	9	3	0	0	0	0.0441176	0.132353	0.0441176
AGAP029241	3R	9429835	9506438	+	AGAP029241	-	NA	23	0	0	1	0	0	0	0	0	0.0726738	0	1	0	0	0	0	0	0.0434783	0	0
AGAP006967	2L	40298219	40368269	-	AGAP006967	-	NA	93	2	0	0	0	0	0	0	0.0368074	0.0457972	0.0256168	4	0	1	0	0	0	0.0430108	0	0.0107527
AGAP005595	2L	17569811	17609741	+	AGAP005595	-	a component of the cytoplasm (encore)	47	0	0	0	0	0	0	0	0.0359711	0.0451933	0.0399245	2	0	1	0	0	0	0.0425532	0	0.0212766
AGAP006634	2L	34920566	35165163	-	AGAP006634	-	Semaphorin-2A	24	0	0	0	0	0	0	0	0.0246341	0	0	1	0	0	0	0	0	0.0416667	0	0
AGAP010805	3L	10605014	10674588	+	AGAP010805	-	NA	24	0	2	2	5	0	0	0	0.159102	0.0886944	0.300035	1	0	0	0	0	0	0.0416667	0	0
AGAP005243	2L	12728806	12767581	-	AGAP005243	-	NA	49	0	0	0	0	0	0	0	0	0	0	2	1	1	0	0	0	0.0408163	0.0204082	0.0204082
AGAP005655	2L	18314659	18338289	+	CYC	-	cycle	25	0	0	0	0	0	0	0	0	0.0314678	0	1	0	2	0	0	0	0.04	0	0.08
AGAP005803	2L	21200869	21236702	-	AGAP005803	-	NA	25	0	0	0	0	0	0	0	0	0	0	1	0	0	0	0	0	0.04	0	0
AGAP007550	2L	47525155	47535554	+	AGAP007550	-	carbonic anhydrase	25	2	0	1	0	0	1	0	0.0601094	0.106019	0.0271931	1	1	1	0	0	0	0.04	0.04	0.04
AGAP008574	3R	13085435	13118513	+	AGAP008574	-	PQ-loop repeat-containing protein 1	25	0	2	1	2	0	0	0	0.118894	0.0739668	0.117455	1	1	1	0	0	0	0.04	0.04	0.04
AGAP008988	3R	22729631	22733514	-	AGAP008988	-	Glutamine synthetase	50	0	3	5	7	0	0	0	0.132547	0.194063	0.275122	2	2	4	0	0	0	0.04	0.04	0.08
AGAP001382	2R	4067052	4078477	-	DH31	-	diuretic hormone 31	78	0	9	15	19	0	0	0	0.205243	0.275297	0.416822	3	3	23	0	0	0	0.0384615	0.0384615	0.294872
AGAP002047	2R	14517950	14532363	+	AGAP002047	-	atlastin	52	0	0	0	0	0	0	0	0.0232205	0	0	2	1	2	0	0	0	0.0384615	0.0192308	0.0384615
AGAP003192	2R	33739910	33743740	-	AGAP003192	-	alpha-soluble NSF attachment protein	26	0	0	0	0	0	0	0	0	0	0	1	1	1	0	0	0	0.0384615	0.0384615	0.0384615
AGAP003945	2R	46699909	46740093	-	AGAP003945	-	olypyrimidine tract-binding protein 2	52	0	0	2	0	0	0	0	0.0161687	0.0729457	0.0161687	2	0	2	0	0	0	0.0384615	0	0.0384615
AGAP005043	2L	8767466	8779576	-	AGAP005043	-	Inactive dipeptidyl peptidase 10	26	0	0	0	0	0	0	0	0	0.0299163	0	1	0	0	0	0	0	0.0384615	0	0
AGAP013771	3R	2116135	2116953	+	AGAP013771	-	NA	26	6	1	3	1	0	1	0	0.0471423	0.138262	0.0471884	1	0	1	0	0	0	0.0384615	0	0.0384615
AGAP008227	3R	7167425	7172871	-	AGAP008227	-	trehalose 6-phosphate synthase/phosphatase	26	0	1	3	5	0	0	0	0.279289	0.240025	0.261099	1	1	1	0	0	0	0.0384615	0.0384615	0.0384615
AGAP009443	3R	33508377	33532252	+	AGAP009443	-	excitatory amino acid transporter 3	52	0	0	1	2	0	0	0	0.0173119	0.0621951	0.08896	2	0	0	0	0	0	0.0384615	0	0
AGAP012126	3L	37912530	37916108	-	AGAP012126	-	lysophospholipase II	26	0	1	1	1	0	0	0	0.0707716	0.0707716	0.0523547	1	1	0	0	0	0	0.0384615	0.0384615	0
AGAP001257	2R	2059771	2065317	-	AGAP001257	-	UTP--glucose-1-phosphate uridylyltransferase	27	0	1	6	7	0	0	0	0.0752427	0.337633	0.355935	1	0	0	0	0	0	0.037037	0	0
AGAP007065	2L	42134157	42148383	-	AGAP007065	-	transcription factor CP2 and related proteins	27	0	0	0	0	0	0	0	0	0	0	1	1	1	0	0	0	0.037037	0.037037	0.037037
AGAP012163	3L	38197893	38239230	+	AGAP012163	-	guanylate cyclase	57	0	0	1	0	0	0	0	0	0.022901	0	2	1	2	0	0	0	0.0350877	0.0175439	0.0350877
AGAP003519	2R	39077834	39106555	+	AGAP003519	-	ankyrin repeat domain-containing protein 17	29	0	1	0	1	0	0	0	0.0699953	0.0271624	0.0677779	1	1	1	0	0	0	0.0344828	0.0344828	0.0344828
AGAP004233	2R	52930443	52952709	-	AGAP004233	-	transcription factor IIIB 90 kDa subunit	29	0	0	0	0	0	0	0	0.0425489	0.120784	0.0551097	1	0	1	0	0	0	0.0344828	0	0.0344828
AGAP029614	2R	52941336	52951612	+	AGAP029614	-	NA	29	0	0	0	0	0	0	0	0.0425489	0.120784	0.0551097	1	0	1	0	0	0	0.0344828	0	0.0344828
AGAP006097	2L	26627472	26641397	-	AGAP006097	-	target of Myb-like protein 2	29	0	1	3	0	0	0	0	0.036371	0.14571	0.0282231	1	1	2	0	0	0	0.0344828	0.0344828	0.0689655
AGAP011026	3L	14583860	14586128	-	AGAP011026	-	5' nucleotidase, ecto	29	4	0	1	0	0	0	0	0	0.0450822	0	1	1	0	0	0	0	0.0344828	0.0344828	0
AGAP005507	2L	16359842	16382143	+	nSyb	-	synaptic vesicle-associated integral membrane protein	60	0	0	0	0	0	0	0	0	0	0	2	1	2	0	0	0	0.0333333	0.0166667	0.0333333
AGAP003857	2R	44645377	44651143	+	AGAP003857	-	ubiquitin-conjugating enzyme E2 A	31	0	0	1	0	0	0	0	0.0258325	0.0664332	0.027895	1	0	0	0	0	0	0.0322581	0	0
AGAP004750	2L	3040861	3052055	-	AGAP004750	-	Translation initiation factor 4G	31	6	0	0	0	0	0	0	0	0	0	1	0	0	0	0	0	0.0322581	0	0
AGAP005510	2L	16486942	16537364	-	AGAP005510	-	oxysterol binding protein-like 9	31	0	0	0	0	0	0	0	0	0	0	1	0	0	0	0	0	0.0322581	0	0
AGAP005175	2L	11378371	11405181	+	AGAP005175	-	acetyl-CoA carboxylase / biotin carboxylase	32	0	0	0	0	0	0	0	0	0.00984476	0	1	0	1	0	0	0	0.03125	0	0.03125
AGAP005662	2L	18491539	18494246	-	AGAP005662	-	acyl-CoA dehydrogenase	32	0	0	0	0	0	0	0	0	0.0391823	0	1	1	1	0	0	0	0.03125	0.03125	0.03125
AGAP007474	2L	46751218	46809791	-	AGAP007474	-	Talin-1	33	0	1	4	3	0	0	0	0.0786441	0.218232	0.206176	1	2	1	0	0	0	0.030303	0.0606061	0.030303
AGAP010147	3R	49458955	49484075	+	AGAP010147	-	myosin heavy chain	33	0	0	0	0	0	0	0	0.0691968	0.0505862	0	1	0	1	0	0	0	0.030303	0	0.030303
AGAP029538	3L	35899350	36001253	-	AGAP029538	-	Protein kinase C	66	0	8	7	5	0	0	0	0.190701	0.176855	0.102947	2	5	0	0	0	0	0.030303	0.0757576	0
AGAP001240	2R	1882633	1884715	+	SP11372	-	NA	34	4	2	4	2	0	0	0	0.122427	0.166397	0.177651	1	1	2	0	0	1	0.0294118	0.0294118	0.0588235
AGAP001239	2R	1839654	1887317	-	AGAP001239	-	defective proboscis extension response	35	0	2	4	2	0	0	0	0.118929	0.161643	0.172575	1	1	2	0	0	0	0.0285714	0.0285714	0.0571429
AGAP003405	2R	37425167	37435764	+	AGAP003405	-	adenylosuccinate synthase	35	0	2	0	4	0	0	0	0.0886805	0	0.303999	1	0	0	0	0	0	0.0285714	0	0
AGAP004142	2R	50701848	50704609	+	AGAP004142	-	aspartate aminotransferase, cytoplasmic	35	0	0	1	0	0	0	0	0	0.155313	0	1	0	0	0	0	0	0.0285714	0	0
AGAP001358	2R	3503882	3520899	-	AGAP001358	-	NA	36	0	2	6	3	0	0	0	0.148768	0.269448	0.201967	1	2	1	0	0	0	0.0277778	0.0555556	0.0277778
AGAP005961	2L	24058785	24075700	+	AGAP005961	-	Zyg-11 protein homolog	36	0	0	0	0	0	0	0	0	0.0248468	0	1	1	1	0	0	0	0.0277778	0.0277778	0.0277778
AGAP006733	2L	37415262	37420315	+	Thoc4	-	THO complex subunit 4	36	0	0	0	0	0	0	0	0.040344	0.114095	0.0387775	1	0	1	0	0	0	0.0277778	0	0.0277778
AGAP005471	2L	15990634	16057766	+	AGAP005471	-	NA	37	0	0	0	0	0	0	0	0	0	0	1	0	0	0	0	0	0.027027	0	0
AGAP001930	2R	12389830	12398506	+	AGAP001930	-	heterogeneous nuclear ribonucleoprotein 27C	76	0	0	4	0	0	0	0	0.00689208	0.0884398	0	2	2	1	0	0	0	0.0263158	0.0263158	0.0131579
AGAP011939	3L	35407813	35409899	-	AGAP011939	-	NA	38	6	1	0	5	0	0	1	0.0445008	0	0.185841	1	0	1	0	0	0	0.0263158	0	0.0263158
AGAP011079	3L	16309343	16313830	+	AGAP011079	-	NA	39	0	0	1	1	0	0	0	0	0.0369346	0.0521774	1	1	1	0	0	0	0.025641	0.025641	0.025641
AGAP006776	2L	38123875	38162021	-	AGAP006776	-	NA	41	0	1	1	1	0	0	0	0.0350794	0.0354251	0.049175	1	1	1	0	0	0	0.0243902	0.0243902	0.0243902
AGAP004940	2L	6228852	6267521	+	AGAP004940	-	cAMP-dependent protein kinase regulator	42	0	0	0	0	0	0	0	0	0.0370783	0	1	0	1	0	0	0	0.0238095	0	0.0238095
AGAP005292	2L	13753940	13780618	-	AGAP005292	-	nucleolysin TIA-1/TIAR	42	0	0	0	0	0	0	0	0	0	0	1	1	1	0	0	0	0.0238095	0.0238095	0.0238095
AGAP005245	2L	12875392	12980092	+	AGAP005245	-	NA	43	0	0	0	0	0	0	0	0	0	0	1	1	1	0	0	0	0.0232558	0.0232558	0.0232558
AGAP007250	2L	44647173	44657449	-	AGAP007250	-	NA	44	0	0	0	0	0	0	0	0	0.0105469	0	1	0	0	0	0	0	0.0227273	0	0
AGAP008646	3R	13926815	14014459	-	AGAP008646	-	cGMP-specific 3',5'-cyclic phosphodiesterase	44	0	5	5	3	0	0	0	0.178346	0.159531	0.125894	1	0	0	0	0	0	0.0227273	0	0
AGAP010929	3L	13305734	13326642	-	tubB	-	tubulin beta-chain	44	0	0	0	0	0	0	0	0	0	0	1	1	2	0	0	0	0.0227273	0.0227273	0.0454545
AGAP013178	2R	14179417	14213672	+	AGAP013178	-	NA	46	0	0	0	0	0	0	0	0	0.0195617	0	1	0	1	0	0	0	0.0217391	0	0.0217391
AGAP001797	2R	10541384	10585913	+	AGAP001797	-	Tropomyosin 1	140	0	3	2	1	0	0	0	0.0513565	0.043904	0.0270641	3	1	1	0	0	0	0.0214286	0.00714286	0.00714286
AGAP029337	2L	38714136	38731216	-	AGAP029337	-	NA	94	0	0	0	0	0	0	0	0.0359443	0.0374189	0.0380467	2	0	2	0	0	0	0.0212766	0	0.0212766
AGAP010201	3R	50607213	50676827	-	AGAP010201	-	NA	47	0	2	0	0	0	0	0	0.0642102	0.0598234	0.0199947	1	0	0	0	0	0	0.0212766	0	0
AGAP008288	3R	8585055	8602329	+	TIM	-	timeless	48	0	0	0	0	0	0	0	0.017858	0	0	1	0	2	0	0	0	0.0208333	0	0.0416667
AGAP001536	2R	6023228	6040191	+	AGAP001536	-	NA	50	0	3	8	0	0	0	0	0.119997	0.278548	0.0206674	1	3	0	0	0	0	0.02	0.06	0
AGAP005005	2L	7794965	7806455	+	AGAP005005	-	NA	50	0	0	0	0	0	0	0	0	0.0597929	0	1	0	0	0	0	0	0.02	0	0
AGAP007642	2L	48592921	48602106	-	Pfk	-	ATP-dependent 6-phosphofructokinase	52	0	0	2	0	0	0	0	0.0371846	0.114682	0.0483373	1	1	0	0	0	0	0.0192308	0.0192308	0
AGAP011092	3L	16471607	16481111	-	AGAP011092	-	polyadenylate-binding protein	52	0	10	7	2	0	0	0	0.358343	0.253351	0.117529	1	0	2	0	0	0	0.0192308	0	0.0384615
AGAP001713	2R	8862946	8877405	+	AGAP001713	-	stearoyl-CoA desaturase (delta-9 desaturase)	54	0	1	3	3	0	0	0	0.0194034	0.0673869	0.0583483	1	1	1	0	0	0	0.0185185	0.0185185	0.0185185
AGAP007633	2L	48492237	48511972	+	AGAP007633	-	solute carrier family 36 (proton-coupled amino acid transporter)	55	0	2	4	1	0	0	0	0.104581	0.163493	0.0385392	1	1	1	0	0	0	0.0181818	0.0181818	0.0181818
AGAP002649	2R	25090266	25106321	-	AGAP002649	-	NA	61	0	0	0	2	0	0	0	0.0131232	0.0213586	0.0473321	1	0	0	0	0	0	0.0163934	0	0
AGAP005807	2L	21508765	21610766	+	AGAP005807	-	NA	63	2	0	0	0	0	0	0	0	0.0105156	0	1	1	1	0	0	0	0.015873	0.015873	0.015873
AGAP007548	2L	47479989	47494564	-	GPROP10	-	Rh7-like sensitivity opsin	65	0	9	11	5	0	0	0	0.287401	0.235376	0.105582	1	1	1	0	0	0	0.0153846	0.0153846	0.0153846
AGAP008348	3R	9626026	9694499	-	AGAP008348	-	NA	155	0	2	19	2	0	0	0	0.0188576	0.192428	0.0211046	2	2	1	0	0	0	0.0129032	0.0129032	0.00645161
AGAP007103	2L	42690394	42780336	+	AGAP007103	-	calsyntenin-1	82	0	0	0	0	0	0	0	0.0286735	0.0483542	0.0164382	1	0	1	0	0	0	0.0121951	0	0.0121951
AGAP011284	3L	20547324	20554981	+	AGAP011284	-	Eukaryotic translation initiation factor 5A	82	0	2	0	1	0	0	0	0.0266892	0.0310843	0.023452	1	0	0	0	0	0	0.0121951	0	0
AGAP010895	3L	12713721	12750551	+	AGAP010895	-	spectrin beta	112	0	0	2	0	0	0	0	0.0481267	0.0556912	0	1	0	2	0	0	0	0.00892857	0	0.0178571
AGAP001099	2R	21882	31394	-	AGAP001099	-	Polybromo-1	1	1	0	0	0	0	0	0	0	0	0	0	0	0	0	0	0	0	0	0
AGAP001103	2R	73674	75980	-	AGAP001103	-	mitogen-activated protein kinase kinase 1	1	0	0	0	0	0	0	0	0	0	0	0	0	0	0	0	0	0	0	0
AGAP001104	2R	80795	84647	+	AGAP001104	-	chromatin assembly factor 1 subunit A	1	1	0	0	0	0	0	0	0	0	0	0	0	0	0	0	0	0	0	0
AGAP001107	2R	263675	267184	+	AGAP001107	-	NA	28	11	0	0	0	0	0	0	0	0.0130619	0	0	0	0	0	0	0	0	0	0
AGAP001108	2R	267215	268641	-	AGAP001108	-	mitochondrial import inner membrane translocase subunit TIM50-C	3	0	0	0	0	0	0	0	0	0	0	0	0	0	0	0	0	0	0	0
AGAP001109	2R	268850	287264	+	AGAP001109	-	protein-tyrosine phosphatase	9	0	0	0	0	0	0	0	0	0	0	0	0	0	0	0	0	0	0	0
AGAP001111	2R	297230	307923	+	AGAP001111	-	NA	6	0	0	0	0	0	0	0	0	0	0	0	0	0	0	0	0	0	0	0
AGAP001113	2R	307059	326058	-	AGAP001113	-	A disintegrin and metalloproteinase with thrombospondin motifs 18	1	0	0	0	0	0	0	0	0	0	0	0	0	0	0	0	0	0	0	0
AGAP001116	2R	372675	374369	-	AGAP001116	-	D-amino-acid oxidase	3	0	0	0	0	0	0	0	0	0	0	0	0	0	0	0	0	0	0	0
AGAP001124	2R	451594	453027	+	AGAP001124	-	Aminomethyltransferase	3	0	0	0	0	0	0	0	0.255814	0	0.293869	0	0	0	0	0	0	0	0	0
AGAP001127	2R	514772	517415	+	AGAP001127	-	P37NB protein	8	1	0	0	0	0	0	0	0	0	0	0	0	0	0	0	0	0	0	0
AGAP001130	2R	545598	552364	-	AGAP001130	-	poly(A) RNA polymerase GLD2	1	0	0	0	0	0	0	0	0	0	0	0	0	0	0	0	0	0	0	0
AGAP001133	2R	555228	560479	-	AGAP001133	-	regulator of nonsense transcripts 1	3	0	0	0	0	0	0	0	0	0	0	0	0	0	0	0	0	0	0	0
AGAP001134	2R	560788	562642	+	mRpS30	-	28S ribosomal protein S30, mitochondrial	4	0	0	0	0	0	0	0	0	0	0	0	0	0	0	0	0	0	0	0
AGAP001136	2R	565690	567393	+	AGAP001136	-	tetratricopeptide repeat protein 35	11	2	0	0	0	0	0	0	0	0	0	0	0	0	0	0	0	0	0	0
AGAP013376	2R	581508	582076	-	mRpL41	-	39S ribosomal protein L41, mitochondrial	2	0	0	0	0	0	0	0	0	0	0	0	0	0	0	0	0	0	0	0
AGAP001141	2R	582184	587865	+	AGAP001141	-	NA	6	0	0	0	0	0	0	0	0	0	0	0	0	0	0	0	0	0	0	0
AGAP001143	2R	587999	590603	-	AGAP001143	-	histone deacetylase 3	4	0	0	0	0	0	0	0	0	0	0	0	0	0	0	0	0	0	0	0
AGAP001144	2R	592484	594701	-	AGAP001144	-	NA	4	0	0	0	0	0	0	0	0	0	0	0	0	0	0	0	0	0	0	0
AGAP001147	2R	599802	600457	-	AGAP001147	-	NA	1	0	0	0	0	0	0	0	0	0	0	0	0	0	0	0	0	0	0	0
AGAP001148	2R	601041	606859	-	AGAP001148	-	NA	11	1	0	0	0	0	0	0	0	0.0485861	0	0	0	0	0	0	0	0	0	0
AGAP001149	2R	607207	608719	+	AGAP001149	-	protein MAK11	3	3	0	0	0	0	0	0	0	0	0	0	0	0	0	0	0	0	0	0
AGAP001151	2R	617198	625229	-	AGAP001151	-	14-3-3 protein epsilon	9	0	0	0	0	0	0	0	0	0	0	0	0	0	0	0	0	0	0	0
AGAP001152	2R	625431	626462	+	AGAP001152	-	GPN-loop GTPase 3	5	0	0	0	0	0	0	0	0	0	0	0	0	0	0	0	0	0	0	0
AGAP001153	2R	626498	628360	-	AGAP001153	-	Polymerase delta-interacting protein 2	18	5	0	0	0	0	0	0	0	0.0353306	0	0	0	0	0	0	0	0	0	0
AGAP001157	2R	637123	655164	-	AGAP001157	-	NA	6	1	0	0	0	0	0	0	0	0.152581	0	0	0	0	0	0	0	0	0	0
AGAP012985	2R	671584	672932	-	GPROP4	-	long wavelength sensitive opsin	1	0	0	0	0	0	0	0	0	0	0	0	0	0	0	0	0	0	0	0
AGAP012982	2R	673790	675276	+	GPROP3	-	long wavelength sensitive opsin	3	0	0	0	0	0	0	0	0	0.298747	0	0	0	0	0	0	0	0	0	0
AGAP001179	2R	735266	786350	-	AGAP001179	-	nuclear pore complex protein Nup88	6	0	0	0	0	0	0	0	0	0	0	0	0	0	0	0	0	0	0	0
AGAP013149	2R	735912	737457	-	GPROP1	-	long wavelength sensitive opsin	1	0	0	0	0	0	0	0	0	0	0	0	0	0	0	0	0	0	0	0
AGAP001185	2R	820755	823684	-	AGAP001185	-	sodium-coupled monocarboxylate transporter 1	5	2	0	0	0	0	0	0	0	0	0	0	0	0	0	0	0	0	0	0
AGAP001187	2R	1115164	1165484	+	AGAP001187	-	homeobox protein cut-like	18	0	0	0	0	0	0	0	0	0	0	0	0	0	0	0	0	0	0	0
AGAP001193	2R	1214536	1215158	+	AGAP001193	-	NA	5	1	0	0	0	0	0	0	0	0.291105	0	0	0	0	0	0	0	0	0	0
AGAP001199	2R	1278912	1280352	+	AGAP001199	-	serine protease	1	1	0	0	0	0	1	0	0	0.546306	0	0	0	0	0	0	0	0	0	0
AGAP001200	2R	1284944	1291277	+	AGAP001200	-	glycogen debranching enzyme	8	1	0	0	0	0	0	0	0	0	0	0	0	0	0	0	0	0	0	0
AGAP001201	2R	1295298	1366561	-	AGAP001201	-	defective proboscis extension response	2	0	0	0	0	0	0	0	0	0	0	0	0	0	0	0	0	0	0	0
AGAP001205	2R	1500782	1514018	+	AGAP001205	-	chitin synthase	15	0	0	0	0	0	0	0	0.034285	0.0599612	0.0595866	0	0	0	0	0	0	0	0	0
AGAP001207	2R	1560058	1564399	+	AGAP001207	-	COMM domain-containing protein 4	5	1	0	0	0	0	0	0	0	0.163951	0	0	0	0	0	0	0	0	0	0
AGAP001208	2R	1564839	1569129	+	AGAP001208	-	NA	1	1	0	0	0	0	0	0	0	0	0	0	0	0	0	0	0	0	0	0
AGAP001209	2R	1569781	1584868	-	AGAP001209	-	ubiquitin carboxyl-terminal hydrolase 6/32	3	0	0	0	0	0	0	0	0.332368	0	0	0	0	0	0	0	0	0	0	0
AGAP001212	2R	1593353	1595404	+	PGRPLB	-	peptidoglycan recognition protein (long)	12	0	0	0	0	0	0	0	0.207872	0.053891	0.053891	0	0	0	0	0	0	0	0	0
AGAP001213	2R	1596178	1604454	+	AGAP001213	-	NA	10	0	1	0	0	0	0	0	0.110589	0	0	0	0	0	0	0	0	0	0	0
AGAP001215	2R	1607854	1614763	-	AGAP001215	-	tetratricopeptide repeat protein 39C	3	0	0	0	0	0	0	0	0	0	0	0	0	0	0	0	0	0	0	0
AGAP013543	2R	1611163	1611839	+	AGAP013543	-	NA	3	1	0	0	0	0	0	0	0	0	0	0	0	0	0	0	0	0	0	0
AGAP001223	2R	1637507	1639524	-	AGAP001223	-	ATP-dependent RNA helicase DDX55/SPB4	2	0	0	0	0	0	0	0	0	0	0	0	0	0	0	0	0	0	0	0
AGAP001228	2R	1652297	1652992	-	AGAP001228	-	DNA-directed RNA polymerase II subunit RPB4	3	0	0	0	0	0	0	0	0.0503375	0.224174	0	0	0	0	0	0	0	0	0	0
AGAP001253	2R	2043017	2045102	-	AGAP001253	-	NA	2	0	1	1	0	0	0	0	0.637539	0.539964	0	0	0	0	0	0	0	0	0	0
AGAP001256	2R	2053330	2059076	-	AGAP001256	-	3'-phosphoadenosine 5'-phosphosulfate synthase	9	2	0	0	0	0	0	0	0	0	0	0	0	0	0	0	0	0	0	0
AGAP013220	2R	2065249	2066185	-	AGAP013220	-	small VCP/p97-interacting protein	4	0	1	1	1	0	0	0	0.296981	0.289984	0.291474	0	0	0	0	0	0	0	0	0
AGAP001261	2R	2089290	2091655	+	AGAP001261	-	L-caldesmon	14	1	1	1	2	0	0	0	0.0974778	0.0980431	0.203146	0	0	1	0	0	0	0	0	0.0714286
AGAP013078	2R	2094039	2095364	+	AGAP013078	-	Plasma glutamate carboxypeptidase precursor	1	0	1	0	1	0	0	0	1.29904	0	1.22016	0	0	0	0	0	0	0	0	0
AGAP001264	2R	2095727	2097478	+	AGAP001264	-	Plasma glutamate carboxypeptidase	10	0	3	0	0	0	0	0	0.326176	0.272819	0	0	0	0	0	0	0	0	0	0
AGAP001267	2R	2125310	2132140	+	AGAP001267	-	Adaptor-related protein complex 2, beta 1 subunit	11	0	0	4	3	0	0	0	0	0.454759	0.331685	0	0	0	0	0	0	0	0	0
AGAP001268	2R	2132454	2133880	-	AGAP001268	-	NA	1	0	1	0	0	0	0	0	1.38269	0	0	0	0	0	0	0	0	0	0	0
AGAP001271	2R	2147652	2159617	+	AGAP001271	-	pre-mRNA cleavage complex 2 protein Pcf11	7	0	0	0	0	0	0	0	0	0	0	0	0	0	0	0	0	0	0	0
AGAP001273	2R	2176280	2180464	+	AGAP001273	-	karyopherin (importin) alpha 4	16	0	0	5	3	0	0	0	0	0.37359	0.20929	0	0	0	0	0	0	0	0	0
AGAP001274	2R	2185354	2186002	+	RpS15	-	40S ribosomal protein S15	5	0	2	2	2	0	0	0	0.523181	0.475674	0.47263	0	0	0	0	0	0	0	0	0
AGAP001278	2R	2194353	2198918	+	AGAP001278	-	Cysteine-rich hydrophobic domain 2	9	0	0	1	0	0	0	0	0.0799074	0.214978	0	0	0	0	0	0	0	0	0	0
AGAP001281	2R	2268140	2274752	+	AGAP001281	-	potassium inwardly-rectifying channel subfamily J	6	0	0	0	0	0	0	0	0	0.254166	0	0	0	0	0	0	0	0	0	0
AGAP001285	2R	2470907	2472085	-	Vps2	-	vacuolar protein sorting 4	9	0	1	1	1	0	0	0	0.17201	0.19655	0.170455	0	0	0	0	0	0	0	0	0
AGAP001296	2R	2628767	2645237	+	AGAP001296	-	E3 ubiquitin-protein ligase TRIP12	6	0	0	0	0	0	0	0	0	0	0	0	0	0	0	0	0	0	0	0
AGAP001299	2R	2654313	2656352	-	AGAP001299	-	mannose-1-phosphate guanylyltransferase	6	0	0	0	0	0	0	0	0	0	0	0	0	0	0	0	0	0	0	0
AGAP013277	2R	2656776	2658264	+	AGAP013277	-	geranylgeranyl transferase type-2 subunit beta	1	0	0	0	0	0	0	0	0	0	0	0	0	0	0	0	0	0	0	0
AGAP001300	2R	2658119	2658992	-	AGAP001300	-	NA	11	1	0	0	0	0	0	0	0	0	0	0	0	0	0	0	0	0	0	0
AGAP001306	2R	2802248	2803419	+	AGAP001306	-	actin related protein 2/3 complex, subunit 4	10	0	0	0	0	0	0	0	0	0	0	0	0	0	0	0	0	0	0	0
AGAP001307	2R	2803338	2804587	-	AGAP001307	-	ubiquitin fusion degradation protein 1	7	1	0	0	0	0	0	0	0.230455	0.0907682	0	0	0	0	0	0	0	0	0	0
AGAP001308	2R	2806395	2827575	-	AGAP001308	-	coiled-coil domain-containing protein 64	9	0	0	0	0	0	0	0	0	0.0326142	0	0	0	0	0	0	0	0	0	0
AGAP001311	2R	2842287	2842965	+	mRpL20	-	39S ribosomal protein L20, mitochondrial	6	2	0	0	0	0	0	0	0	0	0	0	0	0	0	0	0	0	0	0
AGAP001313	2R	2846880	2868935	+	AGAP001313	-	Muscular protein 20	27	0	0	0	0	0	0	0	0	0.0136732	0	0	0	0	0	0	0	0	0	0
AGAP001314	2R	2874535	2875630	-	AGAP001314	-	NA	3	0	0	0	0	0	0	0	0	0	0	0	0	0	0	0	0	0	0	0
AGAP001315	2R	2882344	2978863	-	AGAP001315	-	NA	4	0	0	0	0	0	0	0	0	0	0	0	0	0	0	0	0	0	0	0
AGAP001318	2R	2979491	2982024	+	AGAP001318	-	acetyl-CoA C-acetyltransferase	11	2	0	0	0	0	1	0	0	0.047006	0	0	0	0	0	0	0	0	0	0
AGAP001319	2R	2983192	2984995	-	AGAP001319	-	5'-nucleotidase domain-containing protein 1	2	0	0	0	0	0	0	0	0	0	0	0	0	0	0	0	0	0	0	0
AGAP001320	2R	2986959	2991811	+	AGAP001320	-	golgi apparatus protein 1	8	0	0	0	0	0	0	0	0	0.0476353	0	0	0	0	0	0	0	0	0	0
AGAP001321	2R	2992464	2993429	+	AGAP001321	-	NA	13	2	0	0	0	0	0	0	0	0	0	0	0	0	0	0	0	0	0	0
AGAP001325	2R	3003980	3009428	+	AGAP001325	-	peroxiredoxin 5, atypical 2-Cys peroxiredoxin	50	2	0	0	0	0	0	0	0.0222286	0.0125935	0	0	0	0	0	0	0	0	0	0
AGAP001330	2R	3124554	3195326	+	AGAP001330	-	furin	33	0	0	0	0	0	0	0	0	0.0869362	0	0	0	0	0	0	0	0	0	0
AGAP001334	2R	3260240	3261465	-	AGAP001334	-	NA	1	0	0	0	0	0	0	0	0	0	0	0	0	0	0	0	0	0	0	0
AGAP001335	2R	3262688	3282290	+	AGAP001335	-	dynein light chain LC8-type	8	0	0	0	0	0	0	0	0	0	0	0	0	0	0	0	0	0	0	0
AGAP001341	2R	3324751	3330289	+	AGAP001341	-	bleomycin hydrolase	9	0	0	2	0	0	0	0	0	0.338352	0.0703924	0	0	0	0	0	0	0	0	0
AGAP001346	2R	3380537	3381874	+	AGAP001346	-	NA	5	0	0	0	0	0	0	0	0	0	0	0	0	0	0	0	0	0	0	0
AGAP029603	2R	3396238	3426507	-	AGAP029603	-	NA	5	0	0	2	0	0	0	0	0	0.509458	0	0	0	0	0	0	0	0	0	0
AGAP001352	2R	3430765	3432005	-	AGAP001352	-	NA	26	4	0	1	1	0	1	0	0.0274778	0.0817763	0.079547	0	0	0	0	0	0	0	0	0
AGAP001365	2R	3581705	3584603	-	AGAP001365	-	NA	10	1	0	2	1	0	0	0	0	0.250437	0.118106	0	3	3	0	0	0	0	0.3	0.3
AGAP001368	2R	3634518	3645862	+	AGAP001368	-	NA	4	0	0	1	0	0	0	0	0	0.305458	0	0	0	0	0	0	0	0	0	0
AGAP001369	2R	3648151	3731196	+	AGAP001369	-	NA	13	0	0	1	1	0	0	0	0.0368803	0.215324	0.0954783	0	1	0	0	0	0	0	0.0769231	0
AGAP001372	2R	3888123	3995260	-	AGAP001372	-	NA	1	0	0	0	0	0	0	0	0	0	0	0	0	0	0	0	0	0	0	0
AGAP001376	2R	4014253	4016671	+	SRPN17	-	serine protease inhibitor (serpin) 17	2	0	1	1	0	0	0	0	0.651759	0.711732	0	0	0	1	0	0	0	0	0	0.5
AGAP013112	2R	4071662	4073841	-	AGAP013112	-	mRNA binding protein	9	0	0	0	2	0	0	0	0	0.18712	0.232109	0	0	1	0	0	0	0	0	0.111111
AGAP001387	2R	4116621	4117855	-	AGAP001387	-	NA	3	0	2	2	2	0	0	0	0.824363	0.864748	1.41639	0	0	2	0	0	0	0	0	0.666667
AGAP001406	2R	4203347	4204657	+	wuho	-	tRNA (guanine-N(7)-)-methyltransferase subunit wuho	2	1	0	0	1	0	0	1	0	0	0.91189	0	0	1	0	0	1	0	0	0.5
AGAP001407	2R	4204639	4206271	-	Rpt4	-	26S proteasome regulatory subunit T4	5	0	0	1	0	0	0	0	0	0.255642	0	0	0	3	0	0	0	0	0	0.6
AGAP001408	2R	4206543	4207195	+	RpL35	-	60S ribosomal protein L35	2	0	0	0	0	0	0	0	0	0	0	0	0	0	0	0	0	0	0	0
AGAP001417	2R	4657950	4659347	-	AGAP001417	-	Brain protein 44-like protein	23	0	0	0	0	0	0	0	0.0197494	0.019933	0	0	0	0	0	0	0	0	0	0
AGAP001418	2R	4663354	4667600	-	AGAP001418	-	NA	2	0	0	0	0	0	0	0	0	0	0	0	0	1	0	0	0	0	0	0.5
AGAP001420	2R	4739221	4740413	-	AGAP001420	-	2,3-bisphosphoglycerate-dependent phosphoglycerate mutase	11	0	0	1	2	0	0	0	0	0.186307	0.241175	0	0	0	0	0	0	0	0	0
AGAP001424	2R	4750041	4752796	-	AGAP001424	-	heat shock protein 90kDa beta	9	3	0	0	1	0	0	0	0	0.105084	0.133983	0	0	0	0	0	0	0	0	0
AGAP001426	2R	4756012	4757124	+	AGAP001426	-	NA	1	0	0	0	0	0	0	0	0	0	0	0	0	0	0	0	0	0	0	0
AGAP001428	2R	4785997	4786773	+	AGAP001428	-	NA	2	0	0	0	0	0	0	0	0	0	0	0	0	0	0	0	0	0	0	0
AGAP013434	2R	4800535	4826754	+	AGAP013434	-	NA	16	13	1	2	3	1	1	2	0.0735671	0.173838	0.273831	0	0	3	0	0	2	0	0	0.1875
AGAP001438	2R	5021917	5049053	-	AGAP001438	-	NA	9	0	0	1	1	0	0	0	0.176141	0.143571	0.539958	0	0	1	0	0	0	0	0	0.111111
AGAP001440	2R	5049346	5051914	+	Rpn6	-	26S proteasome 26S non-ATPase subunit N6	7	0	0	2	2	0	0	0	0	0.476404	0.55346	0	0	0	0	0	0	0	0	0
AGAP001442	2R	5057273	5058671	+	AGAP001442	-	Brain protein 16	5	0	0	0	0	0	0	0	0	0	0	0	0	0	0	0	0	0	0	0
AGAP001447	2R	5215152	5216681	-	AGAP001447	-	solute carrier family 35 (UDP-galactose transporter), member B1	1	0	0	0	0	0	0	0	0	0	0	0	0	0	0	0	0	0	0	0
AGAP001452	2R	5252710	5261854	+	AGAP001452	-	ubiquitin-conjugating enzyme E2 Q	3	0	0	0	0	0	0	0	0	0	0	0	0	0	0	0	0	0	0	0
AGAP029522	2R	5316501	5326788	-	AGAP029522	-	NA	2	0	0	0	0	0	0	0	0	0	0	0	0	0	0	0	0	0	0	0
AGAP001469	2R	5340595	5352056	+	AGAP001469	-	Protein tyrosine phosphatase, receptor type, f polypeptide (PTPRF) interacting protein (liprin)	5	0	0	0	0	0	0	0	0	0	0	0	0	0	0	0	0	0	0	0
AGAP001471	2R	5355386	5358629	-	AGAP001471	-	3-phosphoinositide dependent protein kinase-1	1	0	0	0	0	0	0	0	0	0	0	0	0	0	0	0	0	0	0	0
AGAP001474	2R	5371423	5372853	+	MSN	-	myosuppressin	8	0	0	2	0	0	0	0	0.0870234	0.323497	0	0	0	0	0	0	0	0	0	0
AGAP001476	2R	5378777	5383987	-	AGAP001476	-	Innexin inx2	3	0	0	1	0	0	0	0	0	0.404175	0	0	0	0	0	0	0	0	0	0
AGAP001477	2R	5386547	5388354	-	AGAP001477	-	Innexin inx2	7	3	0	1	0	0	0	0	0	0.184399	0	0	0	0	0	0	0	0	0	0
AGAP001480	2R	5397435	5407083	+	AGAP001480	-	NA	4	0	0	0	0	0	0	0	0	0	0	0	0	0	0	0	0	0	0	0
AGAP001481	2R	5408000	5419568	+	AGAP001481	-	biotin--protein ligase	2	0	0	0	0	0	0	0	0	0	0	0	0	0	0	0	0	0	0	0
AGAP001482	2R	5411724	5416771	-	AGAP001482	-	NA	2	0	0	0	0	0	0	0	0	0	0	0	0	0	0	0	0	0	0	0
AGAP001486	2R	5443334	5462040	+	AGAP001486	-	NA	3	0	0	1	0	0	0	0	0	0.414447	0	0	0	0	0	0	0	0	0	0
AGAP001491	2R	5558860	5559879	-	AGAP001491	-	Leucine-rich repeat-containing protein 57	1	0	0	0	0	0	0	0	0	0	0	0	1	1	0	0	0	0	1	1
AGAP001492	2R	5560313	5563158	+	AGAP001492	-	NA	1	0	0	0	0	0	0	0	0.950313	0	0	0	0	1	0	0	0	0	0	1
AGAP001511	2R	5720113	5721309	-	AGAP001511	-	NA	1	0	0	0	0	0	0	0	0	0	0	0	0	0	0	0	0	0	0	0
AGAP001512	2R	5728455	5733573	+	AGAP001512	-	glutamate--cysteine ligase catalytic subunit	1	0	0	0	0	0	0	0	0	0	0	0	0	0	0	0	0	0	0	0
AGAP001518	2R	5770469	5777527	+	AGAP001518	-	NA	5	1	0	0	0	0	0	0	0	0	0	0	0	0	0	0	0	0	0	0
AGAP013519	2R	5858744	5859389	-	AGAP013519	-	U6 snRNA-associated Sm-like protein LSm3	8	0	0	0	0	0	0	0	0	0	0	0	0	0	0	0	0	0	0	0
AGAP001545	2R	6090680	6091626	+	AGAP001545	-	ribosomal biogenesis protein RLP24	10	2	1	2	0	0	0	0	0.109024	0.26089	0	0	0	0	0	0	0	0	0	0
AGAP001551	2R	6108729	6126244	-	AGAP001551	-	G patch domain and KOW motifs-containing protein	20	0	0	0	0	0	0	0	0.268711	0.179173	0	0	2	0	0	0	0	0	0.1	0
AGAP012996	2R	6117432	6119119	+	AGAP012996	-	juvenile hormone-inducible protein	18	2	0	0	0	0	0	0	0.298568	0.199081	0	0	2	0	0	1	0	0	0.111111	0
AGAP001561	2R	6265272	6268136	+	GPRNNA5	-	putative GPCR class a orphan receptor 5	1	0	0	0	0	0	0	0	0	0	0	0	0	0	0	0	0	0	0	0
AGAP001583	2R	6463746	6478735	+	AGAP001583	-	NA	2	0	0	0	0	0	0	0	0	0	0	0	0	0	0	0	0	0	0	0
AGAP001587	2R	6485732	6489508	-	VATI	-	V-type H+-transporting ATPase subunit I	8	0	0	1	0	0	0	0	0	0.574306	0	0	0	0	0	0	0	0	0	0
AGAP001588	2R	6491877	6495408	-	AGAP001588	-	V-type H+-transporting ATPase subunit I	1	0	0	0	0	0	0	0	0	0	0	0	0	0	0	0	0	0	0	0
AGAP001628	2R	7020401	7021910	-	AGAP001628	-	cystinosin homolog	4	1	0	0	0	0	0	0	0	0	0	0	0	0	0	0	0	0	0	0
AGAP001629	2R	7023982	7025193	+	AGAP001629	-	NA	2	0	0	0	0	0	0	0	0	0	0	0	0	0	0	0	0	0	0	0
AGAP001645	2R	7266758	7271844	+	AGAP001645	-	RNA-binding protein FUS	20	0	0	0	0	0	0	0	0	0	0	0	0	0	0	0	0	0	0	0
AGAP001650	2R	7304076	7309565	+	AGAP001650	-	cation transport regulator-like protein 2	2	0	0	0	0	0	0	0	0	0	0	0	0	0	0	0	0	0	0	0
AGAP001652	2R	7310996	7317770	-	AGAP001652	-	lipase	1	0	0	0	0	0	0	0	0	0	0	0	0	0	0	0	0	0	0	0
AGAP001653	2R	7320004	7323349	+	AGAP001653	-	NADH dehydrogenase (ubiquinone) Fe-S protein 1	40	0	0	0	0	0	0	0	0.0208866	0.0152837	0	0	1	0	0	0	0	0	0.025	0
AGAP001656	2R	7326477	7327395	-	AGAP001656	-	ribosomal RNA-processing protein 7	2	1	0	0	0	0	0	0	0	0	0	0	0	0	0	0	0	0	0	0
AGAP001662	2R	7609924	7631412	-	AGAP001662	-	NA	1	0	0	0	0	0	0	0	0	0	0	0	0	0	0	0	0	0	0	0
AGAP001674	2R	7841260	7905871	-	AGAP001674	-	sidestep	3	0	0	0	0	0	0	0	0	0	0	0	0	1	0	0	0	0	0	0.333333
AGAP001690	2R	8465599	8507940	+	AGAP001690	-	regulating synaptic membrane exocytosis protein 2	6	0	0	0	0	0	0	0	0	0	0	0	0	0	0	0	0	0	0	0
AGAP001694	2R	8673915	8679361	+	Exo4	-	exocyst complex component 4	1	0	0	0	0	0	0	0	0	0	0	0	0	0	0	0	0	0	0	0
AGAP001700	2R	8791330	8800265	-	AGAP001700	-	translational activator GCN1	3	0	0	0	0	0	0	0	0	0	0	0	0	2	0	0	0	0	0	0.666667
AGAP001701	2R	8800518	8801163	-	AGAP001701	-	Small ubiquitin-related modifier	8	0	0	0	1	0	0	0	0	0.051334	0.181215	0	0	0	0	0	0	0	0	0
AGAP001711	2R	8858256	8859760	+	AGAP001711	-	NADH dehydrogenase (ubiquinone) Fe-S protein 8	21	1	0	0	0	0	0	0	0	0	0	0	0	0	0	0	0	0	0	0
AGAP001712	2R	8859258	8860220	-	AGAP001712	-	actin related protein 2/3 complex, subunit 3	4	0	0	0	0	0	0	0	0	0	0	0	0	0	0	0	0	0	0	0
AGAP001716	2R	8881900	8910215	-	AGAP001716	-	tubby	2	0	0	0	0	0	0	0	0	0	0	0	0	0	0	0	0	0	0	0
AGAP013493	2R	8898688	8899130	-	AGAP013493	-	NA	1	0	0	0	0	0	0	0	0	0	0	0	0	0	0	0	0	0	0	0
AGAP001718	2R	8919553	8920874	-	AGAP001718	-	NA	17	4	0	0	1	0	0	0	0	0	0.0794468	0	0	0	0	0	0	0	0	0
AGAP001719	2R	8921798	8923444	+	AGAP001719	-	NA	5	2	0	0	0	0	0	0	0	0	0	0	0	0	0	0	0	0	0	0
AGAP001721	2R	8925598	8927708	+	AGAP001721	-	translocon-associated protein subunit alpha	5	0	0	0	0	0	0	0	0	0	0	0	0	0	0	0	0	0	0	0
AGAP001732	2R	9086407	9088005	-	AGAP001732	-	hemomucin	2	0	1	0	0	0	0	0	0.638842	0	0	0	0	0	0	0	0	0	0	0
AGAP001734	2R	9093431	9096376	+	AGAP001734	-	nicastrin	1	0	0	0	0	0	0	0	0	0	0	0	0	0	0	0	0	0	0	0
AGAP001737	2R	9099747	9102059	-	AGAP001737	-	adenylyltransferase and sulfurtransferase MOCS3 Molybdopterin-synthase adenylyltransferase Molybdopterin-synthase sulfurtransferase	2	2	0	0	0	0	0	0	0	0	0	0	0	0	0	0	0	0	0	0
AGAP029583	2R	9103788	9126257	+	AGAP029583	-	NA	2	0	0	0	0	0	0	0	0	0	0	0	0	0	0	0	0	0	0	0
AGAP001744	2R	9238611	9240389	+	AGAP001744	-	cytochrome c oxidase assembly protein subunit 15	2	0	0	0	0	0	0	0	0	0	0	0	0	0	0	0	0	0	0	0
AGAP001749	2R	9284344	9285666	+	AGAP001749	-	Stromal cell-derived factor 2	3	0	0	0	0	0	0	0	0	0	0	0	0	0	0	0	0	0	0	0
AGAP001751	2R	9305752	9397954	+	AGAP001751	-	Oxidation resistance protein	5	0	0	0	0	0	0	0	0	0	0	0	0	0	0	0	0	0	0	0
AGAP001759	2R	9479330	9483291	+	AGAP001759	-	protein transport protein SEC23	10	0	0	0	0	0	0	0	0	0	0	0	0	0	0	0	0	0	0	0
AGAP001760	2R	9483432	9485151	-	AGAP001760	-	protein phosphatase 3, regulatory subunit	11	0	0	0	0	0	0	0	0	0	0	0	0	0	0	0	0	0	0	0
AGAP001763	2R	9514431	9529284	+	Fatp	-	fatty acid transporter protein 1	1	0	0	0	0	0	0	0	0	0	0	0	0	0	0	0	0	0	0	0
AGAP001778	2R	10178042	10179205	-	AGAP001778	-	NA	1	0	0	0	0	0	0	0	0	0	0	0	0	0	0	0	0	0	0	0
AGAP001786	2R	10351376	10458861	+	AGAP001786	-	AT-rich interactive domain-containing protein 1	9	0	0	0	0	0	0	0	0	0	0	0	0	0	0	0	0	0	0	0
AGAP001788	2R	10482019	10483314	-	AGAP001788	-	M-type 9 protein	2	0	0	0	0	0	0	0	0	0	0	0	0	0	0	0	0	0	0	0
AGAP001791	2R	10498642	10517390	+	Nep2	-	neprilysin, neutral endopeptidase 2	36	0	2	0	0	0	0	0	0.0734516	0.0232096	0.0395775	0	0	0	0	0	0	0	0	0
AGAP001795	2R	10529935	10531520	+	AGAP001795	-	mortality factor 4-like protein 1	2	0	0	0	0	0	0	0	0	0	0	0	0	0	0	0	0	0	0	0
AGAP001796	2R	10532059	10533424	+	AGAP001796	-	NA	5	0	0	0	0	0	0	0	0	0	0	0	0	0	0	0	0	0	0	0
AGAP001799	2R	10591413	10597071	+	AGAP001799	-	tropomyosin 1	34	0	1	0	1	0	0	0	0.070859	0	0.0318255	0	0	0	0	0	0	0	0	0
AGAP001800	2R	10598690	10608452	+	AGAP001800	-	Synaptotagmin	12	0	0	0	0	0	0	0	0.0726204	0	0	0	0	0	0	0	0	0	0	0
AGAP001804	2R	10617750	10620802	+	Nmt	-	N-myristoyl transferase	13	0	0	1	0	0	0	0	0.0748031	0.145013	0	0	0	0	0	0	0	0	0	0
AGAP001814	2R	10859312	10865032	+	AGAP001814	-	cytosolic carboxypeptidase 6	15	0	0	2	1	0	0	0	0.0659529	0.146449	0.0748504	0	0	0	0	0	0	0	0	0
AGAP001813	2R	10860116	10862659	-	AGAP001813	-	Histone H3	15	0	0	2	1	0	0	0	0.0659529	0.146449	0.0748504	0	0	0	0	0	0	0	0	0
AGAP001817	2R	10867621	10868082	+	AGAP001817	-	NA	1	0	0	0	0	0	0	0	0	0	0	0	0	0	0	0	0	0	0	0
AGAP001820	2R	10870934	10886197	-	AGAP001820	-	TATA-binding protein-associated factor	2	0	0	0	0	0	0	0	0.433937	0.433937	0.433937	0	0	0	0	0	0	0	0	0
AGAP001823	2R	10902267	10903524	-	VATG	-	V-type H+-transporting ATPase subunit G	10	1	0	0	0	0	0	0	0	0	0	0	0	0	0	0	0	0	0	0
AGAP001827	2R	11265311	11269057	-	AGAP001827	-	hypoxia up-regulated 1	3	0	0	0	0	0	0	0	0	0	0	0	0	0	0	0	0	0	0	0
AGAP001828	2R	11273254	11281846	-	AGAP001828	-	NA	2	0	0	0	0	0	0	0	0	0	0	0	0	0	0	0	0	0	0	0
AGAP001871	2R	11727628	11735207	-	AGAP001871	-	Ro ribonucleoprotein autoantigen	3	0	0	2	0	0	0	0	0	0.760224	0	0	0	0	0	0	0	0	0	0
AGAP001872	2R	11735440	11738881	-	AGAP001872	-	U3 small nucleolar RNA-associated protein 19	7	0	1	0	0	0	0	0	0.154569	0	0	0	0	0	0	0	0	0	0	0
AGAP013489	2R	11739263	11739935	-	AGAP013489	-	NA	1	0	0	0	0	0	0	0	0	0	0	0	0	0	0	0	0	0	0	0
AGAP001878	2R	11797323	11798213	+	AGAP001878	-	peptide alpha-N-acetyltransferase	1	1	0	0	0	0	0	0	0	0	0	0	0	0	0	0	0	0	0	0
AGAP001881	2R	11833852	11837198	+	AGAP001881	-	protease m1 zinc metalloprotease	7	1	0	0	0	0	0	0	0	0	0	0	0	0	0	0	0	0	0	0
AGAP001891	2R	11913820	11916521	-	AGAP001891	-	arrestin domain-containing protein 3	1	0	0	0	0	0	0	0	0	0	0	0	0	0	0	0	0	0	0	0
AGAP001899	2R	11955660	11963760	-	AGAP001899	-	fatty acid synthase, animal type	2	0	0	0	0	0	0	0	0	0	0	0	0	0	0	0	0	0	0	0
AGAP001910	2R	12009509	12011157	-	RpS3	-	40S ribosomal protein S3	4	0	0	0	0	0	0	0	0	0	0	0	0	0	0	0	0	0	0	0
AGAP001911	2R	12011655	12012730	+	RpL6	-	60S ribosomal protein L6	2	0	0	0	0	0	0	0	0	0	0	0	0	0	0	0	0	0	0	0
AGAP001914	2R	12025704	12027590	+	AGAP001914	-	cell division cycle protein 37	22	1	0	0	0	0	0	0	0	0	0	0	0	0	0	0	0	0	0	0
AGAP001935	2R	12600857	12624387	+	AGAP001935	-	NA	10	0	0	0	0	0	0	0	0.0852235	0	0	0	0	0	0	0	0	0	0	0
AGAP001936	2R	12644796	12665612	+	AGAP001936	-	phosphatidylinositol phospholipase C, beta	17	0	0	1	0	0	0	0	0.0450213	0.0970975	0	0	0	0	0	0	0	0	0	0
AGAP001937	2R	12670179	12671299	-	mRpL33	-	39S ribosomal protein L33, mitochondrial	2	0	0	0	0	0	0	0	0	0	0	0	0	0	0	0	0	0	0	0
AGAP001940	2R	12680160	12680777	+	AGAP001940	-	NA	9	2	0	0	0	0	0	0	0	0	0	0	0	0	0	0	0	0	0	0
AGAP001941	2R	12681098	12682954	+	AGAP001941	-	phosphatidic acid phosphatase type 2 domain-containing protein 1B	2	0	0	0	0	0	0	0	0	0	0	0	0	0	0	0	0	0	0	0
AGAP001942	2R	12682472	12683927	-	AGAP001942	-	NA	8	2	0	0	0	0	0	0	0	0	0	0	0	0	0	0	0	0	0	0
AGAP001943	2R	12684515	12690361	-	AGAP001943	-	NA	3	0	0	0	0	0	0	0	0	0	0	0	0	0	0	0	0	0	0	0
AGAP001945	2R	12720850	12724816	-	AGAP001945	-	Uncharacterized protein CG12001	5	0	0	0	0	0	0	0	0	0	0	0	3	0	0	0	0	0	0.6	0
AGAP001955	2R	12802213	12808232	+	AGAP001955	-	N-acetylglucosaminylphosphatidylinositol deacetylase	20	0	0	4	0	0	0	0	0.0652595	0.338108	0.0664638	0	0	0	0	0	0	0	0	0
AGAP001957	2R	12809543	12829007	+	AGAP001957	-	phosphatidylinositol transfer protein, beta	6	0	2	2	0	0	0	0	0.392703	0.490183	0	0	0	0	0	0	0	0	0	0
AGAP013429	2R	12982942	12985167	-	AGAP013429	-	sodium-coupled monocarboxylate transporter 1	7	1	0	3	0	0	0	0	0.362584	0.489819	0	0	4	0	0	0	0	0	0.571429	0
AGAP001971	2R	12994466	12999278	+	AGAP001971	-	Polyubiquitin-C	8	0	0	3	0	0	0	0	0	0.569093	0	0	3	0	0	0	0	0	0.375	0
AGAP001973	2R	13002445	13003902	+	Prosalpha7	-	26S proteasome alpha 7 subunit	9	1	0	0	0	0	0	0	0	0	0	0	0	0	0	0	0	0	0	0
AGAP001975	2R	13017723	13018831	-	AGAP001975	-	Protein SYS1 homolog	1	0	0	0	0	0	0	0	0	0	0	0	0	0	0	0	0	0	0	0
AGAP001979	2R	13047591	13085343	-	SCRASP3	-	Class A Scavenger Receptor (SRCR domain) with Serine Protease domain.	1	0	0	0	0	0	0	0	0	0	0	0	0	0	0	0	0	0	0	0
AGAP001982	2R	13117302	13120668	-	AGAP001982	-	NA	1	0	0	1	0	0	0	0	0	1.3787	0	0	0	0	0	0	0	0	0	0
AGAP001988	2R	13209064	13209867	+	AGAP001988	-	Hyp37.7-like	4	2	0	0	0	0	0	0	0	0	0	0	0	0	0	0	0	0	0	0
AGAP013039	2R	13212099	13237341	+	AGAP013039	-	NA	16	0	0	0	0	0	0	0	0	0.0332846	0	0	0	0	0	0	0	0	0	0
AGAP001995	2R	13318400	13319597	-	Prosalpha2	-	26S proteasome alpha 2 subunit	22	0	0	0	0	0	0	0	0	0	0	0	2	0	0	0	0	0	0.0909091	0
AGAP002008	2R	13835946	13837677	+	AGAP002008	-	NA	2	0	0	0	0	0	0	0	0	0	0	0	0	0	0	0	0	0	0	0
AGAP002011	2R	13892544	13895367	+	AGAP002011	-	ammonium transporter Rh	4	1	0	0	0	0	1	0	0	0.63322	0	0	0	0	0	0	0	0	0	0
AGAP002018	2R	13960591	13972312	+	AGAP002018	-	histone-lysine N-methyltransferase setd3	1	0	0	0	0	0	0	0	0	0	0	0	0	0	0	0	0	0	0	0
AGAP013249	2R	13962618	13990617	-	AGAP013249	-	NA	1	0	0	0	0	0	0	0	0	0	0	0	0	0	0	0	0	0	0	0
AGAP013079	2R	14026744	14028634	+	AGAP013079	-	NA	1	0	0	0	0	0	0	0	0	0	0	0	0	0	0	0	0	0	0	0
AGAP002024	2R	14049721	14072280	-	AGAP002024	-	NA	3	0	0	0	0	0	0	0	0	0	0	0	0	0	0	0	0	0	0	0
AGAP002026	2R	14072673	14074022	+	AGAP002026	-	ditrans,polycis-polyprenyl diphosphate synthase	1	0	0	0	0	0	0	0	0	0	0	0	0	0	0	0	0	0	0	0
AGAP002028	2R	14074074	14083763	-	AGAP002028	-	E3 ubiquitin-protein ligase RNF13	10	0	0	0	0	0	0	0	0.0733176	0.251128	0.138225	0	0	0	0	0	0	0	0	0
AGAP002030	2R	14084479	14097988	+	AGAP002030	-	bromodomain and WD repeat domain containing protein 1/3	7	0	0	0	0	0	0	0	0	0.117348	0	0	0	0	0	0	0	0	0	0
AGAP002032	2R	14098486	14109460	-	AGAP002032	-	NA	1	0	0	0	0	0	0	0	0	0	0	0	0	0	0	0	0	0	0	0
AGAP002036	2R	14117867	14125617	+	AGAP002036	-	zinc finger, FYVE domain containing 1	12	0	0	0	0	0	0	0	0	0	0	0	0	0	0	0	0	0	0	0
AGAP002038	2R	14126101	14129618	-	AGAP002038	-	NA	6	1	0	0	0	0	0	0	0	0	0.112403	0	0	0	0	0	0	0	0	0
AGAP002039	2R	14217622	14219749	-	AGAP002039	-	NA	5	0	0	0	0	0	0	0	0	0	0	0	0	0	0	0	0	0	0	0
AGAP002040	2R	14278775	14302163	+	AGAP002040	-	Brother of iHog	2	0	0	0	0	0	0	0	0	0	0	0	0	0	0	0	0	0	0	0
AGAP002041	2R	14302982	14358290	-	AGAP002041	-	NA	17	0	0	0	0	0	0	0	0	0	0.0197518	0	0	0	0	0	0	0	0	0
AGAP002048	2R	14532646	14541849	-	AGAP002048	-	NA	1	0	0	0	0	0	0	0	0	0	0	0	0	0	0	0	0	0	0	0
AGAP013036	2R	14545715	14546833	-	AGAP013036	-	NA	6	1	0	0	0	0	0	0	0	0	0	0	0	0	0	0	0	0	0	0
AGAP002049	2R	14551198	14552501	-	AGAP002049	-	phosphatidylethanolamine binding protein 1	1	0	0	0	0	0	0	0	0	0	0	0	0	0	0	0	0	0	0	0
AGAP002053	2R	14656432	14657743	+	AGAP002053	-	NA	8	0	0	0	0	0	0	0	0	0	0	0	0	0	0	0	0	0	0	0
AGAP002054	2R	14658943	14677382	-	AGAP002054	-	fermitin family homolog 2	20	0	0	0	0	0	0	0	0	0	0	0	0	0	0	0	0	0	0	0
AGAP002059	2R	14690329	14693835	+	AGAP002059	-	NA	1	0	0	0	0	0	0	0	0	0	0	0	0	0	0	0	0	0	0	0
AGAP002061	2R	14715993	14717461	+	Rpn7	-	26S proteasome 26S non-ATPase subunit N7	8	0	0	0	0	0	0	0	0	0	0	0	0	0	0	0	0	0	0	0
AGAP002063	2R	14719716	14721808	+	AGAP002063	-	nucleolar protein 56	26	4	0	0	0	0	0	0	0	0	0	0	0	0	0	0	0	0	0	0
AGAP002064	2R	14721721	14723114	-	AGAP002064	-	NA	3	0	0	0	0	0	0	0	0	0	0	0	0	0	0	0	0	0	0	0
AGAP002067	2R	14728819	14731287	+	AGAP002067	-	cell cycle progression	3	0	0	0	0	0	0	0	0	0	0	0	0	0	0	0	0	0	0	0
AGAP002076	2R	14826967	14831432	+	AGAP002076	-	heat shock 70kDa protein 1/8	25	0	0	0	0	0	0	0	0	0	0	0	0	0	0	0	0	0	0	0
AGAP002078	2R	14833730	14834389	+	AGAP002078	-	14 kDa phosphohistidine phosphatase	5	1	0	0	0	1	1	1	0.0717333	0.0732958	0.0732958	0	0	0	0	0	0	0	0	0
AGAP002085	2R	15137115	15144440	+	AGAP002085	-	NA	10	0	0	0	0	0	0	0	0	0	0	0	0	0	0	0	0	0	0	0
AGAP013167	2R	15145367	15147656	+	AGAP013167	-	Sorting and assembly machinery component 50 homolog A	2	0	0	0	0	0	0	0	0	0	0	0	0	0	0	0	0	0	0	0
AGAP002087	2R	15154350	15154869	-	AGAP002087	-	Protein kish	2	0	0	0	0	0	0	0	0	0	0	0	0	0	0	0	0	0	0	0
AGAP002091	2R	15221488	15227114	-	AGAP002091	-	phosphoribosylformylglycinamidine synthase	6	0	0	0	0	0	0	0	0	0	0	0	0	0	0	0	0	0	0	0
AGAP002093	2R	15233478	15252328	-	AGAP002093	-	NA	1	0	0	0	0	0	0	0	0	0	0	0	0	0	0	0	0	0	0	0
AGAP002101	2R	15427379	15431581	+	AGAP002101	-	isoleucyl-tRNA synthetase	6	0	0	0	0	0	0	0	0.13553	0.13553	0.13553	0	0	0	0	0	0	0	0	0
AGAP002102	2R	15435563	15437494	+	AGAP002102	-	NA	13	3	0	0	0	0	0	0	0	0	0	0	0	0	0	0	0	0	0	0
AGAP002107	2R	15703514	15704615	-	AGAP002107	-	calcyclin binding protein	3	0	0	0	0	0	0	0	0	0	0	0	0	0	0	0	0	0	0	0
AGAP002110	2R	15740855	15744909	-	AGAP002110	-	cell division control protein 7	4	0	0	0	0	0	0	0	0	0	0	0	0	0	0	0	0	0	0	0
AGAP002113	2R	15755287	15758115	+	AGAP002113	-	cytochrome b5	7	0	0	0	0	0	0	0	0	0	0	0	0	0	0	0	0	0	0	0
AGAP029570	2R	15781994	15892699	-	AGAP029570	-	NA	1	0	0	0	0	0	0	0	0	0	0	0	0	0	0	0	0	0	0	0
AGAP002117	2R	15977672	15978840	+	AGAP002117	-	NA	1	1	0	0	0	0	0	0	0	0	0	0	0	0	0	0	0	0	0	0
AGAP002119	2R	15984533	16038452	-	AGAP002119	-	dual-specificity tyrosine-(Y)-phosphorylation regulated kinase	4	0	0	0	0	0	0	0	0	0	0	0	0	0	0	0	0	0	0	0
AGAP002128	2R	16091759	16094295	+	AGAP002128	-	BRCA1-associated protein	7	0	0	0	0	0	0	0	0.0711059	0.0711867	0.0710584	0	0	0	0	0	0	0	0	0
AGAP002135	2R	16246384	16326025	+	dpr9	-	defective proboscis extension response 9	6	0	0	0	0	0	0	0	0	0	0	0	0	0	0	0	0	0	0	0
AGAP002137	2R	16392256	16393909	+	AGAP002137	-	NA	2	0	0	0	0	0	0	0	0	0	0	0	0	0	0	0	0	0	0	0
AGAP002140	2R	16401573	16402142	-	AGAP002140	-	NA	10	2	0	0	0	0	0	0	0	0.0531414	0	0	0	0	0	0	0	0	0	0
AGAP002141	2R	16402495	16405075	+	AGAP002141	-	protein phosphatase PTC7 homolog fig	4	0	0	0	0	0	0	0	0	0	0	0	0	0	0	0	0	0	0	0
AGAP002145	2R	16414468	16419095	-	AGAP002145	-	inactivation no afterpotential D protein	1	0	0	0	0	0	0	0	0	0.402656	0	0	0	0	0	0	0	0	0	0
AGAP029545	2R	16421349	16464430	+	AGAP029545	-	NA	32	0	0	0	0	0	0	0	0	0	0	0	0	0	0	0	0	0	0	0
AGAP002150	2R	16465545	16498998	-	AGAP002150	-	hyperpolarization activated cyclic nucleotide-gated potassium channel 2	2	0	0	0	0	0	0	0	0	0	0	0	0	0	0	0	0	0	0	0
AGAP002156	2R	16571214	16574313	+	GPRGNR1	-	putative gonadotrophin releasing hormone receptor 1	3	1	0	0	0	0	0	0	0	0	0	0	0	0	0	0	0	0	0	0
AGAP002159	2R	16589411	16608275	+	AGAP002159	-	NA	14	0	0	0	0	0	0	0	0	0	0	0	0	0	0	0	0	0	0	0
AGAP002166	2R	16812393	16816168	-	AGAP002166	-	A-kinase anchor protein 1, mitochondrial	5	0	0	0	0	0	0	0	0	0.0806638	0	0	0	0	0	0	0	0	0	0
AGAP002167	2R	16817057	16825766	+	AGAP002167	-	protein LSM12 homolog	3	1	0	0	0	0	0	0	0	0	0	0	0	0	0	0	0	0	0	0
AGAP002169	2R	16830893	16833289	-	AGAP002169	-	ubiquitin-conjugating enzyme E2 G2	3	0	0	0	0	0	0	0	0	0	0	0	0	0	0	0	0	0	0	0
AGAP002170	2R	16833608	16834838	-	AGAP002170	-	NADH dehydrogenase (ubiquinone) flavoprotein 2	2	0	0	0	0	0	0	0	0	0	0	0	0	0	0	0	0	0	0	0
AGAP002171	2R	16835162	16837841	+	AGAP002171	-	nucleolar protein 58	3	0	0	0	0	0	0	0	0	0	0	0	0	0	0	0	0	0	0	0
AGAP002176	2R	16902953	16911547	+	AGAP002176	-	proprotein convertase subtilisin/kexin type 2	12	0	0	0	0	0	0	0	0	0	0	0	0	0	0	0	0	0	0	0
AGAP002178	2R	16917654	17106903	-	AGAP002178	-	homeobox protein homothorax	34	0	0	0	1	0	0	0	0.0154857	0	0.0322889	0	0	0	0	0	0	0	0	0
AGAP002183	2R	17202247	17204526	+	AGAP002183	-	Signal recognition particle subunit SRP68	7	0	0	0	0	0	0	0	0	0	0	0	0	0	0	0	0	0	0	0
AGAP002185	2R	17212202	17213894	-	AGAP002185	-	developmentally-regulated GTP-binding protein 2	4	0	0	0	0	0	0	0	0.388489	0	0	0	0	0	0	0	0	0	0	0
AGAP002186	2R	17216501	17315760	-	AGAP002186	-	very low-density lipoprotein receptor	20	0	0	0	0	0	0	0	0	0	0.102247	0	0	0	0	0	0	0	0	0
AGAP002192	2R	17383563	17389410	-	AGAP002192	-	isocitrate dehydrogenase (NAD+)	31	NA	0	0	0	0	0	0	0	0	0	0	0	0	0	0	0	0	0	0
AGAP012960	2R	17433989	17436100	+	AGAP012960	-	NA	3	3	0	0	0	0	0	0	0	0	0	0	0	0	0	0	0	0	0	0
AGAP002194	2R	17441172	17477310	+	AGAP002194	-	1D-myo-inositol-triphosphate 3-kinase	3	0	0	0	0	0	0	0	0	0	0	0	0	0	0	0	0	0	0	0
AGAP002198	2R	17492366	17494622	-	Gnmt	-	glycine N-methyltransferase	10	1	0	0	0	0	0	0	0	0	0	0	0	0	0	0	0	0	0	0
AGAP002199	2R	17496293	17515225	-	AGAP002199	-	NA	3	0	0	0	0	0	0	0	0	0	0	0	0	0	0	0	0	0	0	0
AGAP027997	2R	17513767	17514965	+	LRIM5	-	leucine-rich immune protein (Short)	3	2	0	0	0	0	0	0	0	0	0	0	0	0	0	0	0	0	0	0
AGAP002215	2R	17674757	17687612	-	AGAP002215	-	NA	1	0	0	0	0	0	0	0	0	0	0	0	0	0	0	0	0	0	0	0
AGAP002218	2R	17694406	17695523	+	mRpL47	-	39S ribosomal protein L47, mitochondrial	7	0	0	0	0	0	0	0	0	0	0	0	0	0	0	0	0	0	0	0
AGAP002222	2R	17706385	17709059	+	AGAP002222	-	NA	1	0	0	0	0	0	0	0	0	0	0	0	0	0	0	0	0	0	0	0
AGAP002224	2R	17716701	17731996	+	AGAP002224	-	open rectifier potassium channel protein 1	4	0	0	0	0	0	0	0	0	0	0	0	0	0	0	0	0	0	0	0
AGAP002227	2R	17787347	17788652	-	AGAP002227	-	pyridoxamine 5'-phosphate oxidase	2	0	0	0	0	0	0	0	0	0	0	0	0	0	0	0	0	0	0	0
AGAP002238	2R	18033675	18055975	-	AGAP002238	-	NA	1	0	0	0	0	0	0	0	0	0	0	0	0	0	0	0	0	0	0	0
AGAP002240	2R	18061032	18061821	-	AGAP002240	-	NA	5	0	0	0	0	0	0	0	0	0	0	0	0	0	0	0	0	0	0	0
AGAP002245	2R	18083013	18084012	-	AGAP002245	-	cytochrome b-c1 complex subunit 6, mitochondrial	3	0	0	0	0	0	0	0	0	0	0.145125	0	0	0	0	0	0	0	0	0
AGAP002247	2R	18092217	18093639	-	Med21	-	Mediator of RNA polymerase II transcription subunit 21	1	0	0	0	0	0	0	0	0	0	0	0	0	0	0	0	0	0	0	0
AGAP002251	2R	18195396	18198939	-	AGAP002251	-	ubiquitin-conjugating enzyme E2 G1	6	0	0	0	0	0	0	0	0	0	0	0	0	0	0	0	0	0	0	0
AGAP029562	2R	18199865	18225470	+	AGAP029562	-	NA	28	0	0	0	0	0	0	0	0	0	0.0261781	0	0	0	0	0	0	0	0	0
AGAP002253	2R	18209542	18223547	-	AGAP002253	-	TatD DNase family protein	13	0	0	0	0	0	0	0	0	0	0	0	0	0	0	0	0	0	0	0
AGAP002260	2R	18255319	18258424	+	AGAP002260	-	WD repeat-containing protein 40A	5	0	0	0	0	0	0	0	0	0	0	0	0	0	0	0	0	0	0	0
AGAP002263	2R	18343910	18357222	-	AGAP002263	-	choline-phosphate cytidylyltransferase	22	0	0	0	0	0	0	0	0	0	0	0	0	0	0	0	0	0	0	0
AGAP002264	2R	18357672	18371795	-	AGAP002264	-	NA	7	0	0	0	0	0	0	0	0	0	0	0	0	0	0	0	0	0	0	0
AGAP002265	2R	18375536	18378087	-	AGAP002265	-	splicing factor, arginine/serine-rich 12	11	2	0	0	0	0	0	0	0	0	0	0	0	0	0	0	0	0	0	0
AGAP002270	2R	18407664	18411057	-	CLIPB7	-	CLIP-domain serine protease	3	1	0	0	0	0	0	0	0	0	0	0	0	0	0	0	0	0	0	0
AGAP002272	2R	18416769	18456860	+	AGAP002272	-	ankyrin	2	0	0	0	0	0	0	0	0	0	0	0	0	0	0	0	0	0	0	0
AGAP002274	2R	18460387	18507336	+	AGAP002274	-	NA	12	0	0	0	0	0	0	0	0	0	0	0	0	0	0	0	0	0	0	0
AGAP002277	2R	18513323	18514158	+	AGAP002277	-	mitochondrial import inner membrane translocase subunit Tim13	8	0	0	0	0	0	0	0	0	0	0	0	0	0	0	0	0	0	0	0
AGAP013515	2R	18513997	18514772	-	AGAP013515	-	NA	3	0	0	0	0	0	0	0	0	0	0	0	0	0	0	0	0	0	0	0
AGAP002282	2R	18547410	18567635	-	AGAP002282	-	torso-like protein	1	0	0	0	0	0	0	0	0	0	0	0	0	0	0	0	0	0	0	0
AGAP002291	2R	18640200	18660570	-	AGAP002291	-	ebony	10	0	0	0	0	0	0	0	0	0	0	0	0	0	0	0	0	0	0	0
AGAP002300	2R	19027548	19040586	+	AGAP002300	-	exosome complex exonuclease	8	0	0	0	0	0	0	0	0	0	0	0	0	0	0	0	0	0	0	0
AGAP002301	2R	19035950	19036794	-	AGAP002301	-	bud site selection protein 31	6	0	0	0	0	0	0	0	0	0	0	0	0	0	0	0	0	0	0	0
AGAP029581	2R	19042152	19052586	+	AGAP029581	-	NA	1	0	0	0	0	0	0	0	0	0	0	0	0	0	0	0	0	0	0	0
AGAP002306	2R	19054063	19056302	+	RpL4	-	60S ribosomal protein L4	8	0	0	0	0	0	0	0	0	0	0	0	0	0	0	0	0	0	0	0
AGAP002315	2R	19231025	19483421	+	APG16L	-	autophagy related gene	3	0	0	0	0	0	0	0	0	0	0	0	0	0	0	0	0	0	0	0
AGAP002317	2R	19444357	19446105	+	Alpha_amylase	-	amylase	3	0	0	0	0	0	0	0	0	0	0	0	0	0	0	0	0	0	0	0
AGAP002320	2R	19483679	19484648	-	AGAP002320	-	isochorismatase domain-containing protein	9	0	0	0	0	0	0	0	0	0	0	0	1	0	0	0	0	0	0.111111	0
AGAP002321	2R	19518880	19535974	+	AGAP002321	-	NA	3	0	0	0	0	0	0	0	0	0	0	0	0	0	0	0	0	0	0	0
AGAP002328	2R	19896041	19897138	+	AGAP002328	-	NA	11	1	0	0	0	0	0	0	0	0	0	0	0	0	0	0	0	0	0	0
AGAP013459	2R	19915255	19916259	+	AGAP013459	-	NA	6	0	0	0	0	0	0	0	0.0674695	0	0	0	0	0	0	0	0	0	0	0
AGAP002329	2R	19947532	19951883	-	AGAP002329	-	carnitine O-octanoyltransferase	17	0	0	0	0	0	0	0	0	0	0	0	6	0	0	0	0	0	0.352941	0
AGAP013359	2R	19949335	19950027	-	AGAP013359	-	NA	17	1	0	0	0	0	0	0	0	0	0	0	6	0	0	1	0	0	0.352941	0
AGAP002330	2R	19952079	19952840	-	AGAP002330	-	60S ribosome subunit biogenesis protein NIP7 homolog	6	1	0	0	0	0	0	0	0	0	0	0	0	0	0	0	0	0	0	0
AGAP002332	2R	19974032	19974823	+	mRpL11	-	39S ribosomal protein L11, mitochondrial	11	1	0	0	0	0	0	0	0	0	0	0	0	0	0	0	0	0	0	0
AGAP002334	2R	19976891	19995731	+	spas	-	spastin	1	0	0	0	0	0	0	0	0	0	0	0	0	0	0	0	0	0	0	0
AGAP002335	2R	19996792	20007544	-	AGAP002335	-	nucleolysin TIA-1/TIAR	11	0	0	0	0	0	0	0	0	0	0	0	0	0	0	0	0	0	0	0
AGAP002336	2R	20090014	20223626	+	AGAP002336	-	NA	8	0	0	0	0	0	0	0	0	0	0	0	0	0	0	0	0	0	0	0
AGAP002337	2R	20274998	20277322	-	eIF3d	-	Eukaryotic translation initiation factor 3 subunit D	4	0	0	0	0	0	0	0	0	0	0	0	0	0	0	0	0	0	0	0
AGAP002338	2R	20277667	20278503	+	Vps29	-	vacuolar protein sorting 29	2	0	0	0	0	0	0	0	0	0	0	0	0	0	0	0	0	0	0	0
AGAP002340	2R	20284397	20288304	+	eIF3a	-	Eukaryotic translation initiation factor 3 subunit A	25	2	0	0	0	0	0	0	0	0	0.0904514	0	0	0	0	0	0	0	0	0
AGAP002344	2R	20485773	20499466	-	AGAP002344	-	brain tumor protein	1	0	0	0	0	0	0	0	0	0	0	0	0	0	0	0	0	0	0	0
AGAP002346	2R	20502709	20503435	-	RpS14-2	-	40S ribosomal protein S14b	7	0	0	0	0	0	0	0	0	0	0	0	0	0	0	0	0	0	0	0
AGAP002350	2R	20517932	20530180	+	AGAP002350	-	troponin T, fast skeletal muscle	3	0	0	0	0	0	0	0	0	0	0	0	0	0	0	0	0	0	0	0
AGAP002351	2R	20530881	20538272	-	AGAP002351	-	nuclear pore complex protein Nup98-Nup96	17	1	0	0	1	0	0	1	0	0	0.457814	0	0	0	0	0	0	0	0	0
AGAP002352	2R	20538788	20546515	+	AGAP002352	-	NA	9	0	0	0	0	0	0	0	0	0	0	0	0	0	0	0	0	0	0	0
AGAP002353	2R	20547215	20548780	+	AGAP002353	-	lipase	30	1	0	0	0	0	0	0	0	0	0	0	0	0	0	0	0	0	0	0
AGAP002354	2R	20549408	20580273	+	AGAP002354	-	EVI5-like protein	37	0	0	0	0	0	0	0	0	0	0.0255381	0	0	0	0	0	0	0	0	0
AGAP002355	2R	20583976	20591576	+	AGAP002355	-	Glutamine synthetase	28	0	0	0	0	0	0	0	0	0	0.131327	0	0	0	0	0	0	0	0	0
AGAP002356	2R	20592831	20594830	-	AGAP002356	-	parvin, beta	12	0	0	0	0	0	0	0	0	0	0	0	0	0	0	0	0	0	0	0
AGAP002357	2R	20595150	20596781	+	AGAP002357	-	vesicle transport protein GOT1B	8	0	0	0	0	0	0	0	0	0	0	0	0	0	0	0	0	0	0	0
AGAP002358	2R	20597739	20600249	-	AGAP002358	-	ADP,ATP carrier protein 2	1	0	0	0	0	0	0	0	0	0	0	0	0	0	0	0	0	0	0	0
AGAP002359	2R	20604485	20608709	+	AGAP002359	-	carbonic anhydrase	3	0	0	0	0	0	0	0	0	0	0	0	0	0	0	0	0	0	0	0
AGAP013402	2R	20614585	20616389	+	AGAP013402	-	carbonic anhydrase I	6	0	0	0	0	0	0	0	0	0	0.139466	0	0	0	0	0	0	0	0	0
AGAP002361	2R	20618834	20637272	-	AGAP002361	-	NA	4	0	0	0	0	0	0	0	0	0	0	0	0	0	0	0	0	0	0	0
AGAP013174	2R	20642978	20643918	-	AGAP013174	-	NA	1	0	0	0	0	0	0	0	0	0	0	0	0	0	0	0	0	0	0	0
AGAP002362	2R	20643276	20644364	-	AGAP002362	-	ribonuclease P protein subunit p20	1	0	0	0	0	0	0	0	0	0	0	0	0	0	0	0	0	0	0	0
AGAP002363	2R	20644572	20646085	-	AGAP002363	-	NA	9	1	0	0	0	0	0	0	0	0	0.0995252	0	0	0	0	0	0	0	0	0
AGAP002364	2R	20646222	20650102	-	AGAP002364	-	MICOS complex subunit MIC60	41	2	0	0	1	0	0	0	0	0	0.0640486	0	0	0	0	0	0	0	0	0
AGAP002366	2R	20665113	20681712	+	AGAP002366	-	high affinity choline transporter	7	0	0	0	0	0	0	0	0	0	0	0	0	0	0	0	0	0	0	0
AGAP002369	2R	20722088	20744587	+	AGAP002369	-	vesicular acetylcholine transporter	12	0	0	0	1	0	0	0	0	0.0221151	0.156734	0	0	0	0	0	0	0	0	0
AGAP002371	2R	20761175	20770172	-	AGAP002371	-	NA	4	0	0	0	0	0	0	0	0	0	0	0	0	0	0	0	0	0	0	0
AGAP002374	2R	20789812	20793640	-	AGAP002374	-	heterogeneous nuclear ribonucleoprotein A1/A3	3	0	0	0	0	0	0	0	0	0	0	0	0	0	0	0	0	0	0	0
AGAP013161	2R	20797580	20802621	-	AGAP013161	-	fatty-acid amide hydrolase 2	4	0	0	0	0	0	0	0	0	0	0	0	0	0	0	0	0	0	0	0
AGAP002378	2R	20815983	20817794	+	AGAP002378	-	Adenylosuccinate lyase	18	1	0	0	0	0	0	0	0	0	0	0	0	0	0	0	0	0	0	0
AGAP002385	2R	20871484	20872178	-	Trs33	-	trafficking protein particle complex subunit 6	3	0	0	0	0	0	0	0	0	0	0	0	0	0	0	0	0	0	0	0
AGAP002387	2R	20878224	20880447	+	AGAP002387	-	acid phosphatase	7	0	0	0	0	0	0	0	0	0	0	0	0	0	0	0	0	0	0	0
AGAP002390	2R	20883327	20886049	+	AGAP002390	-	NA	5	0	0	0	0	0	0	0	0	0	0	0	0	0	0	0	0	0	0	0
AGAP002393	2R	20901504	20902732	-	AGAP002393	-	solute carrier family 35 (GDP-fucose transporter), member C1	1	0	0	0	0	0	0	0	0	0	0	0	0	0	0	0	0	0	0	0
AGAP002395	2R	20904484	20905565	-	RpL10-2	-	60S ribosomal protein L10-2	5	0	0	0	0	0	0	0	0	0	0	0	0	0	0	0	0	0	0	0
AGAP002396	2R	20906137	20909870	+	AGAP002396	-	dolichyl-diphosphooligosaccharide--protein glycosyltransferase	3	0	0	0	0	0	0	0	0	0	0	0	0	0	0	0	0	0	0	0
AGAP013481	2R	20929602	20946193	+	AGAP013481	-	NA	28	1	0	0	0	0	0	0	0	0	0	0	0	0	0	0	0	0	0	0
AGAP002399	2R	20946288	20949539	+	AGAP002399	-	NA	6	1	0	0	0	0	0	0	0	0	0	0	0	0	0	0	0	0	0	0
AGAP013137	2R	20950475	20951200	+	AGAP013137	-	NA	15	6	0	0	0	0	0	0	0	0	0	0	0	0	0	0	0	0	0	0
AGAP002400	2R	20953620	20955114	-	mRpL37	-	39S ribosomal protein L37, mitochondrial	3	1	0	0	0	0	0	0	0	0	0	0	0	0	0	0	0	0	0	0
AGAP002401	2R	20955633	20957882	+	AGAP002401	-	V-type H+-transporting ATPase subunit E	5	0	0	0	0	0	0	0	0	0	0	0	0	0	0	0	0	0	0	0
AGAP002404	2R	20969164	20973127	+	AGAP002404	-	cullin 5	1	0	0	0	0	0	0	0	0	0	0	0	0	0	0	0	0	0	0	0
AGAP002405	2R	20973233	20974140	-	AGAP002405	-	NA	1	0	0	0	0	0	0	0	0	0	0	0	0	0	0	0	0	0	0	0
AGAP002406	2R	20974838	20975905	+	AGAP002406	-	COMM domain-containing protein 2	5	2	0	0	0	0	0	0	0	0	0	0	0	0	0	0	0	0	0	0
AGAP002409	2R	20978272	20979636	-	AGAP002409	-	tRNA pseudouridine38-40 synthase	5	1	0	0	0	0	0	0	0	0	0	0	0	0	0	0	0	0	0	0
AGAP002412	2R	21020810	21021993	-	mRpL45	-	39S ribosomal protein L45, mitochondrial	17	2	0	0	0	0	0	0	0	0	0	0	0	0	0	0	0	0	0	0
AGAP002413	2R	21022307	21031277	+	AGAP002413	-	Basic leucine zipper and W2 domain-containing protein 1	20	0	0	0	0	0	0	0	0	0	0	0	0	0	0	0	0	0	0	0
AGAP002414	2R	21032955	21045056	-	AGAP002414	-	carboxypeptidase D	22	0	0	0	0	0	0	0	0.0559995	0	0	0	0	0	0	0	0	0	0	0
AGAP002415	2R	21045662	21047271	+	AGAP002415	-	NA	7	0	0	0	0	0	0	0	0	0	0	0	0	0	0	0	0	0	0	0
AGAP002427	2R	21208996	21224334	+	AGAP002427	-	kinesin family member 3/17	24	0	0	0	0	0	0	0	0	0	0	0	0	0	0	0	0	0	0	0
AGAP002428	2R	21210652	21220711	-	AGAP002428	-	NA	10	0	0	0	0	0	0	0	0	0	0	0	0	0	0	0	0	0	0	0
AGAP002430	2R	21260057	21261659	+	Akh2	-	adipokinetic hormone 2	5	0	0	0	0	0	0	0	0	0	0.143539	0	0	0	0	0	0	0	0	0
AGAP002434	2R	21366190	21376112	+	AGAP002434	-	centrosomin	14	0	0	1	0	0	0	0	0	0.0785093	0.0167305	0	0	0	0	0	0	0	0	0
AGAP002437	2R	21381905	21383668	-	RpS8	-	40S ribosomal protein S8	2	0	0	0	0	0	0	0	0	0	0	0	0	0	0	0	0	0	0	0
AGAP002438	2R	21389580	21421252	-	AGAP002438	-	tyrosine-protein phosphatase non-receptor type 11	10	0	0	0	0	0	0	0	0	0	0	0	0	0	0	0	0	0	0	0
AGAP002439	2R	21421576	21422108	+	AGAP002439	-	NA	1	0	0	0	0	0	0	0	0	0	0	0	0	0	0	0	0	0	0	0
AGAP002454	2R	21561263	21562598	-	AGAP002454	-	Golgi SNAP receptor complex member 1	8	1	0	0	0	0	0	0	0	0	0	0	0	0	0	0	0	0	0	0
AGAP002455	2R	21562869	21563906	+	AGAP002455	-	NA	15	2	0	0	0	0	0	0	0	0	0.0926142	0	0	0	0	0	0	0	0	0
AGAP002456	2R	21565035	21572465	-	AGAP002456	-	NA	2	1	0	0	0	0	0	0	0	0	0	0	0	0	0	0	0	0	0	0
AGAP013260	2R	21573458	21575079	-	Cht5-5	-	chitinase	13	2	0	0	0	0	0	0	0	0	0.130065	0	0	0	0	0	0	0	0	0
AGAP002459	2R	21603585	21606936	-	AGAP002459	-	NA	22	8	0	0	0	0	0	0	0.0647763	0	0.0840224	0	0	0	0	0	0	0	0	0
AGAP002461	2R	21724542	21730423	-	AGAP002461	-	NA	36	0	0	0	0	0	0	0	0	0	0.0514122	0	0	0	0	0	0	0	0	0
AGAP002464	2R	21823645	21825022	-	AGAP002464	-	secreted ferritin G subunit	16	2	0	0	0	0	0	0	0.0233929	0	0	0	0	0	0	0	0	0	0	0
AGAP002465	2R	21825402	21827293	+	AGAP002465	-	ferritin heavy chain	13	0	0	0	0	0	0	0	0	0	0.106713	0	0	0	0	0	0	0	0	0
AGAP029655	2R	21830170	21834084	+	AGAP029655	-	NA	1	0	0	0	0	0	0	0	0	0	0	0	0	0	0	0	0	0	0	0
AGAP002468	2R	21835953	21836716	+	RpL26	-	60S ribosomal protein L26	1	0	0	0	0	0	0	0	0	0	0.704955	0	0	0	0	0	0	0	0	0
AGAP002470	2R	21844795	21845483	-	mRpL27	-	39S ribosomal protein L27, mitochondrial	7	0	0	0	0	0	0	0	0.0571529	0	0.0520771	0	0	0	0	0	0	0	0	0
AGAP002472	2R	21846490	21850734	+	AGAP002472	-	DNA damage-binding protein 1	2	0	0	0	0	0	0	0	0	0	0.302496	0	0	0	0	0	0	0	0	0
AGAP002473	2R	21850803	21851824	-	VATF	-	V-type proton ATPase subunit F	8	0	0	0	0	0	0	0	0	0	0.0741429	0	0	0	0	0	0	0	0	0
AGAP002475	2R	21854746	21857132	-	AGAP002475	-	NA	1	1	0	0	0	0	0	0	0	0	0	0	0	0	0	0	0	0	0	0
AGAP002477	2R	21861798	21862637	+	AGAP002477	-	single-stranded DNA-binding protein, mitochondrial	6	0	0	0	0	0	0	0	0	0	0	0	0	0	0	0	0	0	0	0
AGAP002481	2R	21870599	21873914	-	Rpn1	-	26S proteasome 26S non-ATPase subunit N1	2	0	0	0	0	0	0	0	0	0	0	0	0	0	0	0	0	0	0	0
AGAP002488	2R	21958741	21966218	-	AGAP002488	-	REST corepressor	6	0	0	0	0	0	0	0	0	0	0	0	0	0	0	0	0	0	0	0
AGAP028609	2R	21967027	21973289	+	AGAP028609	-	transcriptional regulator ATRX	5	0	0	0	0	0	0	0	0	0	0	0	0	0	0	0	0	0	0	0
AGAP002491	2R	21972922	21974640	-	AGAP002491	-	NA	2	0	0	0	0	0	0	0	0	0	0	0	0	0	0	0	0	0	0	0
AGAP002493	2R	21988965	22002497	+	AGAP002493	-	NA	10	0	0	0	0	0	0	0	0	0	0.0947729	0	0	0	0	0	0	0	0	0
AGAP002499	2R	22045705	22048873	-	AGAP002499	-	methylmalonate-semialdehyde dehydrogenase (acylating), mitochondrial	8	0	0	0	0	0	0	0	0	0	0	0	0	0	0	0	0	0	0	0
AGAP002500	2R	22049520	22050219	-	AGAP002500	-	monothiol glutaredoxin	9	2	0	0	1	0	0	0	0	0	0.124547	0	0	0	0	0	0	0	0	0
AGAP002501	2R	22050381	22053158	+	AGAP002501	-	serine/threonine-protein phosphatase 4 regulatory subunit 2	5	0	0	0	0	0	0	0	0.111393	0	0	0	0	0	0	0	0	0	0	0
AGAP002503	2R	22051162	22066256	-	AGAP002503	-	4-coumarate:CoA ligase	13	0	0	0	0	0	0	0	0	0	0.116884	0	0	0	0	0	0	0	0	0
AGAP002504	2R	22066592	22069024	-	AGAP002504	-	tRNA (cytosine34-C5)-methyltransferase	4	3	0	0	0	0	0	1	0	0	0.0958311	0	0	0	0	0	0	0	0	0
AGAP002507	2R	22112400	22114363	+	Pex3	-	peroxin 3	4	0	0	0	0	0	0	0	0	0	0	0	0	0	0	0	0	0	0	0
AGAP002509	2R	22129049	22133349	+	AGAP002509	-	NA	14	0	0	0	0	0	0	0	0	0	0	0	0	0	0	0	0	0	0	0
AGAP002518	2R	22184936	22193619	-	AGAP002518	-	delta-1-pyrroline-5-carboxylate synthetase	19	0	0	0	0	0	0	0	0	0	0	0	0	0	0	0	0	0	0	0
AGAP002520	2R	22321323	22322311	+	AGAP002520	-	short-chain dehydrogenease/reductase	15	3	0	0	0	0	0	0	0	0	0	0	0	0	0	0	0	0	0	0
AGAP002521	2R	22322243	22323397	-	AGAP002521	-	hydroxybutyrate dehydrogenase	6	0	0	0	0	0	0	0	0	0	0	0	0	0	0	0	0	0	0	0
AGAP002525	2R	22360892	22363476	+	AGAP002525	-	eukaryotic translation initiation factor 2A	6	2	0	0	0	0	0	1	0	0	0.214257	0	0	0	0	0	0	0	0	0
AGAP002526	2R	22363492	22363828	-	AGAP002526	-	NA	2	0	0	0	0	0	0	0	0	0	0	0	0	0	0	0	0	0	0	0
AGAP002529	2R	22417235	22441724	+	AGAP002529	-	phosphatidylinositol phospholipase C, epsilon	17	0	0	0	0	0	0	0	0	0.0454572	0	0	0	0	0	0	0	0	0	0
AGAP002530	2R	22441885	22443241	-	AGAP002530	-	poly(ADP-ribose) glycohydrolase ARH3	2	0	0	0	0	0	0	0	0	0	0	0	0	0	0	0	0	0	0	0
AGAP002534	2R	22450265	22451677	-	AGAP002534	-	dihydropteridine reductase	8	0	0	0	0	0	0	0	0	0	0	0	0	0	0	0	0	0	0	0
AGAP002536	2R	22453572	22472465	-	AGAP002536	-	NA	18	0	0	0	0	0	0	0	0	0	0	0	0	0	0	0	0	0	0	0
AGAP002539	2R	22475390	22480764	+	AGAP002539	-	integrator complex subunit 3	3	0	0	0	0	0	0	0	0	0	0	0	0	0	0	0	0	0	0	0
AGAP002541	2R	22481025	22482829	+	AGAP002541	-	NA	15	4	0	0	0	0	0	0	0	0	0	0	0	0	0	0	0	0	0	0
AGAP002544	2R	22586031	22663248	+	AGAP002544	-	nuclear receptor subfamily 2 group F member 3	3	0	0	0	0	0	0	0	0	0.242484	0	0	0	0	0	0	0	0	0	0
AGAP002549	2R	22672709	22675715	+	AGAP002549	-	nicalin homolog	10	0	0	0	0	0	0	0	0	0	0.0298087	0	0	0	0	0	0	0	0	0
AGAP002552	2R	22710351	22723610	+	AGAP002552	-	glucose dehydrogenase (acceptor)	2	0	0	0	0	0	0	0	0	0.280292	0	0	0	0	0	0	0	0	0	0
AGAP029378	2R	22720478	22720808	-	AGAP029378	-	NA	2	2	0	0	0	0	2	0	0	0.280292	0	0	0	0	0	0	0	0	0	0
AGAP002557	2R	22796675	22816978	-	AGAP002557	-	glucose dehydrogenase (acceptor)	5	0	0	0	0	0	0	0	0	0	0	0	0	0	0	0	0	0	0	0
AGAP002564	2R	22874863	22892403	+	Aldo	-	fructose biphosphate aldolase	54	1	0	0	0	0	0	0	0	0	0.014973	0	0	0	0	0	0	0	0	0
AGAP002567	2R	22992516	22998741	+	AGAP002567	-	hormone-sensitive lipase	12	0	0	0	0	0	0	0	0.00921103	0	0.0605617	0	0	0	0	0	0	0	0	0
AGAP002568	2R	22999014	23000671	-	AGAP002568	-	Nat13 protein	10	0	0	0	0	0	0	0	0	0	0	0	0	0	0	0	0	0	0	0
AGAP002569	2R	23000992	23003522	+	AGAP002569	-	serine incorporator 1	27	0	0	0	0	0	0	0	0	0	0.0142169	0	0	0	0	0	0	0	0	0
AGAP002570	2R	23003440	23005355	-	AGAP002570	-	glutamyl-tRNA synthetase	2	0	0	0	0	0	0	0	0	0	0	0	0	0	0	0	0	0	0	0
AGAP002577	2R	23127788	23157680	-	AGAP002577	-	voltage-dependent p/q type calcium channel	2	0	0	0	0	0	0	0	0	0	0	0	0	0	0	0	0	0	0	0
AGAP002586	2R	23291468	23296228	-	AGAP002586	-	glycogen(starch) synthase	26	0	0	0	0	0	0	0	0	0	0	0	0	0	0	0	0	0	0	0
AGAP002588	2R	23313530	23314901	-	AGAP002588	-	NA	12	0	0	0	0	0	0	0	0	0	0	0	0	0	0	0	0	0	0	0
AGAP002593	2R	23677600	23678609	+	AGAP002593	-	outer membrane lipoprotein Blc	4	0	0	0	0	0	0	0	0	0	0	0	0	0	0	0	0	0	0	0
AGAP002594	2R	23681002	23682727	+	AGAP002594	-	apolipoprotein D	3	2	0	0	0	0	1	0	0	0.310731	0	0	0	0	0	0	0	0	0	0
AGAP002597	2R	23768409	23777155	-	AGAP002597	-	proteasome activator subunit 4	2	0	0	0	0	0	0	0	0	0	0	0	0	0	0	0	0	0	0	0
AGAP002599	2R	23779841	23783717	-	AGAP002599	-	polyubiquitin	8	0	2	0	2	0	0	0	0.446736	0.102655	0.527542	0	0	2	0	0	0	0	0	0.25
AGAP002602	2R	23823552	23825531	+	AGAP002602	-	NA	1	0	1	0	0	0	0	0	1.0459	0	0	0	0	0	0	0	0	0	0	0
AGAP013296	2R	23825464	23827161	-	AGAP013296	-	Peptidyl-prolyl cis-trans isomerase NIMA-interacting 4	9	0	1	0	0	0	0	0	0.116211	0	0	0	0	0	0	0	0	0	0	0
AGAP002603	2R	23826316	23830836	+	AGAP002603	-	elongation factor 1 alpha-like protein	3	0	0	0	0	0	0	0	0	0	0	0	0	0	0	0	0	0	0	0
AGAP002604	2R	23830883	23831679	-	AGAP002604	-	NA	11	1	0	1	3	0	0	0	0	0.114537	0.394126	0	0	2	0	0	0	0	0	0.181818
AGAP002605	2R	23831914	23835963	+	AGAP002605	-	DNA-repair protein XRCC1	15	0	0	0	0	0	0	0	0	0	0	0	0	0	0	0	0	0	0	0
AGAP002606	2R	23835373	23836583	-	Rpn12	-	26S proteasome 26S non-ATPase subunit N12	16	0	0	0	0	0	0	0	0	0	0	0	0	0	0	0	0	0	0	0
AGAP013336	2R	23845513	23846011	+	AGAP013336	-	NA	11	1	1	0	4	0	0	0	0.113154	0	0.556575	0	0	1	0	0	0	0	0	0.0909091
AGAP002609	2R	23847727	23849797	+	AGAP002609	-	NA	18	1	0	0	0	0	0	0	0	0.0316262	0	0	0	1	0	0	0	0	0	0.0555556
AGAP002617	2R	24239416	24240991	+	AGAP002617	-	NA	3	0	0	0	0	0	0	0	0	0	0	0	0	0	0	0	0	0	0	0
AGAP002620	2R	24261709	24262499	+	MISO	-	mating-induced stimulator of oogenesis MISO	10	2	0	0	0	0	0	0	0	0	0	0	0	0	0	0	0	0	0	0
AGAP002626	2R	24326828	24328465	+	AGAP002626	-	rhomboid-like protein	4	0	0	0	0	0	0	0	0	0	0	0	0	0	0	0	0	0	0	0
AGAP002627	2R	24328431	24329612	-	AGAP002627	-	S-formylglutathione hydrolase	4	0	0	0	0	0	0	0	0	0	0	0	0	0	0	0	0	0	0	0
AGAP002630	2R	24619825	24620932	-	AGAP002630	-	NADH dehydrogenase (ubiquinone) 1 beta subcomplex 2	5	0	0	0	0	0	0	0	0	0	0	0	0	0	0	0	0	0	0	0
AGAP002632	2R	24622462	24622880	-	AGAP002632	-	NA	9	1	0	0	0	0	0	0	0	0	0	0	0	0	0	0	0	0	0	0
AGAP002645	2R	24942992	24959244	-	AGAP002645	-	septin 2	7	0	0	0	0	0	0	0	0	0	0	0	0	0	0	0	0	0	0	0
AGAP002647	2R	24961372	24973933	+	AGAP002647	-	phosphorylase kinase gamma subunit	7	0	0	0	0	0	0	0	0	0	0.139458	0	0	0	0	0	0	0	0	0
AGAP002652	2R	25163895	25166904	+	AGAP002652	-	NA	9	2	0	0	0	0	0	0	0	0	0	0	0	0	0	0	0	0	0	0
AGAP002654	2R	25181331	25187768	-	AGAP002654	-	NA	3	0	0	0	0	0	0	0	0	0	0	0	0	0	0	0	0	0	0	0
AGAP002658	2R	25204880	25205398	+	AGAP002658	-	small nuclear ribonucleoprotein polypeptide F	3	0	0	0	0	0	0	0	0	0	0	0	0	0	0	0	0	0	0	0
AGAP002661	2R	25208503	25209884	+	AGAP002661	-	delta(3,5)-Delta(2,4)-dienoyl-CoA isomerase	5	0	0	0	0	0	0	0	0	0	0	0	0	0	0	0	0	0	0	0
AGAP002665	2R	25255390	25259257	+	Vps11	-	vacuolar protein sorting 11	2	0	0	0	0	0	0	0	0	0	0	0	0	0	0	0	0	0	0	0
AGAP002671	2R	25280509	25290449	+	AGAP002671	-	beta-1,3-galactosyltransferase 1	7	0	0	0	0	0	0	0	0	0	0	0	0	0	0	0	0	0	0	0
AGAP002672	2R	25290700	25328570	-	AGAP002672	-	NA	6	0	0	0	0	0	0	0	0	0.1497	0	0	0	0	0	0	0	0	0	0
AGAP002680	2R	25597969	25601420	-	AGAP002680	-	serologically defined colon cancer antigen 1	1	0	0	0	0	0	0	0	0	0	0	0	0	0	0	0	0	0	0	0
AGAP029129	2R	25601816	25609445	+	AGAP029129	-	NA	3	0	0	0	0	0	0	0	0	0	0	0	0	0	0	0	0	0	0	0
AGAP002684	2R	25611523	25614470	+	AGAP002684	-	ribosomal RNA-processing protein 1	6	3	0	0	0	0	0	0	0	0	0	0	0	0	0	0	0	0	0	0
AGAP002686	2R	25617892	25620182	+	AGAP002686	-	5'-AMP-activated protein kinase, catalytic alpha subunit	15	1	0	1	3	0	0	0	0	0.130196	0.272889	0	0	3	0	0	0	0	0	0.2
AGAP029101	2R	25624636	25644615	-	AGAP029101	-	NA	3	0	0	0	0	0	0	0	0	0.300474	0.33145	0	0	0	0	0	0	0	0	0
AGAP002704	2R	25826281	25828161	+	AGAP002704	-	solute carrier family 25	9	0	0	0	0	0	0	0	0	0	0.106393	0	0	0	0	0	0	0	0	0
AGAP002706	2R	25830933	25831478	-	AGAP002706	-	small nuclear ribonucleoprotein G	2	0	0	0	1	0	0	0	0	0	0.664072	0	0	0	0	0	0	0	0	0
AGAP002712	2R	26053186	26054334	+	AGAP002712	-	NA	1	0	0	0	0	0	0	0	0	0	0	0	0	0	0	0	0	0	0	0
AGAP002713	2R	26054432	26055142	-	mRpL49	-	39S ribosomal protein L49, mitochondrial	9	1	0	0	0	0	0	0	0	0.0879331	0	0	0	0	0	0	0	0	0	0
AGAP002718	2R	26170969	26182525	-	AGAP002718	-	4-coumarate:CoA ligase isoform 2	3	0	0	1	0	0	0	0	0	0.394707	0	0	0	0	0	0	0	0	0	0
AGAP002721	2R	26234853	26238591	-	AGAP002721	-	Tryptophan 2,3-dioxygenase	2	0	0	0	0	0	0	0	0	0	0	0	0	0	0	0	0	0	0	0
AGAP002728	2R	26286947	26290237	+	AGAP002728	-	Isocitrate dehydrogenase	36	0	0	15	0	0	0	0	0	0.683364	0.0927383	0	0	0	0	0	0	0	0	0
AGAP002729	2R	26290323	26297380	-	AGAP002729	-	Ras GTPase-activating protein 1	1	0	0	0	0	0	0	0	0	0	0	0	0	0	0	0	0	0	0	0
AGAP002730	2R	26297612	26298794	-	AGAP002730	-	iron-sulfur cluster assembly protein	13	0	0	9	0	0	0	0	0	1.01506	0.0404164	0	1	0	0	0	0	0	0.0769231	0
AGAP002732	2R	26303786	26335286	+	AGAP002732	-	NA	16	0	0	1	0	0	0	0	0	0.179938	0	0	0	0	0	0	0	0	0	0
AGAP002735	2R	26341795	26355787	-	AGAP002735	-	histone acetyltransferase MYST4	1	0	0	0	0	0	0	0	0	0	0	0	0	0	0	0	0	0	0	0
AGAP002741	2R	26445016	26565035	-	AGAP002741	-	histone-lysine N-methyltransferase MLL1	26	0	0	0	0	0	0	0	0	0	0	0	0	0	0	0	0	0	0	0
AGAP002742	2R	26565615	26566673	+	AGAP002742	-	dynactin 3	13	0	0	0	0	0	0	0	0	0	0.0466255	0	0	0	0	0	0	0	0	0
AGAP002748	2R	26638137	26665385	+	AGAP002748	-	protein kinase C	7	0	0	0	0	0	0	0	0	0	0	0	0	0	0	0	0	0	0	0
AGAP002752	2R	26669738	26673116	+	AGAP002752	-	DnaJ (Hsp40) homolog, subfamily C, member 3	6	0	0	0	0	0	0	0	0	0	0	0	0	0	0	0	0	0	0	0
AGAP002754	2R	26674578	26675826	+	RpL35a	-	60S ribosomal protein L35a	9	0	0	0	0	0	0	0	0	0	0.169192	0	0	0	0	0	0	0	0	0
AGAP002757	2R	26711910	26747494	+	AGAP002757	-	NA	20	0	0	0	0	0	0	0	0	0	0	0	0	0	0	0	0	0	0	0
AGAP002756	2R	26729415	26730635	-	AGAP002756	-	NA	15	1	0	0	0	0	0	0	0	0	0	0	0	0	0	0	0	0	0	0
AGAP002758	2R	26774455	26778980	+	AGAP002758	-	E3 ubiquitin-protein ligase RNF115/126	9	0	0	0	0	0	0	0	0	0	0	0	0	0	0	0	0	0	0	0
AGAP002759	2R	26779138	26781519	-	CCT3	-	Chaperonin containing TCP1 subunit 3	18	0	0	0	0	0	0	0	0	0	0	0	0	0	0	0	0	0	0	0
AGAP002761	2R	26787557	26789781	-	AGAP002761	-	3-methylcrotonyl-CoA carboxylase beta subunit	5	0	0	0	0	0	0	0	0	0	0	0	0	0	0	0	0	0	0	0
AGAP002762	2R	26790354	26793054	+	CCT7	-	Chaperonin containing TCP1 subunit 7	9	0	0	0	0	0	0	0	0	0	0	0	0	0	0	0	0	0	0	0
AGAP002764	2R	26829604	26831375	+	AGAP002764	-	NA	3	2	0	0	0	0	0	0	0	0	0	0	0	0	0	0	0	0	0	0
AGAP002769	2R	26852642	26854309	-	AGAP002769	-	C-4 methylsterol oxidase	6	0	0	0	0	0	0	0	0	0	0	0	0	0	0	0	0	0	0	0
AGAP002771	2R	26896933	26898011	+	AGAP002771	-	NA	7	3	0	0	0	0	0	0	0	0	0	0	0	0	0	0	0	0	0	0
AGAP002777	2R	27043342	27043816	+	mRpS33	-	28S ribosomal protein S33, mitochondrial	4	0	0	0	0	0	0	0	0	0	0	0	0	0	0	0	0	0	0	0
AGAP002779	2R	27051549	27053652	+	AGAP002779	-	transcription initiation factor TFIIF subunit alpha	10	1	0	0	0	0	0	0	0	0	0	0	0	0	0	0	0	0	0	0
AGAP002780	2R	27053652	27054296	-	AGAP002780	-	pre-mRNA branch site protein p14	6	0	0	0	0	0	0	0	0	0	0	0	0	0	0	0	0	0	0	0
AGAP002781	2R	27054619	27059551	+	AGAP002781	-	NA	2	0	0	0	0	0	0	0	0	0	0	0	0	0	0	0	0	0	0	0
AGAP002782	2R	27059818	27078390	+	AGAP002782	-	nuclear autoantigenic sperm protein	9	0	0	0	0	0	0	0	0	0	0	0	0	0	0	0	0	0	0	0
AGAP002788	2R	27237778	27238890	-	AGAP002788	-	MICOS complex subunit	23	5	0	0	0	0	0	0	0	0	0	0	0	0	0	0	0	0	0	0
AGAP002789	2R	27239227	27242328	+	AGAP002789	-	NA	46	4	0	0	0	0	0	0	0	0	0	0	0	0	0	0	0	0	0	0
AGAP002790	2R	27248415	27319004	+	AGAP002790	-	amyloid beta A4 protein	137	0	0	0	0	0	0	0	0	0.00960754	0.00869215	0	0	0	0	0	0	0	0	0
AGAP002793	2R	27528950	27633778	+	AGAP002793	-	slit homolog 1 protein precursor	3	0	0	0	0	0	0	0	0	0	0	0	0	0	0	0	0	0	0	0
AGAP002795	2R	27634345	27635771	+	AGAP002795	-	NA	6	3	0	0	0	0	0	0	0	0	0	0	0	0	0	0	0	0	0	0
AGAP002802	2R	27707786	27765049	+	AGAP002802	-	neural cell adhesion molecule	20	0	0	0	0	0	0	0	0	0.0409245	0	0	0	0	0	0	0	0	0	0
AGAP002807	2R	27850044	27876551	-	AGAP002807	-	NA	52	0	0	0	0	0	0	0	0	0.0126426	0.0141456	0	1	1	0	0	0	0	0.0192308	0.0192308
AGAP002808	2R	27876776	27878029	-	AGAP002808	-	rRNA small subunit pseudouridine methyltransferase Nep1	3	0	0	0	0	0	0	0	0	0	0	0	0	0	0	0	0	0	0	0
AGAP002812	2R	27885344	27889932	-	AGAP002812	-	Ras-related protein R-Ras2	19	0	0	0	0	0	0	0	0.0171226	0	0.0300755	0	0	0	0	0	0	0	0	0
AGAP002813	2R	27897866	27900980	+	CLIPD6	-	CLIP-domain serine protease	3	1	0	0	0	0	0	0	0	0	0	0	0	0	0	0	0	0	0	0
AGAP002821	2R	27977691	27978803	+	AGAP002821	-	NA	2	0	0	0	0	0	0	0	0	0	0	0	0	0	0	0	0	0	0	0
AGAP002826	2R	28044180	28054600	+	AGAP002826	-	NA	8	0	0	0	0	0	0	0	0	0.115153	0	0	0	0	0	0	0	0	0	0
AGAP002828	2R	28057919	28066888	+	AGAP002828	-	NA	1	0	0	0	0	0	0	0	0	0	0	0	0	0	0	0	0	0	0	0
AGAP002829	2R	28069311	28074769	+	SPN-E	-	ATP-dependent RNA helicase spindle-E	4	0	0	0	0	0	0	0	0	0	0	0	0	0	0	0	0	0	0	0
AGAP002830	2R	28074852	28081996	-	AGAP002830	-	C-1-tetrahydrofolate synthase, mitochondrial precursor	6	1	0	0	0	0	0	0	0	0.0879364	0	0	0	0	0	0	0	0	0	0
AGAP002831	2R	28086296	28088069	+	AGAP002831	-	ribosomal RNA small subunit methyltransferase H	12	1	0	0	0	0	0	0	0	0	0	0	0	0	0	0	0	0	0	0
AGAP013130	2R	28086518	28086829	+	AGAP013130	-	NA	2	0	0	0	0	0	0	0	0	0	0	0	0	0	0	0	0	0	0	0
AGAP002838	2R	28205338	28207705	+	AGAP002838	-	NA	1	0	0	0	0	0	0	0	0	0	0	0	0	0	0	0	0	0	0	0
AGAP013351	2R	28216609	28217060	-	AGAP013351	-	NA	7	0	0	0	0	0	0	0	0	0	0	0	0	0	0	0	0	0	0	0
AGAP002853	2R	28309739	28310362	+	AGAP002853	-	NA	5	0	0	0	0	0	0	0	0	0	0	0	0	0	0	0	0	0	0	0
AGAP002857	2R	28317546	28321557	-	AGAP002857	-	NA	17	0	0	0	0	0	0	0	0	0	0	0	0	0	0	0	0	0	0	0
AGAP002858	2R	28322913	28389385	+	AGAP002858	-	Sodium/potassium-transporting ATPase subunit alpha	54	0	0	0	0	0	0	0	0	0	0	0	0	1	0	0	0	0	0	0.0185185
AGAP002859	2R	28397312	28516028	+	AGAP002859	-	solute carrier family 8 (sodium/calcium exchanger)	50	0	0	0	0	0	0	0	0	0.0116355	0.0127354	0	0	0	0	0	0	0	0	0
AGAP013202	2R	28517771	28519399	-	AGAP013202	-	NA	25	10	0	0	0	0	0	0	0	0	0	0	0	0	0	0	0	0	0	0
AGAP000586	2R	28522098	28524387	+	AGAP000586	-	NA	32	3	0	0	0	0	0	0	0	0	0	0	0	0	0	0	0	0	0	0
AGAP002874	2R	28545533	28549273	-	AGAP002874	-	NA	5	0	0	0	0	0	0	0	0	0.327259	0.181492	0	0	0	0	0	0	0	0	0
AGAP002875	2R	28565904	28569281	+	AGAP002875	-	protein HEXIM1/2	2	0	0	0	0	0	0	0	0	0	0	0	0	0	0	0	0	0	0	0
AGAP002878	2R	28575382	28576061	-	AGAP002878	-	Cystatin-like protein	24	4	0	0	0	0	0	0	0	0.153732	0	0	0	0	0	0	0	0	0	0
AGAP002879	2R	28576773	28588087	-	AGAP002879	-	cathepsin F	44	3	0	1	0	0	1	0	0	0.0824121	0.0157214	0	0	0	0	0	0	0	0	0
AGAP002880	2R	28588445	28589659	-	AGAP002880	-	COP9 signalosome complex subunit 5	9	0	0	0	0	0	0	0	0	0	0	0	0	0	0	0	0	0	0	0
AGAP002884	2R	28670721	28674244	+	AGAP002884	-	V-type H+-transporting ATPase subunit B	10	0	0	0	1	0	0	0	0	0.190763	0.195084	0	0	0	0	0	0	0	0	0
AGAP013540	2R	28881942	28893783	+	AGAP013540	-	NA	3	0	0	0	0	0	0	0	0	0	0	0	0	0	0	0	0	0	0	0
AGAP002889	2R	28937967	28938827	-	AGAP002889	-	NADH dehydrogenase (ubiquinone) 1 subcomplex unknown 2	6	0	0	3	2	0	0	0	0	0.84733	0.599972	0	1	3	0	0	0	0	0.166667	0.5
AGAP002890	2R	28940946	28943675	+	AGAP002890	-	Lipid storage droplets surface-binding protein 1	8	0	0	0	0	0	0	0	0	0	0	0	0	0	0	0	0	0	0	0
AGAP002891	2R	28943698	28958926	-	GPRMGL4	-	putative metabotropic glutamate receptor 4	5	0	0	0	0	0	0	0	0	0	0	0	0	0	0	0	0	0	0	0
AGAP002892	2R	28972460	28977703	-	AGAP002892	-	heterogeneous nuclear ribonucleoprotein F/H	1	0	0	0	0	0	0	0	0	0	0	0	0	0	0	0	0	0	0	0
AGAP002893	2R	28977849	28978619	-	mRpS23	-	28S ribosomal protein S23, mitochondrial	9	1	0	0	0	0	0	0	0	0	0	0	0	0	0	0	0	0	0	0
AGAP002896	2R	28995825	29064043	-	AGAP002896	-	RNA-binding protein Nova	16	0	0	0	0	0	0	0	0	0	0	0	0	0	0	0	0	0	0	0
AGAP013212	2R	29096398	29097132	+	AGAP013212	-	Import inner membrane translocase subunit Tim16	11	2	0	0	0	0	0	0	0	0	0.0398418	0	0	0	0	0	0	0	0	0
AGAP013394	2R	29097090	29097582	-	AGAP013394	-	NA	3	0	0	0	0	0	0	0	0	0	0	0	0	0	0	0	0	0	0	0
AGAP002900	2R	29100971	29112447	-	AGAP002900	-	ubiquitin carboxyl-terminal hydrolase 8	5	0	0	0	0	0	0	0	0	0	0	0	0	0	0	0	0	0	0	0
AGAP002902	2R	29114586	29121237	+	AGAP002902	-	mothers against decapentaplegic homolog 4	1	0	0	0	0	0	0	0	0	0	0	0	0	0	0	0	0	0	0	0
AGAP002905	2R	29134157	29134861	+	OBP13	-	odorant-binding protein 13	6	2	0	0	0	0	0	0	0	0	0	0	0	0	0	0	0	0	0	0
AGAP002908	2R	29154310	29159467	+	AGAP002908	-	splicing factor U2AF 65 kDa subunit	8	0	0	0	0	0	0	0	0	0	0	0	0	0	0	0	0	0	0	0
AGAP002913	2R	29224937	29262789	-	AGAP002913	-	NA	31	0	0	0	0	0	0	0	0	0	0.00853731	0	0	0	0	0	0	0	0	0
AGAP002914	2R	29271073	29301565	+	AGAP002914	-	galactokinase	7	0	0	0	0	0	0	0	0	0	0	0	0	0	0	0	0	0	0	0
AGAP002915	2R	29301757	29436997	-	AGAP002915	-	NA	4	0	0	0	0	0	0	0	0	0	0	0	0	0	0	0	0	0	0	0
AGAP002916	2R	29558270	29605278	+	AGAP002916	-	NA	9	0	0	0	0	0	0	0	0	0	0	0	0	0	0	0	0	0	0	0
AGAP002917	2R	29606453	29606968	+	mRpL34	-	39S ribosomal protein L34, mitochondrial	11	1	0	0	0	0	0	0	0	0	0	0	0	0	0	0	0	0	0	0
AGAP002919	2R	29609053	29611329	-	RpS6	-	40S ribosomal protein S6	1	0	0	0	0	0	0	0	0	0	0	0	0	0	0	0	0	0	0	0
AGAP002921	2R	29615095	29616280	+	RpL36	-	60S ribosomal protein L36	1	0	0	0	0	0	0	0	0	0	0	0	0	0	0	0	0	0	0	0
AGAP002922	2R	29619274	29622732	-	AGAP002922	-	secretory carrier-associated membrane protein	4	0	0	0	0	0	0	0	0	0	0	0	0	0	0	0	0	0	0	0
AGAP002923	2R	29629576	29631329	-	AGAP002923	-	bystin	6	3	0	0	0	0	0	0	0	0	0	0	0	0	0	0	0	0	0	0
AGAP002924	2R	29631699	29677441	-	AGAP002924	-	protein tweety homolog	15	0	0	0	0	0	0	0	0	0	0	0	0	0	0	0	0	0	0	0
AGAP002925	2R	29677839	29681139	-	AGAP002925	-	poly(U)-specific endoribonuclease	12	0	0	0	0	0	0	0	0	0	0	0	0	0	0	0	0	0	0	0
AGAP029487	2R	29687427	29778161	-	AGAP029487	-	Phosphodiesterase	38	0	0	0	0	0	0	0	0	0	0	0	0	0	0	0	0	0	0	0
AGAP029377	2R	29700017	29700552	+	AGAP029377	-	NA	9	0	0	0	0	0	0	0	0	0	0	0	0	0	0	0	0	0	0	0
AGAP002928	2R	29743424	29745020	+	AGAP002928	-	NA	2	0	0	0	0	0	0	0	0	0	0	0	0	0	0	0	0	0	0	0
AGAP002931	2R	29823300	29824832	+	Arf2	-	ADP-ribosylation factor 2	5	0	0	0	0	0	0	0	0	0	0	0	0	0	0	0	0	0	0	0
AGAP002932	2R	29825077	29830050	-	AGAP002932	-	ceramide kinase	1	0	0	0	0	0	0	0	0	0	0	0	0	0	0	0	0	0	0	0
AGAP002935	2R	29839372	29840708	+	eIF3f	-	Eukaryotic translation initiation factor 3 subunit F	7	0	0	0	0	0	0	0	0	0	0	0	0	0	0	0	0	0	0	0
AGAP029803	2R	29869256	29869872	+	AGAP029803	-	NA	13	1	0	0	0	0	0	0	0	0	0	0	0	0	0	0	0	0	0	0
AGAP002942	2R	29870187	29987190	+	AGAP002942	-	NA	29	0	0	0	0	0	0	0	0	0	0	0	0	0	0	0	0	0	0	0
AGAP002943	2R	29989209	29993835	+	AGAP002943	-	NAD-dependent deacetylase sirtuin 2	15	0	0	0	0	0	0	0	0	0	0	0	0	0	0	0	0	0	0	0
AGAP002945	2R	30000134	30006998	-	AGAP002945	-	bifunctional glutamyl/prolyl-tRNA synthetase	8	0	0	0	0	0	0	0	0	0	0	0	0	0	0	0	0	0	0	0
AGAP002947	2R	30007174	30017368	-	AGAP002947	-	structural maintenance of chromosome 1	4	0	0	0	0	0	0	0	0	0	0	0	0	0	0	0	0	0	0	0
AGAP013516	2R	30009624	30015427	+	TAK1	-	mitogen-activated protein kinase kinase kinase	4	1	0	0	0	0	0	0	0	0	0	0	0	0	0	0	0	0	0	0
AGAP002949	2R	30020016	30058783	-	AGAP002949	-	NA	7	0	0	0	0	0	0	0	0	0	0	0	0	0	0	0	0	0	0	0
AGAP002952	2R	30059331	30063986	-	AGAP002952	-	peptidyl-prolyl isomerase G (cyclophilin G)	1	0	0	0	0	0	0	0	0	0	0	0	0	0	0	0	0	0	0	0
AGAP002951	2R	30064527	30074342	-	AGAP002951	-	BTB/POZ domain-containing protein 7	1	0	0	0	0	0	0	0	0	0	0	0	0	0	0	0	0	0	0	0
AGAP002954	2R	30076837	30079931	-	AGAP002954	-	pre-mRNA-splicing factor CDC5/CEF1	2	0	0	0	0	0	0	0	0	0	0	0	0	0	0	0	0	0	0	0
AGAP002956	2R	30114469	30115742	+	AGAP002956	-	splicing factor U2AF 35 kDa subunit	1	0	0	0	0	0	0	0	0	0	0	0	0	0	0	0	0	0	0	0
AGAP002958	2R	30120879	30125985	-	AGAP002958	-	transcription initiation factor TFIIA large subunit	1	0	0	0	0	0	0	0	0	0	0	0	0	0	0	0	0	0	0	0
AGAP002961	2R	30132490	30137449	+	AGAP002961	-	ribosomal RNA-processing protein 12	7	0	0	0	0	0	0	0	0	0	0	0	0	0	0	0	0	0	0	0
AGAP013267	2R	30162734	30179038	+	AGAP013267	-	NA	3	0	0	0	0	0	0	0	0	0	0	0	0	0	0	0	0	0	0	0
AGAP013301	2R	30197195	30248325	+	AGAP013301	-	NA	99	0	0	0	0	0	0	0	0	0	0	0	0	0	0	0	0	0	0	0
AGAP002969	2R	30257856	30260094	-	AGAP002969	-	asparaginyl-tRNA synthetase	12	0	0	0	0	0	0	0	0	0	0	0	0	0	0	0	0	0	0	0
AGAP002981	2R	30514393	30514972	+	AGAP002981	-	cytochrome c oxidase assembly protein COX16 homolog, mitochondrial precursor	8	0	0	5	2	0	0	0	0	0.822015	0.280899	0	0	0	0	0	0	0	0	0
AGAP002982	2R	30519286	30529694	+	AGAP002982	-	E3 SUMO-protein ligase RanBP2	9	0	0	0	1	0	0	0	0.0900601	0	0.152076	0	0	0	0	0	0	0	0	0
AGAP013286	2R	30549668	30557708	+	AGAP013286	-	peptide-methionine (R)-S-oxide reductase	15	0	0	0	1	0	0	0	0	0	0.0744838	0	0	0	0	0	0	0	0	0
AGAP002986	2R	30565974	30626360	-	AGAP002986	-	p21-activated kinase 1	1	0	0	0	0	0	0	0	0	0	0	0	0	0	0	0	0	0	0	0
AGAP002989	2R	30631588	30633726	-	AGAP002989	-	gamma-interferon-inducible lysosomal thiol reductase	1	0	0	0	0	0	0	0	0	0	0	0	0	1	0	0	0	0	0	1
AGAP002990	2R	30633968	30635100	-	AGAP002990	-	NA	7	2	0	0	0	0	0	0	0	0	0	0	0	0	0	0	0	0	0	0
AGAP002991	2R	30635986	30638585	+	AGAP002991	-	Ras-related GTP-binding protein A/B	8	0	0	0	0	0	0	0	0	0	0	0	0	0	0	0	0	0	0	0
AGAP002992	2R	30639828	30641485	+	AGAP002992	-	Carbonic anhydrase	4	0	0	0	0	0	0	0	0	0	0	0	0	0	0	0	0	0	0	0
AGAP002996	2R	30730689	30753555	+	AGAP002996	-	ATP-dependent Clp protease ATP-binding subunit clpX-like, mitochondrial	35	0	0	0	0	0	0	0	0	0.0242055	0	0	0	0	0	0	0	0	0	0
AGAP013119	2R	30779489	30780523	+	AGAP013119	-	NA	7	2	0	0	0	0	0	0	0	0	0	0	0	0	0	0	0	0	0	0
AGAP003000	2R	30871193	30874858	-	AGAP003000	-	MFS transporter, PCFT/HCP family, solute carrier family 46 (folate transporter	13	4	0	0	0	0	0	0	0	0	0	0	0	0	0	0	0	0	0	0
AGAP003001	2R	30954842	30975549	-	AGAP003001	-	ribosome assembly protein 1	11	0	0	0	0	0	0	0	0	0	0	0	0	0	0	0	0	0	0	0
AGAP003002	2R	30969683	30972642	-	AGAP003002	-	AdoMet-dependent rRNA methyltransferase	10	7	0	0	0	0	0	0	0	0	0	0	0	0	0	0	0	0	0	0
AGAP003003	2R	30975847	30977909	-	Aats-tyr	-	tyrosyl-tRNA synthetase	3	0	0	0	0	0	0	0	0	0	0	0	0	0	0	0	0	0	0	0
AGAP003008	2R	31011967	31042325	+	Rpt3	-	26S proteasome regulatory subunit T3	7	0	0	0	0	0	0	0	0	0	0	0	0	0	0	0	0	0	0	0
AGAP003007	2R	31037870	31039151	-	AGAP003007	-	NA	3	0	0	0	0	0	0	0	0	0	0	0	0	0	0	0	0	0	0	0
AGAP003014	2R	31171219	31178746	+	AGAP003014	-	fasciculation and elongation protein zeta 2 (zygin II)	10	0	0	0	0	0	0	0	0	0	0	0	0	0	0	0	0	0	0	0
AGAP003016	2R	31182545	31184166	+	AGAP003016	-	mesencephalic astrocyte-derived neurotrophic factor homolog	6	0	0	0	0	0	0	0	0	0	0	0	0	0	0	0	0	0	0	0
AGAP003018	2R	31185533	31199122	-	AGAP003018	-	dynamin GTPase	20	0	0	0	0	0	0	0	0	0	0	0	0	0	0	0	0	0	0	0
AGAP003017	2R	31199556	31201234	+	AGAP003017	-	serine/threonine-protein phosphatase 6 catalytic subunit	3	0	0	0	0	0	0	0	0	0	0	0	0	0	0	0	0	0	0	0
AGAP003020	2R	31205281	31207750	+	AGAP003020	-	facilitated glucose transporter (solute carrier family 2)	5	0	0	0	0	0	0	0	0	0	0	0	0	0	0	0	0	0	0	0
AGAP003021	2R	31208394	31219116	+	AGAP003021	-	Clathrin heavy chain	15	0	0	0	0	0	0	0	0	0	0	0	0	0	0	0	0	0	0	0
AGAP003022	2R	31221318	31223249	-	AGAP003022	-	NA	8	1	0	0	0	0	0	0	0	0	0	0	0	0	0	0	0	0	0	0
AGAP003023	2R	31224678	31230265	-	AGAP003023	-	syntaxin-binding protein 1	11	0	0	0	0	0	0	0	0	0	0	0	0	0	0	0	0	0	0	0
AGAP003024	2R	31230560	31232558	+	AGAP003024	-	NA	27	4	0	0	0	0	0	0	0	0	0	0	0	0	0	0	0	0	0	0
AGAP003027	2R	31239097	31243757	+	AGAP003027	-	dumpy-like protein	21	2	0	0	0	0	0	0	0	0	0	0	0	0	0	0	0	0	0	0
AGAP029392	2R	31244364	31245541	+	AGAP029392	-	NA	11	2	0	0	0	0	0	0	0	0	0	0	0	0	0	0	0	0	0	0
AGAP003028	2R	31245928	31248261	-	AGAP003028	-	Ras-related protein Rab-35	5	0	0	0	0	0	0	0	0	0	0	0	0	0	0	0	0	0	0	0
AGAP003030	2R	31252286	31254127	-	AGAP003030	-	Pyruvate dehydrogenase E1 component subunit alpha	12	1	0	0	0	0	0	0	0	0	0	0	0	0	0	0	0	0	0	0
AGAP003039	2R	31351382	31364077	-	AGAP003039	-	organic cation transporter	5	0	0	0	0	0	0	0	0	0	0	0	0	0	0	0	0	0	0	0
AGAP003043	2R	31405550	31421342	+	AGAP003043	-	NA	18	0	0	0	0	0	0	0	0	0	0	0	0	0	0	0	0	0	0	0
AGAP003047	2R	31426492	31435204	-	AGAP003047	-	ATP-dependent RNA helicase	7	0	0	0	0	0	0	0	0	0	0	0	0	0	0	0	0	0	0	0
AGAP003048	2R	31435333	31436656	+	AGAP003048	-	ribosome production factor 2	6	1	0	0	0	0	0	0	0	0	0	0	0	0	0	0	0	0	0	0
AGAP003052	2R	31482574	31484465	-	AGAP003052	-	small glutamine-rich tetratricopeptide repeat-containing protein alpha	9	0	0	0	0	0	0	0	0	0	0	0	0	0	0	0	0	0	0	0
AGAP003057	2R	31600189	31603686	-	CLIPB8	-	CLIP-domain serine protease	1	0	0	0	0	0	0	0	0	0	0	0	0	0	0	0	0	0	0	0
AGAP029770	2R	31605794	31607301	-	AGAP029770	-	NA	2	0	0	0	0	0	0	0	0	0	0	0	0	0	0	0	0	0	0	0
AGAP003059	2R	31686938	31813824	+	AGAP003059	-	NA	4	0	0	0	0	0	0	0	0	0	0	0	0	0	0	0	0	0	0	0
AGAP003063	2R	31944744	31945648	+	AGAP003063	-	Rwd domain-containing protein	2	0	0	1	0	0	0	0	0	0.506512	0	0	0	0	0	0	0	0	0	0
AGAP003068	2R	31947503	31959890	+	AGAP003068	-	NA	3	0	0	0	0	0	0	0	0	0	0	0	0	0	0	0	0	0	0	0
AGAP003069	2R	31960378	31961579	+	AGAP003069	-	signal peptidase, endoplasmic reticulum-type	7	0	0	2	1	0	0	0	0	0.448655	0.182155	0	0	0	0	0	0	0	0	0
AGAP003075	2R	32124793	32137059	+	AGAP003075	-	NA	8	2	0	1	2	0	0	0	0	0.142916	0.409972	0	0	0	0	0	0	0	0	0
AGAP003077	2R	32232510	32242984	-	AGAP003077	-	glutamyl aminopeptidase	1	0	0	0	0	0	0	0	0	0	0	0	0	0	0	0	0	0	0	0
AGAP003080	2R	32252862	32291323	+	AGAP003080	-	oo18 RNA-binding protein	2	0	0	0	0	0	0	0	0	0	0	0	0	0	0	0	0	0	0	0
AGAP003086	2R	32378725	32379968	-	AGAP003086	-	NA	3	0	0	0	0	0	0	0	0	0	0	0	0	0	0	0	0	0	0	0
AGAP003087	2R	32380090	32381475	+	AGAP003087	-	NA	9	1	0	0	1	0	0	0	0	0	0.133818	0	0	0	0	0	0	0	0	0
AGAP003088	2R	32381505	32383701	-	AGAP003088	-	NA	24	0	0	2	1	0	0	0	0	0.0920015	0.0805255	0	0	0	0	0	0	0	0	0
AGAP003089	2R	32383651	32385664	+	AGAP003089	-	ATP-dependent RNA helicase	1	0	0	0	0	0	0	0	0	0	0	0	0	0	0	0	0	0	0	0
AGAP003091	2R	32394207	32395229	-	AGAP003091	-	Sterol carrier protein 2 variant 2	3	0	0	0	1	0	0	0	0.192426	0	0.390627	0	0	0	0	0	0	0	0	0
AGAP003094	2R	32416655	32417923	-	AGAP003094	-	transcription initiation factor TFIID subunit 9B	2	1	0	0	0	0	0	0	0	0	0	0	0	0	0	0	0	0	0	0
AGAP003095	2R	32418935	32421669	+	AGAP003095	-	yellow protein	4	0	0	0	0	0	0	0	0	0	0	0	0	0	0	0	0	0	0	0
AGAP003099	2R	32428647	32430319	-	AGAP003099	-	hydroxypyruvate isomerase	5	0	0	0	0	0	0	0	0	0	0	0	0	0	0	0	0	0	0	0
AGAP003108	2R	32463532	32501189	+	AGAP003108	-	fibroblast growth factor receptor 2	8	0	0	0	0	0	0	0	0	0	0.111285	0	0	0	0	0	0	0	0	0
AGAP003109	2R	32501852	32504497	+	AGAP003109	-	transcriptional adapter 2-beta	1	0	0	0	0	0	0	0	0	0	0	0	0	0	0	0	0	0	0	0
AGAP003112	2R	32508947	32509657	-	AGAP003112	-	vesicle transport through interaction with t-SNAREs 1	7	0	0	0	0	0	0	0	0	0	0	0	0	0	0	0	0	0	0	0
AGAP029510	2R	32854395	32876071	+	AGAP029510	-	NA	19	0	0	0	0	0	0	0	0	0	0	0	0	0	0	0	0	0	0	0
AGAP003118	2R	32877387	32884196	+	AGAP003118	-	SWI/SNF related, matrix associated, actin dependent regulator of chromatin	6	0	0	0	0	0	0	0	0	0	0.0873343	0	0	0	0	0	0	0	0	0
AGAP013357	2R	32884488	32892908	-	AGAP013357	-	E3 ubiquitin-protein ligase Arkadia	10	0	0	0	0	0	0	0	0	0	0	0	0	0	0	0	0	0	0	0
AGAP003119	2R	32893778	32895350	+	AGAP003119	-	translation initiation factor 1A	15	0	0	0	1	0	0	0	0	0	0.151353	0	0	0	0	0	0	0	0	0
AGAP003131	2R	33105501	33107539	+	AGAP003131	-	enhancer of mRNA-decapping protein 3	2	0	0	0	0	0	0	0	0	0	0	0	0	0	0	0	0	0	0	0
AGAP003134	2R	33120992	33121682	+	AGAP003134	-	FK506-binding protein 2	3	0	0	0	0	0	0	0	0	0	0	0	0	0	0	0	0	0	0	0
AGAP003136	2R	33122812	33125038	+	AGAP003136	-	2-oxoisovalerate dehydrogenase E1 component, alpha subunit	4	0	0	0	0	0	0	0	0	0	0	0	0	0	0	0	0	0	0	0
AGAP003139	2R	33148444	33154607	-	SRPN9	-	serine protease inhibitor (serpin) 9	12	1	0	0	0	0	0	0	0.14309	0	0	0	0	0	0	0	0	0	0	0
AGAP003141	2R	33183329	33200001	-	AGAP003141	-	Insulin-related peptide binding protein	2	0	0	0	0	0	0	0	0	0	0	0	0	0	0	0	0	0	0	0
AGAP003142	2R	33208445	33211514	+	AGAP003142	-	sulfide:quinone oxidoreductase	2	0	0	0	0	0	0	0	0	0	0	0	0	0	0	0	0	0	0	0
AGAP003181	2R	33597478	33613322	+	AGAP003181	-	NA	1	0	0	0	0	0	0	0	0	0	0	0	0	0	0	0	0	0	0	0
AGAP003183	2R	33617824	33618950	-	AGAP003183	-	protein transport protein SEC13	3	1	0	0	0	0	0	0	0	0	0	0	0	0	0	0	0	0	0	0
AGAP003184	2R	33619696	33629877	-	AGAP003184	-	5-aminolevulinate synthase	6	0	0	0	0	0	0	0	0	0	0	0	0	0	0	0	0	0	0	0
AGAP003185	2R	33630367	33632798	+	AGAP003185	-	NA	2	0	0	0	0	0	0	0	0	0	0	0	0	0	0	0	0	0	0	0
AGAP003187	2R	33669739	33686808	+	AGAP003187	-	protein-tyrosine phosphatase	29	0	0	0	0	0	0	0	0.0296374	0	0	0	0	0	0	0	0	0	0	0
AGAP003193	2R	33743872	33744863	+	AGAP003193	-	GPN-loop GTPase	2	0	0	0	0	0	0	0	0	0	0	0	0	0	0	0	0	0	0	0
AGAP003194	2R	33744891	33746761	-	SRPN8	-	serine protease inhibitor (serpin) 8	4	0	0	0	0	0	0	0	0	0	0	0	0	0	0	0	0	0	0	0
AGAP003195	2R	33748704	33749967	+	AGAP003195	-	fatty acyl-CoA elongase	1	0	0	0	0	0	0	0	0	0	0	0	0	0	0	0	0	0	0	0
AGAP003196	2R	33751435	33752591	+	AGAP003196	-	elongation of very long chain fatty acids protein 7	1	0	0	0	0	0	0	0	0	0	0	0	0	0	0	0	0	0	0	0
AGAP013219	2R	33759945	33761032	+	AGAP013219	-	elongation of very long chain fatty acids protein 7	1	0	0	0	0	0	0	0	0	0	0	0	0	0	0	0	0	0	0	0
AGAP003199	2R	33777361	33778417	-	AGAP003199	-	mitochondrial import inner membrane translocase subunit (TIM22)	8	0	0	0	0	0	0	0	0	0	0	0	0	0	0	0	0	0	0	0
AGAP012981	2R	33780517	33782969	+	AGAP012981	-	NipSnap homolog 2	12	0	0	0	0	0	0	0	0	0	0	0	0	0	0	0	0	0	0	0
AGAP003206	2R	33850226	33882998	-	AGAP003206	-	NA	18	0	0	0	0	0	0	0	0	0	0	0	0	0	0	0	0	0	0	0
AGAP003207	2R	33883783	33887553	-	AGAP003207	-	signal peptide peptidase-like 3	6	0	0	0	0	0	0	0	0	0	0	0	0	0	0	0	0	0	0	0
AGAP003208	2R	33888401	33891396	+	AGAP003208	-	solute carrier family 25, member 44	6	0	0	0	0	0	0	0	0	0	0	0	0	0	0	0	0	0	0	0
AGAP003212	2R	33988945	33991252	-	Adrenodoxin	-	NA	20	0	0	0	0	0	0	0	0.0439199	0	0	0	0	0	0	0	0	0	0	0
AGAP003215	2R	33995894	33997418	+	Rpt2	-	26S proteasome regulatory subunit T2	2	0	0	0	0	0	0	0	0	0	0	0	0	0	0	0	0	0	0	0
AGAP003216	2R	33997680	33999101	-	Rpt2	-	26S proteasome regulatory subunit T2	2	0	0	0	0	0	0	0	0	0	0	0	0	0	0	0	0	0	0	0
AGAP003217	2R	33999894	34000640	+	mRpS6	-	28S ribosomal protein S6, mitochondrial	9	2	0	0	0	0	0	0	0.109069	0	0	0	0	0	0	0	0	0	0	0
AGAP003218	2R	34000712	34005635	-	AGAP003218	-	NA	7	2	0	0	0	0	0	0	0	0	0	0	0	0	0	0	0	0	0	0
AGAP003219	2R	34006616	34010423	+	AGAP003219	-	NA	11	0	0	0	0	0	0	0	0	0	0	0	0	0	0	0	0	0	0	0
AGAP003228	2R	34050297	34052521	+	AGAP003228	-	histone acetyltransferase type B subunit 2	1	0	0	0	0	0	0	0	0	0	0	0	0	0	0	0	0	0	0	0
AGAP003229	2R	34052690	34054297	-	AGAP003229	-	NA	3	0	0	0	0	0	0	0	0.278638	0	0	0	0	0	0	0	0	0	0	0
AGAP003232	2R	34060175	34065980	+	AGAP003232	-	splicing factor 4	7	0	0	0	0	0	0	0	0	0	0	0	0	0	0	0	0	0	0	0
AGAP003238	2R	34319513	34365496	-	AGAP003238	-	N-myc downstream regulated	50	0	0	0	0	0	0	0	0	0	0	0	0	0	0	0	0	0	0	0
AGAP003239	2R	34371666	34373175	+	AGAP003239	-	meiotic chromosome segregation protein	13	4	0	0	0	0	0	0	0.0744989	0	0	0	0	0	0	0	0	0	0	0
AGAP003240	2R	34373887	34377640	+	AGAP003240	-	Protein jagunal	28	0	0	0	0	0	0	0	0	0	0	0	0	0	0	0	0	0	0	0
AGAP003243	2R	34394811	34397076	+	AGAP003243	-	NA	19	1	0	0	0	0	0	0	0	0	0	0	0	0	0	0	0	0	0	0
AGAP003246	2R	34456183	34457654	-	CLIPB2	-	CLIP-domain serine protease	7	0	0	0	0	0	0	0	0	0	0	0	0	0	0	0	0	0	0	0
AGAP003248	2R	34459982	34461010	-	AGAP003248	-	NA	3	0	0	0	0	0	0	0	0	0	0	0	0	0	0	0	0	0	0	0
AGAP003250	2R	34471874	34473722	-	CLIPB4	-	CLIP-domain serine protease	16	3	0	0	0	0	0	0	0	0	0	0	0	0	0	0	0	0	0	0
AGAP003251	2R	34475678	34477343	+	CLIPB1	-	CLIP-domain serine protease	1	0	0	0	0	0	0	0	0	0	0	0	0	0	0	0	0	0	0	0
AGAP003261	2R	34561696	34567457	+	AGAP003261	-	NA	2	0	0	0	0	0	0	0	0	0	0	0	0	0	0	0	0	0	0	0
AGAP003263	2R	34570544	34603508	+	AGAP003263	-	CDC42 small effector protein-like protein	3	0	0	0	0	0	0	0	0	0	0	0	0	0	0	0	0	0	0	0
AGAP003264	2R	34604194	34606009	+	AGAP003264	-	histone acetyltransferase 1	2	0	0	0	0	0	0	0	0	0	0	0	0	0	0	0	0	0	0	0
AGAP003266	2R	34608146	34613903	+	AGAP003266	-	myotubularin-related protein 9	6	0	0	0	0	0	0	0	0	0	0	0	0	0	0	0	0	0	0	0
AGAP003267	2R	34652387	34677909	-	AGAP003267	-	NA	19	0	0	0	0	0	0	0	0	0	0	0	0	0	0	0	0	0	0	0
AGAP003276	2R	34786899	34792790	-	AGAP003276	-	splicing factor, arginine/serine-rich 17	1	0	0	0	0	0	0	0	0	0	0	0	0	0	0	0	0	0	0	0
AGAP003277	2R	34793432	34795941	+	AGAP003277	-	cathepsin D	12	1	0	0	0	0	0	0	0	0	0	0	0	0	0	0	0	0	0	0
AGAP029112	2R	35177030	35192372	+	AGAP029112	-	NA	13	0	0	0	0	0	0	0	0	0	0	0	0	0	0	0	0	0	0	0
AGAP003296	2R	35200654	35209430	-	AGAP003296	-	LETM1 and EF-hand domain-containing protein 1, mitochondrial precursor	11	2	0	0	0	0	0	0	0	0	0	0	0	0	0	0	0	0	0	0
AGAP003300	2R	35216911	35219286	-	AGAP003300	-	solute carrier family 39 (zinc transporter)	4	0	0	0	0	0	0	0	0	0	0	0	0	0	0	0	0	0	0	0
AGAP003304	2R	35362528	35363334	-	AGAP003304	-	NA	6	0	0	0	0	0	0	0	0	0	0	0	0	0	0	0	0	0	0	0
AGAP003311	2R	35768488	35772429	+	AGAP003311	-	NA	4	0	0	0	0	0	0	0	0	0	0	0	0	0	0	0	0	0	0	0
AGAP003312	2R	35773059	35816072	-	AGAP003312	-	NA	7	0	0	0	0	0	0	0	0	0	0	0	0	0	0	0	0	0	0	0
AGAP003313	2R	35824878	35825578	+	AGAP003313	-	THAP domain-containing protein 4	5	1	0	0	0	0	0	0	0	0	0	0	0	0	0	0	0	0	0	0
AGAP003315	2R	35837309	35839257	-	AGAP003315	-	tryptophanyl-tRNA synthetase	1	0	0	0	0	0	0	0	0	0	0	0	0	0	0	0	0	0	0	0
AGAP003317	2R	35842283	35861452	-	AGAP003317	-	NA	8	0	0	0	0	0	0	0	0	0	0	0	0	0	0	0	0	0	0	0
AGAP003318	2R	35897863	35933228	+	AGAP003318	-	NA	15	0	0	0	0	0	0	0	0	0	0	0	0	0	0	0	0	0	0	0
AGAP003319	2R	35904866	35922316	-	AGAP003319	-	NA	11	1	0	0	0	0	0	0	0	0	0	0	0	0	0	0	0	0	0	0
AGAP013189	2R	36147642	36152498	+	AGAP013189	-	NA	2	0	0	0	0	0	0	0	0	0	0	0	0	0	0	0	0	0	0	0
AGAP013400	2R	36156415	36161295	-	AGAP013400	-	NA	1	0	0	0	0	0	0	0	0	0	0	0	0	0	0	0	0	0	0	0
AGAP003338	2R	36292322	36293913	+	TRX3	-	thioredoxin	12	0	0	0	0	0	0	0	0	0	0	0	0	0	0	0	0	0	0	0
AGAP003344	2R	36319217	36320138	-	AGAP003344	-	translation machinery-associated protein 20	5	2	0	0	0	0	0	0	0	0	0	0	0	0	0	0	0	0	0	0
AGAP003350	2R	36471016	36474549	+	AGAP003350	-	phosphoenolpyruvate carboxykinase (GTP)	2	0	0	0	0	0	0	0	0	0	0	0	0	0	0	0	0	0	0	0
AGAP003352	2R	36483546	36515397	-	AGAP003352	-	Stomatin (EPB72)-like 3	2	0	0	0	0	0	0	0	0	0	0	0	0	0	0	0	0	0	0	0
AGAP003354	2R	36524171	36525319	+	A5R3	-	antigen 5 related protein 3	22	6	0	0	0	0	0	0	0	0	0	0	0	0	0	0	0	0	0	0
AGAP013192	2R	36528412	36529582	+	AGAP013192	-	venom allergen	8	0	0	0	0	0	0	0	0	0	0	0	0	0	0	0	0	0	0	0
AGAP003357	2R	36682623	36684150	-	AGAP003357	-	RAG1-activating protein 1-like protein	7	0	0	0	0	0	0	0	0	0	0	0	0	0	0	0	0	0	0	0
AGAP003358	2R	36684395	36685741	-	AGAP003358	-	Sugar transporter SWEET	6	1	0	0	0	0	0	0	0	0	0	0	0	0	0	0	0	0	0	0
AGAP003387	2R	37217861	37219285	-	AGAP003387	-	NA	15	0	0	0	0	0	0	0	0	0	0	0	0	0	0	0	0	0	0	0
AGAP003389	2R	37229175	37233308	-	AGAP003389	-	NA	9	0	0	0	0	0	0	0	0	0	0	0	0	0	0	0	0	0	0	0
AGAP003397	2R	37296602	37299078	+	AGAP003397	-	Similar to ATP-dependent RNA helicase dbp5	2	0	0	0	0	0	0	0	0	0	0	0	0	0	0	0	0	0	0	0
AGAP003400	2R	37363247	37403286	+	AGAP003400	-	NA	1	0	0	0	0	0	0	0	0	0	0	0	0	0	0	0	0	0	0	0
AGAP028483	2R	37421664	37422315	-	AGAP028483	-	NA	1	0	0	0	0	0	0	0	0	0	0.873322	0	0	0	0	0	0	0	0	0
AGAP003408	2R	37449580	37453527	+	AGAP003408	-	aldose reductase	1	0	0	0	0	0	0	0	0	0	0	0	0	0	0	0	0	0	0	0
AGAP003414	2R	37464483	37465681	-	AGAP003414	-	3-hydroxyacyl-CoA dehydrogenase / 3-hydroxy-2-methylbutyryl-CoA dehydrogenase	8	1	1	0	5	0	1	1	0.169719	0.153369	0.718918	0	0	0	0	0	0	0	0	0
AGAP003415	2R	37465962	37467390	+	AGAP003415	-	Grx3p	8	0	1	0	2	0	0	0	0.161718	0	0.349132	0	0	0	0	0	0	0	0	0
AGAP003416	2R	37466879	37468128	-	AGAP003416	-	prefoldin alpha subunit	4	0	0	0	2	0	0	0	0	0	0.698265	0	0	0	0	0	0	0	0	0
AGAP003421	2R	37513849	37514968	+	AGAP003421	-	NA	21	5	0	0	0	0	0	0	0	0	0.031943	0	0	0	0	0	0	0	0	0
AGAP003422	2R	37516035	37519516	+	AGAP003422	-	endoplasmic reticulum metallopeptidase 1	2	2	0	0	0	0	0	0	0	0	0	0	0	0	0	0	0	0	0	0
AGAP003424	2R	37522822	37530342	-	AGAP003424	-	catenin alpha	2	0	0	0	0	0	0	0	0	0	0	0	0	0	0	0	0	0	0	0
AGAP003429	2R	37677571	37683898	-	AGAP003429	-	LIM and senescent cell antigen-like domains 1	8	0	0	0	0	0	0	0	0	0	0	0	0	0	0	0	0	0	0	0
AGAP003430	2R	37684196	37686348	-	VhaM8.9	-	vacuolar H+ ATPase M8.9 accessory subunit	12	0	0	0	0	0	0	0	0	0	0	0	0	0	0	0	0	0	0	0
AGAP003437	2R	37711609	37717416	-	AGAP003437	-	NA	24	0	0	0	0	0	0	0	0	0.0513226	0.0272492	0	0	0	0	0	0	0	0	0
AGAP003439	2R	37723747	37763186	-	AGAP003439	-	NA	6	1	0	0	0	0	0	0	0	0	0	0	0	0	0	0	0	0	0	0
AGAP003440	2R	37763861	37765638	+	AGAP003440	-	NA	17	0	0	0	0	0	0	0	0	0	0	0	0	0	0	0	0	0	0	0
AGAP003444	2R	37835525	37836291	-	AGAP003444	-	NA	2	0	0	0	0	0	0	0	0	0	0	0	0	0	0	0	0	0	0	0
AGAP003445	2R	37839162	37845437	-	Tsc1	-	tuberous sclerosis 1	2	0	0	0	0	0	0	0	0	0	0	0	0	0	0	0	0	0	0	0
AGAP003457	2R	37886594	37936316	-	AGAP003457	-	NA	10	1	0	0	0	0	0	0	0.0456772	0	0.0771709	0	0	0	0	0	0	0	0	0
AGAP003462	2R	37962920	37965218	+	AGAP003462	-	protein arginine N-methyltransferase 1	10	0	0	0	0	0	0	0	0	0	0	0	0	0	0	0	0	0	0	0
AGAP003463	2R	37965282	37966772	-	AGAP003463	-	NA	1	0	0	0	0	0	0	0	0	0	0	0	0	0	0	0	0	0	0	0
AGAP003474	2R	38108202	38109061	+	AGAP003474	-	NA	18	0	0	0	0	0	0	0	0	0	0.042425	0	0	0	0	0	0	0	0	0
AGAP003475	2R	38175902	38184236	-	AGAP003475	-	leucyl aminopeptidase	21	1	0	0	0	0	0	0	0	0	0	0	0	0	0	0	0	0	0	0
AGAP003478	2R	38188720	38190432	-	AGAP003478	-	CDP-diacylglycerol--inositol 3-phosphatidyltransferase	2	0	0	0	0	0	0	0	0	0	0	0	0	0	0	0	0	0	0	0
AGAP029619	2R	38361904	38413857	+	AGAP029619	-	NA	5	0	0	0	0	0	0	0	0	0	0	0	0	0	0	0	0	0	0	0
AGAP003485	2R	38586297	38588350	-	AGAP003485	-	thioredoxin domain-containing protein	4	0	0	0	0	0	0	0	0	0	0	0	0	0	0	0	0	0	0	0
AGAP003487	2R	38599396	38602415	+	AGAP003487	-	Mesenchymal stem cell protein DSCD75	1	0	0	0	0	0	0	0	0	0	0	0	0	0	0	0	0	0	0	0
AGAP003488	2R	38599677	38601541	-	AGAP003488	-	nucleotide exchange factor SIL1	1	0	0	0	0	0	0	0	0	0	0	0	0	0	0	0	0	0	0	0
AGAP003507	2R	38774943	38776091	-	Vps24	-	vacuolar protein sorting 24	1	0	0	0	0	0	0	0	0	0	0	0	0	0	0	0	0	0	0	0
AGAP003509	2R	38807776	38978860	-	AGAP003509	-	Complexin, isoform V	3	0	0	0	0	0	0	0	0	0	0.150071	0	0	0	0	0	0	0	0	0
AGAP003513	2R	39039537	39053264	-	AGAP003513	-	NA	2	0	0	0	0	0	0	0	0	0	0	0	0	0	0	0	0	0	0	0
AGAP003514	2R	39058134	39063887	+	AGAP003514	-	NA	4	0	0	0	0	0	0	0	0	0	0	0	0	0	0	0	0	0	0	0
AGAP003523	2R	39116036	39125075	-	AGAP003523	-	hypoxia-inducible factor prolyl hydroxylase	13	0	0	0	1	0	0	0	0	0.0257074	0.105113	0	0	1	0	0	0	0	0	0.0769231
AGAP003525	2R	39130048	39140656	+	AGAP003525	-	CCR4-NOT transcription complex, subunit 2	2	0	0	0	0	0	0	0	0	0	0	0	0	0	0	0	0	0	0	0
AGAP003533	2R	39215003	39215888	+	AGAP003533	-	DnaJ homolog subfamily C member 19	4	1	0	0	0	0	0	0	0	0	0	0	0	0	0	0	0	0	0	0
AGAP003534	2R	39215988	39216834	+	AGAP003534	-	UPF0443 protein AGAP003534	8	0	0	0	0	0	0	0	0	0	0	0	0	0	0	0	0	0	0	0
AGAP003535	2R	39217100	39218270	+	AGAP003535	-	NA	1	0	0	0	0	0	0	0	0	0	0	0	0	0	0	0	0	0	0	0
AGAP003537	2R	39223024	39245518	-	AGAP003537	-	Cys2His2 zinc finger developmental/cell cycle regulator, other	2	0	0	0	0	0	0	0	0	0	0	0	0	0	0	0	0	0	0	0
AGAP003538	2R	39333941	39334841	+	RpL36a	-	60S ribosomal protein L36a	2	0	0	0	0	0	0	0	0	0	0	0	0	0	0	0	0	0	0	0
AGAP003541	2R	39343803	39351213	+	AGAP003541	-	eukaryotic translation elongation factor 1 alpha 1	20	0	0	0	0	0	0	0	0	0	0	0	0	0	0	0	0	0	0	0
AGAP013362	2R	39350733	39351986	+	AGAP013362	-	NA	17	1	0	0	0	0	0	0	0	0	0	0	0	0	0	0	0	0	0	0
AGAP003543	2R	39357491	39358231	+	AGAP003543	-	translation machinery-associated protein 16	1	0	0	0	0	0	0	0	0	0	0	0	0	0	0	0	0	0	0	0
AGAP003546	2R	39365291	39418249	+	AGAP003546	-	Polychaetoid, isoform F	2	0	0	0	0	0	0	0	0	0	0	0	0	0	0	0	0	0	0	0
AGAP003547	2R	39423689	39425846	+	AGAP003547	-	MORN repeat-containing protein 4	9	1	0	0	0	0	0	0	0	0	0	0	0	0	0	0	0	0	0	0
AGAP003549	2R	39429618	39432486	-	AGAP003549	-	NA	9	0	0	0	0	0	0	0	0	0	0	0	0	0	0	0	0	0	0	0
AGAP003551	2R	39447542	39449167	+	AGAP003551	-	beta-1,4-mannosyltransferase	1	0	0	0	0	0	0	0	0	0	0	0	0	0	0	0	0	0	0	0
AGAP003552	2R	39449278	39450657	+	AGAP003552	-	SET and MYND domain-containing protein 5	2	0	0	0	0	0	0	0	0	0	0	0	0	0	0	0	0	0	0	0
AGAP013398	2R	39450610	39451766	-	AGAP013398	-	DDRGK domain-containing protein 1	3	2	0	0	0	0	0	0	0	0	0	0	0	0	0	0	0	0	0	0
AGAP003553	2R	39452027	39453132	+	AGAP003553	-	Transmembrane emp24 protein transport domain containing 9	3	1	0	0	0	0	0	0	0	0	0	0	0	0	0	0	0	0	0	0
AGAP003554	2R	39453189	39453720	-	AGAP003554	-	NA	3	1	0	0	0	0	0	0	0	0	0	0	0	0	0	0	0	0	0	0
AGAP003556	2R	39456126	39460012	+	RpL3	-	60S ribosomal protein L3	17	0	0	0	0	0	0	0	0	0	0	0	0	0	0	0	0	0	0	0
AGAP003557	2R	39461136	39462023	+	AGAP003557	-	NA	20	8	0	0	0	0	0	0	0	0	0	0	0	0	0	0	0	0	0	0
AGAP003558	2R	39462294	39463373	-	AGAP003558	-	NA	8	0	0	0	0	0	0	0	0	0	0	0	0	0	0	0	0	0	0	0
AGAP003567	2R	39543182	39543861	-	AGAP003567	-	hepatitis B virus X-interacting protein	6	0	0	0	0	0	0	0	0	0	0	0	0	0	0	0	0	0	0	0
AGAP028406	2R	39753106	39753411	-	AGAP028406	-	NA	4	2	0	0	0	0	0	0	0	0	0	0	0	0	0	0	0	0	0	0
AGAP003576	2R	40086746	40092140	-	AGAP003576	-	transportin-3	7	0	0	0	0	0	0	0	0	0	0	0	0	0	0	0	0	0	0	0
AGAP003578	2R	40154220	40164835	-	AGAP003578	-	aldehyde dehydrogenase (NAD+)	6	0	0	0	0	0	0	0	0	0.147209	0	0	0	0	0	0	0	0	0	0
AGAP003580	2R	40286509	40288011	-	AGAP003580	-	NA	13	0	0	0	0	0	0	0	0	0.0750418	0.0658694	0	0	0	0	0	0	0	0	0
AGAP003581	2R	40335703	40336953	-	AGAP003581	-	D-xylulose reductase A	7	1	0	0	0	0	0	0	0	0	0	0	0	0	0	0	0	0	0	0
AGAP003584	2R	40342413	40344359	+	AGAP003584	-	L-iditol 2-dehydrogenase	9	0	0	1	0	0	0	0	0	0.125302	0	0	0	0	0	0	0	0	0	0
AGAP003586	2R	40345852	40349366	-	AGAP003586	-	Phosphate carrier, mitochondrial	5	0	0	0	0	0	0	0	0	0.15861	0.160983	0	0	0	0	0	0	0	0	0
AGAP013333	2R	40350229	40354115	-	AGAP013333	-	Phosphate carrier, mitochondrial	26	0	0	0	0	0	0	0	0	0.0644841	0.0295567	0	0	0	0	0	0	0	0	0
AGAP003588	2R	40362315	40363352	+	VATH	-	V-type H+-transporting ATPase subunit H	18	0	0	0	0	0	0	0	0	0.0992293	0	0	0	0	0	0	0	0	0	0
AGAP003592	2R	40369001	40370901	-	RpLP0	-	60S ribosomal protein LP0	4	0	0	0	0	0	0	0	0	0	0	0	0	0	0	0	0	0	0	0
AGAP003595	2R	40378222	40382994	+	AGAP003595	-	rRNA biogenesis protein RRP5	14	3	0	0	0	0	0	0	0	0	0	0	0	0	0	0	0	0	0	0
AGAP003596	2R	40384322	40392531	+	AGAP003596	-	NA	4	0	0	0	0	0	0	0	0	0	0	0	0	0	0	0	0	0	0	0
AGAP003597	2R	40392844	40401314	-	AGAP003597	-	histone-lysine N-methyltransferase SUV39H	10	0	0	0	0	0	0	0	0	0.0779143	0	0	0	0	0	0	0	0	0	0
AGAP003598	2R	40402605	40404314	+	AGAP003598	-	template-activating factor I	7	0	0	0	0	0	0	0	0	0	0	0	0	0	0	0	0	0	0	0
AGAP003599	2R	40404713	40405928	-	ATPsynO	-	F-type H+-transporting ATPase oligomycin sensitivity conferral protein	3	0	0	0	0	0	0	0	0	0.320429	0.279962	0	0	0	0	0	0	0	0	0
AGAP003600	2R	40406790	40425548	-	AGAP003600	-	Elongation of very long chain fatty acids protein	14	0	0	0	0	0	0	0	0	0	0	0	0	0	0	0	0	0	0	0
AGAP003602	2R	40439000	40441564	+	AGAP003602	-	methyltransferase-like protein 9	1	1	0	0	0	0	0	0	0	0	0	0	0	0	0	0	0	0	0	0
AGAP003610	2R	40488669	40496599	-	AGAP003610	-	NA	1	0	0	0	0	0	0	0	0	0	0	0	0	0	0	0	0	0	0	0
AGAP003612	2R	40511024	40512566	-	AGAP003612	-	NA	4	0	0	0	0	0	0	0	0	0	0	0	0	0	0	0	0	0	0	0
AGAP003614	2R	40514933	40516149	-	AGAP003614	-	NA	11	0	0	0	0	0	0	0	0	0.0762674	0	0	0	0	0	0	0	0	0	0
AGAP003615	2R	40553470	40555226	+	AGAP003615	-	toll-interacting protein	13	0	0	0	0	0	0	0	0	0	0	0	0	0	0	0	0	0	0	0
AGAP003618	2R	40567282	40576549	-	AGAP003618	-	serine/threonine-protein kinase LATS1/2	15	0	0	0	0	0	0	0	0	0	0	0	0	0	0	0	0	0	0	0
AGAP003619	2R	40577034	40586604	+	AGAP003619	-	transcription elongation factor SPT6	5	0	0	0	0	0	0	0	0	0	0	0	0	0	0	0	0	0	0	0
AGAP003620	2R	40588719	40590121	+	AGAP003620	-	NA	7	1	0	0	0	0	0	0	0	0	0	0	0	0	0	0	0	0	0	0
AGAP003621	2R	40592264	40593130	+	AGAP003621	-	coiled-coil domain-containing protein 25	1	0	0	0	0	0	0	0	0	0	0	0	0	0	0	0	0	0	0	0
AGAP003623	2R	40596519	40621367	+	AGAP003623	-	long-chain acyl-CoA synthetase	29	0	0	0	0	0	0	0	0	0.0239149	0	0	0	0	0	0	0	0	0	0
AGAP012946	2R	40692804	40694168	+	AGAP012946	-	NA	7	1	0	0	0	0	0	0	0	0	0	0	0	0	0	0	0	0	0	0
AGAP003629	2R	40698086	40705049	-	AGAP003629	-	NA	18	0	0	0	0	0	0	0	0	0	0	0	0	0	0	0	0	0	0	0
AGAP003635	2R	40795993	40800819	+	AGAP003635	-	NA	1	0	0	0	0	0	0	0	0	0	0	0	0	0	0	0	0	0	0	0
AGAP003636	2R	40803578	40805894	+	AGAP003636	-	inositol oxygenase	19	0	0	0	0	0	0	0	0	0.0417544	0	0	0	0	0	0	0	0	0	0
AGAP003644	2R	40925112	40926110	+	mRpS11	-	28S ribosomal protein S11, mitochondrial	2	0	0	0	0	0	0	0	0	0	0	0	0	0	0	0	0	0	0	0
AGAP003648	2R	40956124	40960012	-	AGAP003648	-	DNA-directed RNA polymerase II subunit RPB2	2	0	0	0	0	0	0	0	0	0	0	0	0	0	0	0	0	0	0	0
AGAP003649	2R	40969296	41001716	-	AGAP003649	-	NA	54	0	0	0	0	0	0	0	0	0.0315473	0	0	0	0	0	0	0	0	0	0
AGAP003652	2R	41059871	41062114	+	AGAP003652	-	aldehyde dehydrogenase (NAD+)	11	1	0	0	0	0	0	0	0	0	0	0	0	0	0	0	0	0	0	0
AGAP003656	2R	41164709	41215391	+	AGAP003656	-	Terribly reduced optic lobes, isoform B	31	0	0	0	0	0	0	0	0	0.02626	0	0	0	0	0	0	0	0	0	0
AGAP003661	2R	41315027	41320496	+	AGAP003661	-	NA	4	0	0	0	0	0	0	0	0	0	0	0	0	0	0	0	0	0	0	0
AGAP003662	2R	41320424	41324364	-	AGAP003662	-	Prenylated Rab acceptor protein 1	17	0	0	0	0	0	0	0	0	0	0	0	0	0	0	0	0	0	0	0
AGAP003663	2R	41327508	41338543	+	AGAP003663	-	ATP-dependent RNA helicase DBP2	41	2	0	3	0	0	0	0	0.00461958	0.167658	0.0202128	0	0	0	0	0	0	0	0	0
AGAP003669	2R	41466555	41487937	+	AGAP003669	-	homeobox protein MSX	1	0	0	0	0	0	0	0	0	0	0	0	0	0	0	0	0	0	0	0
AGAP003678	2R	41827296	41849494	+	LST2	-	lateral signalling target protein 2	15	0	0	0	0	0	0	0	0	0	0	0	0	0	0	0	0	0	0	0
AGAP003687	2R	42017755	42028168	-	AGAP003687	-	glycerol-3-phosphate O-acyltransferase 1/2	4	0	0	0	0	0	0	0	0	0	0	0	0	0	0	0	0	0	0	0
AGAP003691	2R	42045503	42049135	+	AGAP003691	-	NA	3	2	0	0	0	0	0	0	0	0	0	0	0	0	0	0	0	0	0	0
AGAP003695	2R	42052988	42056899	-	AGAP003695	-	aminopeptidase N	6	3	0	0	0	0	0	0	0	0	0	0	0	0	0	0	0	0	0	0
AGAP013146	2R	42058810	42063317	+	APN5	-	aminopeptidase 5	14	6	0	0	0	0	0	0	0	0.0588261	0	0	0	0	0	0	0	0	0	0
AGAP013255	2R	42088785	42093294	+	APN3	-	aminopeptidase N1	2	1	0	0	0	0	0	0	0	0	0	0	0	0	0	0	0	0	0	0
AGAP003706	2R	42207147	42207560	-	AGAP003706	-	BolA protein	5	1	0	0	0	0	0	0	0	0.198768	0	0	0	0	0	0	0	0	0	0
AGAP003707	2R	42208384	42208932	+	AGAP003707	-	Transcription elongation factor 1 homolog	1	0	0	0	0	0	0	0	0	0	0	0	0	0	0	0	0	0	0	0
AGAP003711	2R	42290670	42301436	+	AGAP003711	-	V-type H+-transporting ATPase subunit I	9	0	0	1	0	0	0	0	0	0.126742	0	0	0	0	0	0	0	0	0	0
AGAP003712	2R	42302848	42328110	-	Ast1	-	allatostatin 1	21	0	0	0	0	0	0	0	0	0	0	0	0	0	0	0	0	0	0	0
AGAP003713	2R	42306612	42307482	-	AGAP003713	-	NA	21	0	0	0	0	0	0	0	0	0	0	0	0	0	0	0	0	0	0	0
AGAP003715	2R	42401230	42408724	-	AGAP003715	-	cyclin G-associated kinase	13	0	0	1	0	0	0	0	0	0.232355	0.0740292	0	0	1	0	0	0	0	0	0.0769231
AGAP003717	2R	42414392	42416771	+	AGAP003717	-	Twinfilin-1	12	0	0	0	0	0	0	0	0	0	0.0760251	0	0	0	0	0	0	0	0	0
AGAP003719	2R	42425264	42426855	-	AGAP003719	-	Ferrochelatase	3	0	0	0	0	0	0	0	0	0.0869967	0	0	0	0	0	0	0	0	0	0
AGAP003721	2R	42431167	42432963	-	ANXB10B	-	annexin B10B	7	0	0	0	0	0	0	0	0	0	0	0	0	0	0	0	0	0	0	0
AGAP003722	2R	42434009	42436211	+	ANXB10C	-	annexin B10C	2	0	0	0	0	0	0	0	0	0	0	0	0	0	0	0	0	0	0	0
AGAP003727	2R	42625736	42629460	-	AGAP003727	-	Protein unc-45 homolog B	2	0	0	0	0	0	0	0	0	0	0	0	0	0	0	0	0	0	0	0
AGAP003729	2R	42630844	42631783	-	AGAP003729	-	NA	12	0	0	0	0	0	0	0	0	0.0741826	0	0	0	0	0	0	0	0	0	0
AGAP003731	2R	42641674	42643004	+	Vps37B	-	vacuolar protein sorting 37B	1	0	0	0	0	0	0	0	0	0	0	0	0	0	0	0	0	0	0	0
AGAP003732	2R	42643212	42643995	+	AGAP003732	-	NA	2	1	0	0	0	0	0	0	0	0	0	0	0	0	0	0	0	0	0	0
AGAP003733	2R	42644059	42650458	-	AGAP003733	-	alpha-tocopherol transfer protein-like protein	1	0	0	0	0	0	0	0	0	0	0	0	0	0	0	0	0	0	0	0
AGAP003734	2R	42660012	42669291	+	AGAP003734	-	NA	4	0	0	0	0	0	0	0	0	0.194858	0	0	0	0	0	0	0	0	0	0
AGAP029573	2R	42671305	42759991	+	AGAP029573	-	NA	33	0	0	0	0	0	0	0	0.0146875	0.0259395	0	0	0	0	0	0	0	0	0	0
AGAP003742	2R	42814031	42818544	+	AGAP003742	-	regulator of chromosome condensation	25	1	0	0	0	0	0	0	0.016346	0.104919	0.0231233	0	0	0	0	0	0	0	0	0
AGAP029052	2R	42938809	43024164	-	AGAP029052	-	NA	63	15	0	2	0	0	0	1	0.00542869	0.060582	0.0239183	0	0	0	0	0	0	0	0	0
AGAP003755	2R	43034673	43049809	+	AGAP003755	-	NA	1	0	0	0	0	0	0	0	0	0	0	0	0	0	0	0	0	0	0	0
AGAP003757	2R	43089802	43091368	+	AGAP003757	-	NA	1	1	0	0	0	0	0	0	0	0	0	0	0	0	0	0	0	0	0	0
AGAP003762	2R	43099560	43101873	-	AGAP003762	-	NA	10	2	0	0	0	0	0	0	0	0	0	0	0	0	0	0	0	0	0	0
AGAP003766	2R	43114625	43116179	-	AGAP003766	-	NA	4	0	0	0	0	0	0	0	0	0.230423	0	0	0	0	0	0	0	0	0	0
AGAP003767	2R	43119556	43124415	+	AGAP003767	-	NA	22	4	0	0	0	0	2	0	0	0.159384	0.0292059	0	0	0	0	0	0	0	0	0
AGAP003768	2R	43124483	43126198	-	RpS2	-	40S ribosomal protein S2	7	0	0	0	0	0	0	0	0.0612658	0.334574	0.220318	0	0	0	0	0	0	0	0	0
AGAP003769	2R	43128273	43134178	-	AGAP003769	-	importin beta-3	14	1	0	0	0	0	0	0	0.0634798	0	0	0	0	0	0	0	0	0	0	0
AGAP003770	2R	43134325	43135314	+	mRpL51	-	39S ribosomal protein L51, mitochondrial	11	0	0	0	0	0	0	0	0	0.271958	0	0	0	0	0	0	0	0	0	0
AGAP003771	2R	43135292	43137552	-	AGAP003771	-	NA	1	0	0	0	0	0	0	0	0	0.721726	0	0	0	0	0	0	0	0	0	0
AGAP003773	2R	43149729	43150647	+	AGAP003773	-	NA	2	0	0	0	0	0	0	0	0	0.442693	0	0	0	0	0	0	0	0	0	0
AGAP003774	2R	43150568	43151458	-	AGAP003774	-	NA	1	0	0	0	0	0	0	0	0	0	0	0	0	0	0	0	0	0	0	0
AGAP003775	2R	43152189	43153398	+	AGAP003775	-	NA	18	0	0	0	0	0	0	0	0	0.236143	0	0	0	0	0	0	0	0	0	0
AGAP003776	2R	43153600	43154491	+	AGAP003776	-	NA	6	4	0	0	0	0	0	0	0	0	0	0	0	0	0	0	0	0	0	0
AGAP003778	2R	43157367	43158336	+	AGAP003778	-	NA	16	1	0	3	0	0	1	0	0	0.256011	0	0	0	0	0	0	0	0	0	0
AGAP003779	2R	43161941	43164484	-	AGAP003779	-	serine/threonine-protein phosphatase 4 catalytic subunit	1	0	0	0	0	0	0	0	0	0	0	0	0	0	0	0	0	0	0	0
AGAP003785	2R	43290670	43300083	-	AGAP003785	-	glucose dehydrogenase (acceptor)	29	7	0	3	0	0	0	0	0	0.317413	0	0	0	0	0	0	0	0	0	0
AGAP003790	2R	43342494	43353480	+	ANXB9	-	annexin B9	43	1	0	1	0	0	0	0	0	0.0242693	0.0175926	0	0	0	0	0	0	0	0	0
AGAP003794	2R	43360964	43385406	-	AGAP003794	-	splicing factor, proline- and glutamine-rich	24	0	0	1	0	0	0	0	0	0.149887	0	0	0	0	0	0	0	0	0	0
AGAP003795	2R	43385943	43388368	+	AGAP003795	-	NA	21	0	0	2	0	0	0	0	0	0.1416	0	0	0	0	0	0	0	0	0	0
AGAP013183	2R	43702897	43712998	+	AGAP013183	-	NA	8	0	0	0	0	0	0	0	0	0	0	0	0	0	0	0	0	0	0	0
AGAP003808	2R	43704845	43706883	-	AGAP003808	-	pickel	2	0	0	0	0	0	0	0	0	0	0	0	0	0	0	0	0	0	0	0
AGAP003810	2R	43720171	43721586	-	AGAP003810	-	NA	2	0	0	0	0	0	0	0	0	0.0910396	0	0	0	0	0	0	0	0	0	0
AGAP003814	2R	43726807	43728114	+	AGAP003814	-	very-long-chain (3R)-3-hydroxyacyl-(acyl-carrier protein) dehydratase	3	1	0	0	0	0	0	0	0	0	0	0	0	0	0	0	0	0	0	0
AGAP003815	2R	43727972	43729109	-	AGAP003815	-	very-long-chain (3R)-3-hydroxyacyl-(acyl-carrier protein) dehydratase	1	0	0	0	0	0	0	0	0	0	0	0	0	0	0	0	0	0	0	0
AGAP003816	2R	43729665	43730707	-	RpL30	-	60S ribosomal protein L30	2	0	0	0	0	0	0	0	0	0	0	0	0	0	0	0	0	0	0	0
AGAP003817	2R	43731219	43739279	+	AGAP003817	-	NA	1	0	0	0	0	0	0	0	0	0	0	0	0	0	0	0	0	0	0	0
AGAP003819	2R	43755530	43756407	+	AGAP003819	-	NADH dehydrogenase (ubiquinone) 1 alpha subcomplex assembly factor 3	3	0	0	1	1	0	0	0	0	0.453165	0.373207	0	0	0	0	0	0	0	0	0
AGAP003820	2R	43756504	43760234	-	AGAP003820	-	Lin-10 homolog	1	0	0	0	0	0	0	0	0	0	0	0	0	0	0	0	0	0	0	0
AGAP003821	2R	43762454	43770233	+	AGAP003821	-	ubiquitin carboxyl-terminal hydrolase 20/33	2	0	0	0	0	0	0	0	0	0	0	0	0	0	0	0	0	0	0	0
AGAP003824	2R	43796558	43799148	+	AGAP003824	-	conserved oligomeric Golgi complex subunit 2	6	2	0	1	0	0	0	0	0	0.184644	0	0	0	0	0	0	0	0	0	0
AGAP003827	2R	43801804	43840725	-	AGAP003827	-	NA	14	0	0	1	0	0	0	0	0.0792247	0.0867197	0	0	0	0	0	0	0	0	0	0
AGAP003834	2R	44226213	44229685	-	AGAP003834	-	NA	8	1	0	0	0	0	0	0	0	0	0	0	0	0	0	0	0	0	0	0
AGAP003839	2R	44242505	44250838	-	AGAP003839	-	Fem-1 homolog c	7	0	0	3	0	0	0	0	0	0.453182	0	0	0	0	0	0	0	0	0	0
AGAP003842	2R	44292087	44294823	-	AGAP003842	-	proline-, glutamic acid- and leucine-rich protein 1	2	1	0	0	0	0	0	0	0	0	0	0	0	0	0	0	0	0	0	0
AGAP003843	2R	44296128	44297372	-	AGAP003843	-	cytochrome c heme-lyase	23	2	0	0	0	0	0	0	0	0	0	0	0	0	0	0	0	0	0	0
AGAP003851	2R	44556040	44556528	+	AGAP003851	-	26 proteasome complex subunit DSS1	5	0	0	1	0	0	0	0	0	0.222794	0	0	0	0	0	0	0	0	0	0
AGAP003861	2R	44676742	44678068	+	AGAP003861	-	Peptide deformylase	5	1	0	1	0	0	0	0	0	0.218677	0	0	0	0	0	0	0	0	0	0
AGAP003864	2R	44693516	44693987	-	AGAP003864	-	NA	3	0	0	0	0	0	0	0	0	0	0	0	0	0	0	0	0	0	0	0
AGAP003869	2R	44704879	44715282	-	AGAP003869	-	cytosol aminopeptidase	3	0	0	1	0	0	0	0	0	0.347478	0	0	0	0	0	0	0	0	0	0
AGAP003873	2R	44862854	44896680	-	AGAP003873	-	protein crumbs	1	0	0	1	0	0	0	0	0	1.03835	0	0	0	0	0	0	0	0	0	0
AGAP003874	2R	44897794	44910947	-	AGAP003874	-	uridine kinase	4	1	0	0	0	0	0	0	0	0.20963	0	0	0	0	0	0	0	0	0	0
AGAP013059	2R	45076118	45078303	+	AGAP013059	-	NA	1	0	0	0	0	0	0	0	0	0	0	0	0	0	0	0	0	0	0	0
AGAP003878	2R	45078840	45081167	+	AGAP003878	-	NA	8	0	0	4	0	0	0	0	0.213191	0.590966	0.103232	0	0	0	0	0	0	0	0	0
AGAP003879	2R	45082311	45083822	-	VhaAC45	-	vacuolar H+ ATPase AC45 accessory subunit	17	4	0	4	0	0	1	0	0	0.26969	0.0511884	0	0	0	0	0	0	0	0	0
AGAP003883	2R	45498140	45498813	-	AGAP003883	-	peptidyl-tRNA hydrolase, PTH2 family	5	1	0	3	0	0	1	0	0.321403	0.730053	0.180946	0	0	0	0	0	0	0	0	0
AGAP003889	2R	45606783	45613838	+	AGAP003889	-	NADPH-dependent diflavin oxidoreductase 1	2	0	0	0	0	0	0	0	0	0	0	0	0	0	0	0	0	0	0	0
AGAP003890	2R	45611057	45612184	-	AGAP003890	-	U3 small nucleolar ribonucleoprotein protein IMP4	2	0	0	0	0	0	0	0	0	0	0	0	0	0	0	0	0	0	0	0
AGAP003900	2R	45717446	45718425	+	AGAP003900	-	NADH dehydrogenase (ubiquinone) 1 alpha subcomplex 7	1	0	0	0	0	0	0	0	0	0	0	0	0	0	0	0	0	0	0	0
AGAP003903	2R	45768320	45770159	+	AGAP003903	-	Required for meiotic nuclear division 1 homolog (S. cerevisiae)	10	0	0	3	0	0	0	0	0	0.3349	0	0	0	0	0	0	0	0	0	0
AGAP003904	2R	45770628	45774047	+	AGAP003904	-	AIF-like mitochondrial oxidoreductase (Nfrl)	2	1	0	0	0	0	0	0	0	0	0	0	0	0	0	0	0	0	0	0
AGAP003918	2R	46258968	46265141	-	AGAP003918	-	NA	4	0	0	0	0	0	0	0	0	0	0	0	0	0	0	0	0	0	0	0
AGAP029118	2R	46299073	46327497	-	AGAP029118	-	NA	3	0	0	0	0	0	0	0	0	0	0	0	0	0	0	0	0	0	0	0
AGAP003925	2R	46336076	46357149	+	AGAP003925	-	kinesin family member 1/13/14	1	0	0	0	0	0	0	0	0	0	0	0	0	0	0	0	0	0	0	0
AGAP003933	2R	46499764	46519875	+	AGAP003933	-	NA	6	0	0	0	0	0	0	0	0	0.115227	0	0	0	0	0	0	0	0	0	0
AGAP003935	2R	46543806	46544911	+	Prosalpha1	-	26S proteasome alpha 1 subunit	9	0	0	0	0	0	0	0	0	0.104611	0	0	0	0	0	0	0	0	0	0
AGAP003936	2R	46544899	46545455	-	AGAP003936	-	small nuclear ribonucleoprotein D2	4	0	0	0	0	0	0	0	0	0	0	0	0	0	0	0	0	0	0	0
AGAP003937	2R	46545896	46551286	-	AGAP003937	-	NA	2	0	0	0	0	0	0	0	0	0	0	0	0	0	0	0	0	0	0	0
AGAP003939	2R	46558397	46565027	-	AGAP003939	-	NA	32	4	0	13	0	1	1	0	0.124709	0.50589	0.0531167	0	0	0	0	0	0	0	0	0
AGAP003941	2R	46607896	46608567	-	AGAP003941	-	LYR motif-containing protein 5	15	0	0	2	0	0	0	0	0.0893564	0.146758	0	0	0	0	0	0	0	0	0	0
AGAP029442	2R	47229992	47231734	-	AGAP029442	-	NA	1	1	0	0	0	0	0	0	0	0	0	0	0	0	0	0	0	0	0	0
AGAP003983	2R	47474395	47480822	+	AGAP003983	-	nuclear pore complex protein Nup121	6	0	0	3	0	0	0	0	0	0.579641	0	0	0	0	0	0	0	0	0	0
AGAP029681	2R	47539636	47546262	+	AGAP029681	-	Tyrosine-protein kinase	4	0	0	1	0	0	0	0	0.234875	0.542006	0.233778	0	0	0	0	0	0	0	0	0
AGAP003992	2R	47596895	47600808	+	AGAP003992	-	U3 small nucleolar RNA-associated protein 22	4	1	0	2	0	0	1	0	0	0.601088	0	0	0	0	0	0	0	0	0	0
AGAP003997	2R	47664455	47730436	+	AGAP003997	-	casein kinase 1, gamma	1	0	0	0	0	0	0	0	0	0	0	0	0	0	0	0	0	0	0	0
AGAP004028	2R	47930721	47970933	+	AGAP004028	-	intron-binding protein aquarius	2	0	0	0	0	0	0	0	0	0	0	0	0	0	0	0	0	0	0	0
AGAP004026	2R	47949604	47963509	-	GPRMTH6	-	methuselah receptor 6	2	0	0	0	0	0	0	0	0	0	0	0	0	0	0	0	0	0	0	0
AGAP004033	2R	48125116	48153037	+	AGAP004033	-	NA	3	0	2	0	2	0	0	0	0.802358	0	0.73605	0	0	0	0	0	0	0	0	0
AGAP004038	2R	48266124	48268778	+	HPX8	-	heme peroxidase 8	17	1	0	4	0	0	0	0	0	0.276754	0	0	0	0	0	0	0	0	0	0
AGAP013096	2R	48419631	48425431	+	AGAP013096	-	NA	11	0	0	2	0	0	0	0	0	0.295339	0.0850734	0	0	0	0	0	0	0	0	0
AGAP004046	2R	48525536	48628521	+	AGAP004046	-	Mpv17-like protein	8	0	0	0	0	0	0	0	0	0	0	0	0	0	0	0	0	0	0	0
AGAP004055	2R	49085519	49089717	-	AGAP004055	-	2-oxoglutarate dehydrogenase E2 component (dihydrolipoamide succinyltransferas	24	1	0	7	0	0	0	0	0.089863	0.336565	0	0	0	0	0	0	0	0	0	0
AGAP004056	2R	49098703	49099389	+	AGAP004056	-	NA	1	0	0	0	0	0	0	0	0	0	0	0	0	0	0	0	0	0	0	0
AGAP004063	2R	49275930	49277056	-	Med4	-	Mediator of RNA polymerase II transcription subunit 4	1	0	0	1	0	0	0	0	0	1.47386	0	0	0	0	0	0	0	0	0	0
AGAP004065	2R	49283408	49286477	+	AGAP004065	-	hemomucin	1	0	0	1	0	0	0	0	0	1.21886	0	0	0	0	0	0	0	0	0	0
AGAP004078	2R	49503353	49510627	-	AGAP004078	-	DNA topoisomerase I	13	3	0	0	0	0	0	0	0	0	0	0	0	0	0	0	0	0	0	0
AGAP004090	2R	49541940	49551051	+	AGAP004090	-	5'-3' exoribonuclease 2	1	0	0	0	0	0	0	0	0	0	0	0	0	0	0	0	0	0	0	0
AGAP004092	2R	49683916	49707603	+	APG2	-	autophagy related gene	8	0	0	0	0	0	0	0	0	0	0	0	0	0	0	0	0	0	0	0
AGAP004094	2R	49717597	49718384	+	AGAP004094	-	Sterol carrier protein-2	5	0	0	0	0	0	0	0	0	0	0	0	0	0	0	0	0	0	0	0
AGAP004097	2R	49757508	49759158	-	AGAP004097	-	3-hydroxyisobutyryl-CoA hydrolase, mitochondrial	2	0	0	0	0	0	0	0	0	0	0	0	0	0	0	0	0	0	0	0
AGAP004113	2R	50162317	50162863	-	mRpL55	-	39S ribosomal protein L55, mitochondrial	8	0	0	2	0	0	0	0	0.114621	0.304478	0.114228	0	0	0	0	0	0	0	0	0
AGAP004116	2R	50167816	50178488	+	AGAP004116	-	cystinosin	1	0	0	0	0	0	0	0	0	0	0	0	0	0	0	0	0	0	0	0
AGAP004115	2R	50171785	50177084	+	AGAP004115	-	cystinosin	1	0	0	0	0	0	0	0	0	0	0	0	0	0	0	0	0	0	0	0
AGAP004136	2R	50645202	50669460	-	AGAP004136	-	NA	1	0	0	0	0	0	0	0	0	0	0	0	0	0	0	0	0	0	0	0
AGAP013023	2R	50678699	50680818	+	AGAP013023	-	NA	1	0	0	0	0	0	0	0	0	0	0	0	0	0	0	0	0	0	0	0
AGAP004143	2R	50704747	50716680	-	AGAP004143	-	NA	7	0	0	0	0	0	0	0	0.110762	0.245313	0.110762	0	0	0	0	0	0	0	0	0
AGAP004144	2R	50718412	50731520	-	AGAP004144	-	NA	10	1	0	0	0	0	0	0	0	0	0	0	0	0	0	0	0	0	0	0
AGAP004145	2R	50731713	50732853	-	AGAP004145	-	RNA-binding protein PNO1	5	0	0	0	0	0	0	0	0	0	0	0	0	0	0	0	0	0	0	0
AGAP004146	2R	50736655	50740147	-	AGAP004146	-	Ras-related protein Rab-1A	25	0	0	0	0	0	0	0	0	0.027317	0	0	0	0	0	0	0	0	0	0
AGAP004148	2R	50743017	50744780	-	CLIPB5	-	CLIP-domain serine protease	2	0	0	0	0	0	0	0	0	0	0	0	0	0	0	0	0	0	0	0
AGAP004151	2R	50756898	50759689	-	AGAP004151	-	protein phosphatase 5	8	0	0	0	0	0	0	0	0	0	0	0	0	0	0	0	0	0	0	0
AGAP004159	2R	50947787	50952802	-	AGAP004159	-	malate dehydrogenase (oxaloacetate-decarboxylating)(NADP+)	27	0	0	0	0	0	0	0	0	0.140137	0	0	0	0	0	0	0	0	0	0
AGAP004161	2R	50962814	50968812	+	AGAP004161	-	myofilin variant C	1	0	0	0	0	0	0	0	0	0	0	0	0	0	0	0	0	0	0	0
AGAP004175	2R	51224954	51227124	-	AGAP004175	-	uridine monophosphate synthetase	9	0	0	0	0	0	0	0	0	0	0	0	0	0	0	0	0	0	0	0
AGAP004176	2R	51228101	51234926	-	AGAP004176	-	serine/threonine-protein kinase/endoribonuclease IRE1	6	0	0	0	0	0	0	0	0.129501	0.129501	0.164597	0	0	0	0	0	0	0	0	0
AGAP004179	2R	51252318	51309178	-	AGAP004179	-	EF-hand domain family, member A1	4	0	0	0	0	0	0	0	0	0	0	0	0	0	0	0	0	0	0	0
AGAP004188	2R	51541045	51550960	-	AGAP004188	-	polyhomeotic-like protein 1	2	0	0	0	0	0	0	0	0	0	0	0	0	0	0	0	0	0	0	0
AGAP004191	2R	51639864	51640488	-	Med22	-	Mediator of RNA polymerase II transcription subunit 22	4	0	0	0	0	0	0	0	0	0.190321	0	0	0	0	0	0	0	0	0	0
AGAP004195	2R	51670724	51674835	+	AGAP004195	-	D-2-hydroxyglutarate dehydrogenase, mitochondrial	9	0	0	0	0	0	0	0	0	0	0	0	0	0	0	0	0	0	0	0
AGAP004196	2R	51674838	51675884	-	AGAP004196	-	NA	8	0	0	0	0	0	0	0	0	0	0	0	0	0	0	0	0	0	0	0
AGAP004201	2R	51712390	51769021	-	AGAP004201	-	a disintegrin and metalloproteinase with thrombospondin motifs 9	2	0	0	0	0	0	0	0	0	0	0	0	0	0	0	0	0	0	0	0
AGAP004204	2R	51854817	51857343	-	AGAP004204	-	Ras-related protein Rab-4B	14	0	0	0	0	0	0	0	0	0.0672738	0	0	0	0	0	0	0	0	0	0
AGAP004209	2R	51878100	51908821	+	AGAP004209	-	diacylglycerol kinase (ATP dependent)	10	0	0	0	0	0	0	0	0	0	0.093598	0	0	0	0	0	0	0	0	0
AGAP004210	2R	51916958	51918491	+	AGAP004210	-	NA	2	1	0	0	0	0	1	0	0	0.376769	0	0	0	0	0	0	0	0	0	0
AGAP004214	2R	51945891	51947994	-	AGAP004214	-	NA	12	0	0	0	0	0	0	0	0	0	0	0	0	0	0	0	0	0	0	0
AGAP004229	2R	52458870	52468441	+	AGAP004229	-	NA	5	0	0	0	0	0	0	0	0.174033	0.171993	0.174033	0	0	2	0	0	0	0	0	0.4
AGAP004232	2R	52870666	52927202	-	AGAP004232	-	pellino	1	0	0	0	0	0	0	0	0	0	0	0	0	0	0	0	0	0	0	0
AGAP004236	2R	52956914	52958016	+	AGAP004236	-	NA	2	0	0	0	0	0	0	0	0	0	0	0	0	0	0	0	0	0	0	0
AGAP012952	2R	52983320	52986319	+	AGAP012952	-	NA	3	0	0	0	0	0	0	0	0.265548	0.543973	0	0	0	0	0	0	0	0	0	0
AGAP004244	2R	53102308	53128239	+	AGAP004244	-	Rolling pebbles	3	0	0	0	0	0	0	0	0	0	0	0	0	0	0	0	0	0	0	0
AGAP004248	2R	53209757	53211971	+	GPXH3	-	glutathione peroxidase 3	2	1	0	0	0	0	0	0	0	0	0	0	0	0	0	0	0	0	0	0
AGAP004256	2R	53330421	53368510	+	AGAP004256	-	NA	2	0	0	0	0	0	0	0	0	0	0.149045	0	0	0	0	0	0	0	0	0
AGAP004263	2R	53467885	53469763	+	TO1	-	takeout 1	8	1	0	0	0	0	0	0	0.20713	0	0.100678	0	0	0	0	0	0	0	0	0
AGAP004296	2R	54159108	54159731	-	AGAP004296	-	signal peptidase complex subunit 1	3	0	0	0	0	0	0	0	0	0	0	0	0	0	0	0	0	0	0	0
AGAP004298	2R	54164660	54180674	-	AGAP004298	-	calcineurin beta subunit	6	0	0	0	0	0	0	0	0	0.279089	0.087342	0	0	0	0	0	0	0	0	0
AGAP004303	2R	54249489	54257666	-	AGAP004303	-	Integrin alpha-ps	1	0	0	0	0	0	0	0	0	0	0	0	0	0	0	0	0	0	0	0
AGAP013294	2R	54258945	54307321	-	AGAP013294	-	ubiquitin-like 3	4	0	0	0	0	0	0	0	0	0.212073	0	0	0	0	0	0	0	0	0	0
AGAP029045	2R	54390944	54391952	-	AGAP029045	-	NA	1	0	0	0	0	0	0	0	0.78594	0.790699	0.778738	0	0	0	0	0	0	0	0	0
AGAP004317	2R	54396441	54400861	-	CLIPC2	-	CLIP-domain serine protease	1	0	0	0	0	0	0	0	0	0	0	0	0	0	0	0	0	0	0	0
AGAP004321	2R	54457727	54458835	+	AGAP004321	-	peptidyl-prolyl cis-trans isomerase NIMA-interacting 1	4	0	0	0	0	0	0	0	0.181845	0	0.178311	0	0	0	0	0	0	0	0	0
AGAP004324	2R	54488978	54491365	-	AGAP004324	-	Protein yellow	1	0	0	0	0	0	0	0	0	0	0	0	0	0	0	0	0	0	0	0
AGAP004332	2R	54680895	54683376	-	AGAP004332	-	Macrophage erythroblast attacher	1	0	0	0	0	0	0	0	0	0	0	0	0	0	0	0	0	0	0	0
AGAP004338	2R	54824657	54826763	+	AGAP004338	-	NA	1	0	0	0	0	0	0	0	0	0	0	0	0	0	0	0	0	0	0	0
AGAP004341	2R	54844977	54880648	-	AGAP004341	-	metastasis-associated protein MTA	3	0	0	0	0	0	0	0	0	0	0	0	0	0	0	0	0	0	0	0
AGAP004349	2R	54935977	54938560	-	AGAP004349	-	NA	3	0	0	0	0	0	0	0	0.133635	0	0	0	0	0	0	0	0	0	0	0
AGAP004352	2R	54946117	54948447	-	AGAP004352	-	succinyl-CoA synthetase beta subunit	14	1	0	0	0	0	0	0	0	0.140252	0	0	0	0	0	0	0	0	0	0
AGAP004353	2R	54950928	54983428	-	AGAP004353	-	dual specificity phosphatase	5	0	0	0	0	0	0	0	0	0.325022	0	0	0	0	0	0	0	0	0	0
AGAP004358	2R	55029754	55036409	-	AGAP004358	-	alkyldihydroxyacetonephosphate synthase	1	0	0	0	0	0	0	0	0	0	0	0	0	0	0	0	0	0	0	0
AGAP004361	2R	55042457	55055101	+	AGAP004361	-	NA	5	0	0	0	0	0	0	0	0	0	0	0	0	0	0	0	0	0	0	0
AGAP004369	2R	55202820	55355135	-	AGAP004369	-	Beat IIb	1	0	0	0	0	0	0	0	0	0	0	0	0	0	0	0	0	0	0	0
AGAP013338	2R	55562286	55564771	+	AGAP013338	-	NA	8	0	0	0	0	0	0	0	0	0	0	0	0	0	0	0	0	0	0	0
AGAP004394	2R	55590910	55593570	+	AGAP004394	-	dipeptidyl-peptidase III	7	2	0	0	0	0	0	0	0	0	0	0	0	0	0	0	0	0	0	0
AGAP004397	2R	55603399	55620799	-	AGAP004397	-	alpha-1,6-mannosyl-glycoprotein beta-1,2-N-acetylglucosaminyltransferase	1	0	0	0	0	0	0	0	0	0	0	0	0	0	0	0	0	0	0	0
AGAP004399	2R	55667156	55669473	-	Pgm	-	phosphoglycerate mutase	4	0	0	0	0	0	0	0	0.170834	0.477764	0	0	0	0	0	0	0	0	0	0
AGAP004400	2R	55672776	55673505	-	AGAP004400	-	NA	3	0	0	0	0	0	0	0	0	0	0	0	0	0	0	0	0	0	0	0
AGAP004402	2R	55680021	55697274	+	AGAP004402	-	solute carrier family 17 member 7	7	0	0	0	0	0	0	0	0	0	0	0	0	0	0	0	0	0	0	0
AGAP004417	2R	55851278	55853091	-	AGAP004417	-	zinc finger protein	2	0	0	0	0	0	0	0	0	0	0	0	0	0	0	0	0	0	0	0
AGAP004418	2R	55853261	55855185	-	AGAP004418	-	NA	2	0	0	0	0	0	0	0	0	0	0	0	0	0	0	0	0	0	0	0
AGAP004419	2R	55855356	55857777	+	AGAP004419	-	oligosaccharidyl-lipid flippase family	4	0	0	0	0	0	0	0	0	0	0	0	0	0	0	0	0	0	0	0
AGAP004420	2R	55857880	55860042	-	AGAP004420	-	DCN1-like protein 1	5	0	0	0	0	0	0	0	0	0	0	0	0	0	0	0	0	0	0	0
AGAP004422	2R	55869545	55870866	-	RpL19	-	60S ribosomal protein L19	1	0	0	0	0	0	0	0	0	0	0	0	0	0	0	0	0	0	0	0
AGAP004425	2R	55884869	55886728	+	AGAP004425	-	Dephospho-CoA kinase domain-containing protein	1	0	0	0	0	0	0	0	0	0	0	0	0	0	0	0	0	0	0	0
AGAP004430	2R	55935449	55941608	+	AGAP004430	-	5'-3' exoribonuclease 1	5	0	0	0	0	0	0	0	0	0	0	0	0	0	0	0	0	0	0	0
AGAP013507	2R	56026542	56027196	-	AGAP013507	-	NA	3	1	0	0	0	0	1	0	0	0.296789	0	0	0	0	0	0	0	0	0	0
AGAP004440	2R	56059451	56087292	+	AGAP004440	-	spectrin beta	7	0	0	0	0	0	0	0	0	0	0	0	0	0	0	0	0	0	0	0
AGAP004441	2R	56090933	56092035	-	AGAP004441	-	NA	2	0	0	0	0	0	0	0	0	0	0	0	0	0	0	0	0	0	0	0
AGAP004450	2R	56347496	56374324	+	AGAP004450	-	NA	9	0	0	0	0	0	0	0	0.0711431	0	0	0	0	0	0	0	0	0	0	0
AGAP013238	2R	56377523	56378235	+	AGAP013238	-	LSM domain containing 1	12	1	0	0	0	0	0	0	0.0646117	0	0	0	0	0	0	0	0	0	0	0
AGAP013542	2R	56378236	56378647	-	AGAP013542	-	NA	2	0	0	0	0	0	0	0	0	0.467347	0	0	0	0	0	0	0	0	0	0
AGAP004457	2R	56689964	56694425	-	AGAP004457	-	Sugar transporter ERD6-like 4	2	0	0	0	0	0	0	0	0	0	0	0	0	0	0	0	0	0	0	0
AGAP004459	2R	56703670	56706974	+	AGAP004459	-	ubiquitin-like 1-activating enzyme E1 A	3	0	0	0	0	0	0	0	0	0	0	0	0	0	0	0	0	0	0	0
AGAP004460	2R	56706871	56709022	-	AGAP004460	-	sialic acid synthase	1	0	0	0	0	0	0	0	0	0	0	0	0	0	0	0	0	0	0	0
AGAP004463	2R	56713726	56714798	-	AGAP004463	-	ribosomal RNA-processing protein 17	6	5	0	0	0	0	0	0	0	0	0	0	0	0	0	0	0	0	0	0
AGAP004464	2R	56715179	56717620	+	AGAP004464	-	NA	3	1	0	1	0	0	1	0	0	0.346565	0	0	0	0	0	0	0	0	0	0
AGAP004469	2R	56727800	56729425	-	AGAP004469	-	phosphatidylinositol transfer protein, beta like	6	2	0	0	0	1	1	1	0.270672	0.25799	0.242943	0	0	1	0	0	1	0	0	0.166667
AGAP004470	2R	56729698	56731889	+	AGAP004470	-	STE24 endopeptidase	7	2	0	0	0	0	0	0	0	0.124928	0.118074	0	0	0	0	0	0	0	0	0
AGAP004476	2R	56757474	56786028	+	AGAP004476	-	solute carrier family 18 (vesicular monoamine), member 2	8	0	0	0	0	0	0	0	0	0	0	0	0	0	0	0	0	0	0	0
AGAP004480	2R	56794053	56795552	+	AGAP004480	-	DNA-directed RNA polymerase III subunit RPC4	1	1	0	0	0	0	0	0	0	0	0	0	0	0	0	0	0	0	0	0
AGAP004487	2R	56844471	56847032	-	AGAP004487	-	SNX5 protein	2	0	0	0	0	0	0	0	0	0	0	0	0	0	0	0	0	0	0	0
AGAP004494	2R	56974583	57045214	+	AGAP004494	-	NA	7	0	0	0	0	0	0	0	0	0	0	0	0	0	0	0	0	0	0	0
AGAP004502	2R	57100178	57128444	-	AGAP004502	-	Serine/threonine-protein phosphatase 2A 55 kDa regulatory subunit B alpha isoform	6	0	0	1	0	0	0	0	0	0.168535	0	0	0	0	0	0	0	0	0	0
AGAP004507	2R	57162612	57229800	-	AGAP004507	-	Dedicator of cytokinesis	10	0	0	0	0	0	0	0	0.091777	0.091777	0.0910078	0	0	0	0	0	0	0	0	0
AGAP004508	2R	57169740	57175415	+	AGAP004508	-	NA	2	0	0	0	0	0	0	0	0.458885	0.458885	0.455039	0	0	0	0	0	0	0	0	0
AGAP004510	2R	57198550	57208537	+	AGAP004510	-	Innexin inx2	8	0	0	0	0	0	0	0	0	0	0	0	0	0	0	0	0	0	0	0
AGAP004523	2R	57349615	57353537	-	AGAP004523	-	NA	1	0	0	0	0	0	0	0	0	0	0	0	0	0	0	0	0	0	0	0
AGAP004529	2R	57395416	57396531	+	AGAP004529	-	NA	4	1	0	0	0	0	0	0	0	0	0	0	0	0	0	0	0	0	0	0
AGAP004532	2R	57445995	57451993	+	AGAP004532	-	3-ketoacyl-CoA reductase	6	0	0	0	0	0	0	0	0	0	0	0	0	0	0	0	0	0	0	0
AGAP004535	2R	57457975	57465423	+	AGAP004535	-	exportin 7	2	0	0	0	0	0	0	0	0	0	0	0	0	0	0	0	0	0	0	0
AGAP004541	2R	57467448	57477484	-	AGAP004541	-	NA	1	1	0	0	0	0	0	0	0	0	0	0	0	0	0	0	0	0	0	0
AGAP004543	2R	57477626	57478795	-	AGAP004543	-	NA	8	4	0	0	0	0	0	0	0	0	0	0	0	0	0	0	0	0	0	0
AGAP004550	2R	57537138	57537857	+	AGAP004550	-	dolichol-phosphate mannosyltransferase subunit 3	6	1	0	0	0	0	0	0	0	0	0	0	0	0	0	0	0	0	0	0
AGAP004551	2R	57539256	57542711	+	GILT1	-	gamma-interferon-inducible lysosomal thiol reductase	12	3	0	0	0	0	0	0	0	0	0	0	0	1	0	0	0	0	0	0.0833333
AGAP004553	2R	57558104	57566489	+	AGAP004553	-	NA	1	0	0	0	0	0	0	0	0	0	0	0	0	0	0	0	0	0	0	0
AGAP004556	2R	57587577	57589224	+	AGAP004556	-	ribosome biogenesis protein SSF1/2	10	1	0	0	0	0	0	0	0	0	0	0	0	0	0	0	0	0	0	0
AGAP004559	2R	57595300	57600255	+	AGAP004559	-	Ras-related protein	4	0	0	0	0	0	0	0	0	0	0	0	0	0	0	0	0	0	0	0
AGAP004560	2R	57602586	57609457	+	AGAP004560	-	cohesin complex subunit SCC1	5	0	0	0	0	0	0	0	0	0	0	0	0	0	0	0	0	0	0	0
AGAP004562	2R	57610197	57617036	+	AGAP004562	-	MFS transporter, PCFT/HCP family, solute carrier family 46 (folate transporter)	1	0	0	0	0	0	0	0	0	0	0	0	0	0	0	0	0	0	0	0
AGAP004563	2R	57617421	57622835	+	ANCE9	-	angiotensin-converting enzyme 9	11	1	0	0	0	0	0	0	0	0	0	0	0	0	0	0	0	0	0	0
AGAP004573	2R	57710456	57736484	-	AGAP004573	-	E3 ubiquitin-protein ligase RNF19A	1	0	0	0	0	0	0	0	0	0	0	0	0	0	0	0	0	0	0	0
AGAP013469	2R	57752838	57755877	-	AGAP013469	-	NA	7	0	0	0	0	0	0	0	0	0	0	0	0	0	0	0	0	0	0	0
AGAP004591	2R	58131078	58132909	+	AGAP004591	-	acid phosphatase	4	1	0	0	0	0	0	0	0	0	0	0	0	0	0	0	0	0	0	0
AGAP004592	2R	58135368	58142209	-	AGAP004592	-	splicing factor, arginine/serine-rich 4/5/6	6	0	0	0	0	0	0	0	0	0	0	0	0	0	0	0	0	0	0	0
AGAP004597	2R	58257284	58258393	+	AGAP004597	-	guanosine-3',5'-bis(diphosphate) 3'-pyrophosphohydrolase	6	1	0	0	0	0	0	0	0	0	0	0	0	0	0	0	0	0	0	0
AGAP004598	2R	58257922	58259916	-	AGAP004598	-	Phosphoserine aminotransferase	13	1	0	0	0	0	0	0	0	0.0509275	0	0	0	0	0	0	0	0	0	0
AGAP004604	2R	58275020	58333586	+	AGAP004604	-	NA	23	0	0	0	0	0	0	0	0	0	0	0	0	0	0	0	0	0	0	0
AGAP004606	2R	58338735	58339503	+	AGAP004606	-	HYPK	2	0	0	0	0	0	0	0	0	0	0	0	0	0	0	0	0	0	0	0
AGAP004609	2R	58356124	58358702	-	AGAP004609	-	protein kinase C substrate 80K-H	4	0	0	0	0	0	0	0	0	0	0	0	0	0	0	0	0	0	0	0
AGAP004610	2R	58359989	58362110	-	AGAP004610	-	signal recognition particle subunit SRP54	2	0	0	0	0	0	0	0	0	0	0	0	0	0	0	0	0	0	0	0
AGAP013331	2R	58391274	58391809	+	AGAP013331	-	NA	1	1	0	0	0	0	0	0	0	0	0	0	0	0	0	0	0	0	0	0
AGAP004616	2R	58514966	58515705	-	ATPsynCF6	-	F-type H+-transporting ATPase subunit 6	2	0	0	0	0	0	0	0	0	0	0	0	0	0	0	0	0	0	0	0
AGAP004625	2R	58631175	58634268	+	AGAP004625	-	cortactin	3	0	0	0	0	0	0	0	0	0.247577	0	0	0	0	0	0	0	0	0	0
AGAP004627	2R	58635633	58636149	+	AGAP004627	-	NA	2	1	0	0	0	0	1	0	0	0.752671	0	0	0	0	0	0	0	0	0	0
AGAP004636	2R	58709755	58711871	+	AGAP004636	-	sodium-independent sulfate anion transporter	1	1	0	0	0	0	0	0	0	0	0	0	0	0	0	0	0	0	0	0
AGAP004638	2R	58803241	58804480	-	AGAP004638	-	NA	2	1	0	0	0	0	0	0	0	0	0	0	0	0	0	0	0	0	0	0
AGAP013302	2R	58844634	58846174	+	AGAP013302	-	NA	5	1	0	0	0	0	0	0	0	0	0	0	0	0	0	0	0	0	0	0
AGAP004645	2R	59003966	59022336	-	AGAP004645	-	juvenile hormone diol kinase	6	0	0	0	0	0	0	0	0	0	0	0	0	0	0	0	0	0	0	0
AGAP004653	2R	59553072	59554350	-	AGAP004653	-	electron transfer flavoprotein subunit beta, mitochondrial	4	1	0	0	0	0	0	0	0	0.205143	0	0	0	0	0	0	0	0	0	0
AGAP004654	2R	59555197	59556472	+	AGAP004654	-	3'(2'), 5'-bisphosphate nucleotidase	3	1	0	0	0	0	0	0	0	0	0	0	0	0	0	0	0	0	0	0
AGAP004655	2R	59556530	59558576	-	AGAP004655	-	NA	4	0	0	0	0	0	0	0	0	0.482367	0	0	0	0	0	0	0	0	0	0
AGAP004657	2R	59570477	59571963	+	AGAP004657	-	mitochondrial inner membrane translocase subunit (TIM17)	5	0	0	0	0	0	0	0	0	0.471075	0	0	0	0	0	0	0	0	0	0
AGAP004668	2R	60786120	60786889	-	AGAP004668	-	coiled-coil domain-containing protein 12	1	1	0	0	0	0	0	0	0	0	0	0	0	0	0	0	0	0	0	0
AGAP004671	2R	61176240	61192895	+	AGAP004671	-	nuclear pore complex protein Nup160	1	0	0	0	0	0	0	0	0	0	0	0	0	0	0	0	0	0	0	0
AGAP004672	2R	61230781	61254533	+	AGAP004672	-	NA	4	1	0	0	0	0	0	0	0	0	0	0	0	0	0	0	0	0	0	0
AGAP004674	2R	61303692	61306248	-	AGAP004674	-	Phenoloxidase inhibitor protein	7	2	0	0	0	0	2	0	0	0.357013	0	0	0	0	0	0	0	0	0	0
AGAP004677	2L	157348	186936	-	AGAP004677	-	methylenetetrahydrofolate dehydrogenase(NAD+) / 5,10-methenyltetrahydrofolate	1	0	0	0	0	0	0	0	0	0	0	0	0	0	0	0	0	0	0	0
AGAP004679	2L	207894	210460	+	AGAP004679	-	Folylpolyglutamate synthase	1	0	0	0	0	0	0	0	0	0	0	0	0	0	0	0	0	0	0	0
AGAP004684	2L	492965	493569	+	AGAP004684	-	rRNA-processing protein CGR1	2	2	0	0	0	0	0	0	0	0	0	0	0	0	0	0	0	0	0	0
AGAP004685	2L	493579	497632	-	AGAP004685	-	DNA replication ATP-dependent helicase Dna2	1	1	0	0	0	0	0	0	0	0	0	0	0	0	0	0	0	0	0	0
AGAP004686	2L	742004	789572	+	AGAP004686	-	NA	3	0	0	0	0	0	0	0	0	0	0	0	0	0	0	0	0	0	0	0
AGAP004689	2L	1052036	1057434	+	AGAP004689	-	NA	3	1	0	0	0	0	1	0	0	0.25855	0	0	0	0	0	0	0	0	0	0
AGAP028433	2L	1315238	1333056	+	AGAP028433	-	NA	11	6	0	0	0	0	2	0	0	0.220775	0	0	0	0	0	0	0	0	0	0
AGAP004692	2L	1411011	1441380	+	AGAP004692	-	NA	7	1	0	0	0	0	0	0	0	0.0841173	0	0	0	0	0	0	0	0	0	0
AGAP004696	2L	1923904	1965505	-	exd	-	Homeobox protein extradenticle	8	0	0	0	0	0	0	0	0	0.270503	0	0	0	0	0	0	0	0	0	0
AGAP004699	2L	1973601	1976987	+	AGAP004699	-	RAF proto-oncogene serine/threonine-protein kinase	1	0	0	0	0	0	0	0	0	0	0	0	0	0	0	0	0	0	0	0
AGAP004703	2L	2248667	2253660	+	AGAP004703	-	DNA-directed RNA polymerase III subunit RPC1	1	0	0	0	0	0	0	0	0	0	0	0	0	0	0	0	0	0	0	0
AGAP004704	2L	2253670	2255495	-	AGAP004704	-	COMPASS component SPP1	7	1	0	0	0	0	0	0	0.23845	0.239055	0.239055	0	0	0	0	0	0	0	0	0
AGAP004708	2L	2471589	2474401	-	AGAP004708	-	arginyl-tRNA synthetase	1	0	0	0	0	0	0	0	0	0	0	0	0	0	0	0	0	0	0	0
AGAP004709	2L	2482553	2483310	+	mRpL18	-	39S ribosomal protein L18, mitochondrial	1	0	0	0	0	0	0	0	0	0	0	0	0	0	0	0	0	0	0	0
AGAP004715	2L	2615613	2620722	+	AGAP004715	-	Pyruvate dehydrogenase phosphatase regulatory subunit, mitochondrial	2	0	0	0	0	0	0	0	0	0	0	0	0	0	0	0	0	0	0	0
AGAP029688	2L	2751786	2752176	-	AGAP029688	-	NA	2	0	0	0	0	0	0	0	0	0	0	0	0	0	0	0	0	0	0	0
AGAP004723	2L	2756404	2760473	+	AGAP004723	-	chromobox protein homolog 1	2	0	0	0	0	0	0	0	0	0	0	0	0	0	0	0	0	0	0	0
AGAP004725	2L	2797664	2801444	+	eIF3c	-	Eukaryotic translation initiation factor 3 subunit C	4	0	0	0	0	0	0	0	0	0	0	0	0	0	0	0	0	0	0	0
AGAP004737	2L	2970597	2972774	+	AGAP004737	-	Rhomboid-4, isoform B	1	0	0	0	0	0	0	0	0	0	0	0	0	0	0	0	0	0	0	0
AGAP004739	2L	2976111	2978335	+	AGAP004739	-	H/ACA ribonucleoprotein complex subunit 4	9	0	0	0	0	0	0	0	0	0.076742	0	0	0	0	0	0	0	0	0	0
AGAP004742	2L	2998916	3008084	-	AGAP004742	-	Pyruvate carboxylase	5	0	0	0	0	0	0	0	0	0	0	0	0	0	0	0	0	0	0	0
AGAP004743	2L	3020238	3021140	+	AGAP004743	-	Transmembrane emp24 domain-containing protein	3	0	0	0	0	0	0	0	0	0	0	0	0	0	0	0	0	0	0	0
AGAP004744	2L	3021774	3025711	+	skap	-	succinyl-CoA ligase beta subunit	14	0	0	0	0	0	0	0	0.0291641	0.0572574	0	0	0	0	0	0	0	0	0	0
AGAP004747	2L	3034014	3037695	-	AGAP004747	-	Uncharacterized protein C05D11.1	3	0	0	0	0	0	0	0	0	0	0	0	0	0	0	0	0	0	0	0
AGAP004748	2L	3037963	3038411	-	AGAP004748	-	NA	3	0	0	0	0	0	0	0	0	0	0	0	0	0	0	0	0	0	0	0
AGAP004757	2L	3069282	3070456	+	AGAP004757	-	NA	7	2	0	0	0	0	0	0	0	0.136432	0	0	0	0	0	0	0	0	0	0
AGAP004758	2L	3070600	3072473	-	Rpn13	-	26S proteasome 26S non-ATPase subunit N13	8	2	0	0	0	0	0	0	0	0	0	0	0	0	0	0	0	0	0	0
AGAP004766	2L	3163010	3178079	+	AGAP004766	-	endophilin-A	4	0	0	0	0	0	0	0	0	0	0	0	0	0	0	0	0	0	0	0
AGAP004768	2L	3288076	3290094	-	AGAP004768	-	periodic tryptophan protein 1	4	3	0	0	0	0	0	0	0	0	0	0	0	0	0	0	0	0	0	0
AGAP004769	2L	3292998	3321093	+	AGAP004769	-	Ras-related protein Rap-1b precursor	6	0	0	0	0	0	0	0	0	0	0	0	0	0	0	0	0	0	0	0
AGAP004772	2L	3342981	3377271	-	AGAP004772	-	SLIT-ROBO Rho GTPase activating protein	2	0	0	0	0	0	0	0	0	0	0	0	0	0	0	0	0	0	0	0
AGAP004773	2L	3360107	3361630	+	AGAP004773	-	pyruvate dehydrogenase E1 component subunit alpha, mitochondrial	2	0	0	0	0	0	0	0	0	0	0	0	0	0	0	0	0	0	0	0
AGAP004774	2L	3387728	3400498	+	AGAP004774	-	host cell factor	4	0	0	0	0	0	0	0	0	0	0	0	0	0	0	0	0	0	0	0
AGAP004776	2L	3402582	3404685	+	AGAP004776	-	pre-mRNA-processing factor SLU7	1	0	0	0	0	0	0	0	0	0	0	0	0	0	0	0	0	0	0	0
AGAP004778	2L	3445900	3447091	+	AGAP004778	-	NA	3	0	0	0	0	0	0	0	0	0	0	0	0	0	0	0	0	0	0	0
AGAP004784	2L	3519838	3522515	+	AGAP004784	-	fatty acyl-CoA reductase 2	1	0	0	0	0	0	0	0	0	0	0	0	0	0	0	0	0	0	0	0
AGAP004785	2L	3542058	3544550	+	AGAP004785	-	alpha-tocopherol transfer protein-like	13	0	0	0	0	0	0	0	0	0	0	0	0	0	0	0	0	0	0	0
AGAP004786	2L	3545835	3548422	+	AGAP004786	-	Pyruvate dehydrogenase E1 component subunit alpha	1	0	0	0	0	0	0	0	0	0	0	0	0	0	0	0	0	0	0	0
AGAP004787	2L	3552528	3554809	-	AGAP004787	-	Fatty acyl-CoA reductase	5	1	0	0	0	0	0	0	0	0	0	0	0	0	0	0	0	0	0	0
AGAP004792	2L	3579851	3583746	+	AGAP004792	-	StAR-related lipid transfer protein 7	25	3	0	0	0	0	0	0	0	0	0	0	0	0	0	0	0	0	0	0
AGAP004793	2L	3585262	3590507	+	AGAP004793	-	ornithine--oxo-acid transaminase	5	1	0	0	0	0	0	0	0	0	0	0	0	0	0	0	0	0	0	0
AGAP004798	2L	3638641	3645721	-	AGAP004798	-	Coatomer protein complex, subunit beta 2	4	1	0	0	0	0	0	0	0	0	0	0	0	0	0	0	0	0	0	0
AGAP004799	2L	3720848	3721878	-	AGAP004799	-	NA	7	1	0	0	0	0	0	0	0	0	0	0	0	0	0	0	0	0	0	0
AGAP004801	2L	3733801	3744679	+	AGAP004801	-	Huntingtin interacting protein	8	0	0	0	0	0	0	0	0	0	0	0	0	0	0	0	0	0	0	0
AGAP004802	2L	3745921	3747552	+	AGAP004802	-	4-hydroxyphenylpyruvate dioxygenase	22	1	0	0	0	0	0	0	0	0	0	0	0	0	0	0	0	0	0	0
AGAP004805	2L	3751358	3778548	+	AGAP004805	-	NA	6	0	0	0	0	0	0	0	0	0	0	0	0	0	0	0	0	0	0	0
AGAP004809	2L	3793554	3797323	-	APN1	-	alanyl aminopeptidase N 1	13	5	0	0	0	0	0	0	0	0	0	0	0	0	0	0	0	0	0	0
AGAP004818	2L	3858794	3859471	+	mRpS16	-	28S ribosomal protein S16, mitochondrial	9	2	0	0	0	0	0	0	0	0	0	0	0	0	0	0	0	0	0	0
AGAP004819	2L	3860781	3870396	-	AGAP004819	-	receptor expression-enhancing protein 5	14	0	0	0	0	0	0	0	0	0	0	0	0	0	0	0	0	0	0	0
AGAP004823	2L	3908101	3933569	-	AGAP004823	-	sprouty	5	0	0	0	0	0	0	0	0	0	0	0	1	0	0	0	0	0	0.2	0
AGAP004824	2L	3952883	3981152	-	AGAP004824	-	translation initiation factor 5B	8	0	0	0	0	0	0	0	0	0	0	0	0	0	0	0	0	0	0	0
AGAP004830	2L	4182749	4186024	-	AGAP004830	-	NA	8	0	0	0	0	0	0	0	0	0	0	0	0	0	0	0	0	0	0	0
AGAP004834	2L	4243321	4252291	-	AGAP004834	-	NA	2	0	0	0	0	0	0	0	0	0	0	0	0	0	0	0	0	0	0	0
AGAP029668	2L	4349340	4362703	-	AGAP029668	-	NA	27	0	0	0	0	0	0	0	0	0	0	0	0	0	0	0	0	0	0	0
AGAP004839	2L	4376907	4377479	+	mRpL52	-	39S ribosomal protein L52, mitochondrial	3	2	0	0	0	0	0	0	0	0.21782	0	0	0	0	0	0	0	0	0	0
AGAP004841	2L	4379773	4388291	-	AGAP004841	-	NA	4	0	0	0	0	0	0	0	0	0	0	0	1	1	0	0	0	0	0.25	0.25
AGAP004842	2L	4388592	4392419	+	AGAP004842	-	ubiquinone biosynthesis protein COQ9, mitochondrial	2	0	0	0	0	0	0	0	0	0	0	0	0	0	0	0	0	0	0	0
AGAP004845	2L	4396212	4402689	+	AGAP004845	-	scavenger receptor class B member	2	0	0	0	0	0	0	0	0	0	0	0	0	0	0	0	0	0	0	0
AGAP004847	2L	4429859	4438349	+	SCRB7	-	Class B Scavenger Receptor (CD36 domain).	1	0	0	0	0	0	0	0	0	0	0	0	0	0	0	0	0	0	0	0
AGAP004848	2L	4438474	4441484	-	AGAP004848	-	NA	8	0	0	0	0	0	0	0	0	0	0	0	0	0	0	0	0	0	0	0
AGAP004852	2L	4465356	4475550	-	AGAP004852	-	Adducin	37	0	0	0	0	0	0	0	0.0165581	0	0	0	0	0	0	0	0	0	0	0
AGAP004853	2L	4476401	4479536	-	AGAP004853	-	Ral GEF with PH domain and SH3-binding motif 1	1	0	0	0	0	0	0	0	0	0	0	0	0	0	0	0	0	0	0	0
AGAP004855	2L	4492189	4494085	+	CLIPB13	-	CLIP-domain serine protease	4	0	0	0	0	0	0	0	0	0	0	0	0	0	0	0	0	0	0	0
AGAP004861	2L	4512323	4531632	-	AGAP004861	-	Tetraspanin	3	0	0	0	0	0	0	0	0	0	0	0	0	0	0	0	0	0	0	0
AGAP004866	2L	4666898	4676560	-	AGAP004866	-	NA	1	0	0	0	0	0	0	0	0	0	0	0	0	0	0	0	0	0	0	0
AGAP004867	2L	4676920	4678867	+	AGAP004867	-	V-type H+-transporting ATPase subunit G	13	0	0	0	0	0	0	0	0	0	0	0	0	0	0	0	0	0	0	0
AGAP029807	2L	4680081	4692071	-	AGAP029807	-	NA	10	0	0	0	0	0	0	0	0	0	0	0	0	0	0	0	0	0	0	0
AGAP004873	2L	4768400	4817320	-	AGAP004873	-	NA	3	0	0	0	0	0	0	0	0	0	0	0	0	0	0	0	0	0	0	0
AGAP004877	2L	4851777	4866265	+	AGAP004877	-	paramyosin	36	0	0	0	0	0	0	0	0	0	0	0	0	0	0	0	0	0	0	0
AGAP004884	2L	4948029	4953343	-	AGAP004884	-	muskelin	6	0	0	0	0	0	0	0	0.0906884	0	0	0	0	1	0	0	0	0	0	0.166667
AGAP004885	2L	4953470	4954359	+	AGAP004885	-	CDGSH iron sulfur domain-containing protein 3, mitochondrial	11	1	0	0	0	0	0	0	0	0	0	0	0	0	0	0	0	0	0	0
AGAP004886	2L	4956109	4968464	-	AGAP004886	-	microtubule-associated protein, RP/EB family	6	0	0	0	0	0	0	0	0	0	0	0	0	0	0	0	0	0	0	0
AGAP004889	2L	4974901	4977615	-	AGAP004889	-	ubiquitin-conjugating enzyme (huntingtin interacting protein 2)	1	0	0	0	0	0	0	0	0	0	0	0	0	0	0	0	0	0	0	0
AGAP004890	2L	4976558	4986660	+	AGAP004890	-	ribose-phosphate pyrophosphokinase	34	0	0	0	0	0	0	0	0	0.0216788	0	0	0	0	0	0	0	0	0	0
AGAP004892	2L	5002254	5042389	+	AGAP004892	-	NA	5	0	0	0	0	0	0	0	0	0	0	0	0	0	0	0	0	0	0	0
AGAP029346	2L	5605327	5606838	-	AGAP029346	-	NA	16	2	0	0	0	0	0	0	0	0	0	0	0	0	0	0	0	0	0	0
AGAP004903	2L	5768982	5769889	-	AGAP004903	-	NA	5	3	0	0	0	0	0	0	0	0	0	0	0	0	0	0	0	0	0	0
AGAP004904	2L	5771985	5780988	+	CAT1	-	Catalase	1	0	0	0	0	0	0	0	0	0	0	0	0	0	0	0	0	0	0	0
AGAP004906	2L	5793347	5794156	+	AGAP004906	-	Mitochondrial pyruvate carrier	8	0	0	0	0	0	0	0	0	0	0	0	0	0	0	0	0	0	0	0
AGAP004916	2L	5996795	5997803	-	AGAP004916	-	NA	2	0	0	0	0	0	0	0	0	0	0	0	0	0	0	0	0	0	0	0
AGAP004918	2L	6008201	6009301	-	AGAP004918	-	fibrinogen	3	0	0	0	0	0	0	0	0	0	0	0	0	0	0	0	0	0	0	0
AGAP004919	2L	6015229	6016503	+	RpL15	-	60S ribosomal protein L15	5	0	0	0	0	0	0	0	0	0	0	0	0	0	0	0	0	0	0	0
AGAP004928	2L	6109050	6113907	-	LL6	-	lipopolysaccharide-induced TNF-alpha transcription factor (LITAF-like 6)	5	0	0	0	0	0	0	0	0	0	0	0	0	0	0	0	0	0	0	0
AGAP004929	2L	6114439	6115700	+	AIMP3	-	aminoacyl tRNA synthase complex-interacting multifunctional protein 3	8	1	0	0	0	0	0	0	0	0	0	0	0	0	0	0	0	0	0	0
AGAP004932	2L	6175400	6189662	+	AGAP004932	-	solute carrier family 6 (neurotransmitter transporter), invertebrate	4	0	0	0	0	0	0	0	0	0	0	0	0	0	0	0	0	0	0	0
AGAP004933	2L	6194082	6195739	-	AGAP004933	-	ankyrin repeat and MYND domain-containing protein 2	1	0	0	0	0	0	0	0	0	0	0	0	0	0	0	0	0	0	0	0
[truncated: 2,414 more rows]
